# Supplementary material for: Tissue-specific multi-omics analysis of atrial fibrillation
Source: Nat Commun. 2022 Jan 21;13:441. doi: 10.1038/s41467-022-27953-1 (PMC8782899; doi:10.1038/s41467-022-27953-1)
Supplement: Supplementary file 4 — Source Data [file 41467_2022_27953_MOESM4_ESM.xlsx]

## Sheet: Fig1a_eQTLs_atrial_appendage
Gene	SNP	Chr	Position	Allele 1	Allele 2	Variant ID	rs ID	T statistic	P value	FDR	Beta	GTEx variant ID	GTEx match alleles	Ensembl gene ID
A4GALT	22:42523949:T:<CN2>:42533891	22	42523949	<CN2>	T	22:42523949:<CN2>:T	NA	-4.51964	2.90565e-05	0.0322555	-0.938751	NA	NA	ENSG00000128274
AADAT	rs113114244:170945331:A:T	4	170945331	T	A	4:170945331:T:A	rs113114244	-4.80647	1.04079e-05	0.014364	-1.36888	4_170945331_A_T_b37	1	ENSG00000109576
AADAT	rs80019501:170945015:C:T	4	170945015	T	C	4:170945015:T:C	rs80019501	-4.80647	1.04079e-05	0.014364	-1.36888	4_170945015_C_T_b37	1	ENSG00000109576
AADAT	rs80212102:170945491:T:C	4	170945491	C	T	4:170945491:C:T	rs80212102	-4.80647	1.04079e-05	0.014364	-1.36888	4_170945491_T_C_b37	1	ENSG00000109576
AADAT	rs80288134:170945694:A:G	4	170945694	G	A	4:170945694:G:A	rs80288134	-4.80647	1.04079e-05	0.014364	-1.36888	4_170945694_A_G_b37	1	ENSG00000109576
AADAT	rs59303844:170931959:C:CG	4	170931959	CG	C	4:170931959:CG:C	rs59303844	-4.79663	1.07856e-05	0.014777	-1.36754	NA	NA	ENSG00000109576
AADAT	rs4692781:170931274:G:A	4	170931274	A	G	4:170931274:A:G	rs4692781	-4.87972	7.97641e-06	0.0116425	-1.39116	4_170931274_G_A_b37	1	ENSG00000109576
AADAT	rs6831419:170944160:G:C	4	170944160	C	G	4:170944160:C:G	rs6831419	-4.80647	1.04079e-05	0.014364	-1.36888	4_170944160_G_C_b37	1	ENSG00000109576
AADAT	rs200578418:170953659:T:TC	4	170953659	TC	T	4:170953659:TC:T	rs200578418	-4.80474	1.04735e-05	0.0144185	-1.36857	4_170953659_T_TC_b37	1	ENSG00000109576
AADAT	rs11736235:170930310:C:T	4	170930310	T	C	4:170930310:T:C	rs11736235	-4.88285	7.886e-06	0.0115502	-1.39203	4_170930310_C_T_b37	1	ENSG00000109576
AADAT	rs76156404:170924780:A:G	4	170924780	G	A	4:170924780:G:A	rs76156404	-4.88301	7.88128e-06	0.0115448	-1.39285	4_170924780_A_G_b37	1	ENSG00000109576
AADAT	rs6813657:170943668:T:G	4	170943668	G	T	4:170943668:G:T	rs6813657	-4.8088	1.03204e-05	0.0142805	-1.36918	4_170943668_T_G_b37	1	ENSG00000109576
AADAT	rs11729181:170933517:T:G	4	170933517	G	T	4:170933517:G:T	rs11729181	-4.80647	1.04079e-05	0.014364	-1.36888	4_170933517_T_G_b37	1	ENSG00000109576
AADAT	rs11728005:170955368:G:T	4	170955368	T	G	4:170955368:T:G	rs11728005	-4.80297	1.05409e-05	0.0144845	-1.36824	4_170955368_G_T_b37	1	ENSG00000109576
AADAT	rs11727589:170936654:C:T	4	170936654	T	C	4:170936654:T:C	rs11727589	-4.80647	1.04079e-05	0.014364	-1.36888	4_170936654_C_T_b37	1	ENSG00000109576
AADAT	rs78685422:170947720:A:G	4	170947720	G	A	4:170947720:G:A	rs78685422	-4.8182	9.97499e-06	0.0139101	-1.31394	NA	NA	ENSG00000109576
AADAT	rs142588219:170952975:GTTC:G	4	170952975	G	GTTC	4:170952975:G:GTTC	rs142588219	-4.81361	1.01421e-05	0.0141067	-1.37318	4_170952975_GTTC_G_b37	1	ENSG00000109576
AADAT	rs6852552:170947372:G:C	4	170947372	C	G	4:170947372:C:G	rs6852552	-4.80647	1.04079e-05	0.014364	-1.36888	4_170947372_G_C_b37	1	ENSG00000109576
AADAT	rs6841912	4	170927723	T	G	4:170927723:T:G	rs6841912	-4.8907	7.66345e-06	0.0112997	-1.36286	4_170927723_G_T_b37	1	ENSG00000109576
AASDH	rs4260596:57368413:G:A	4	57368413	A	G	4:57368413:A:G	rs4260596	4.88912	7.70768e-06	0.0113271	1.32313	4_57368413_G_A_b37	1	ENSG00000157426
AASDH	rs17756240:57355192:G:C	4	57355192	C	G	4:57355192:C:G	rs17756240	4.89494	7.54575e-06	0.0111616	1.32373	4_57355192_G_C_b37	1	ENSG00000157426
AASDH	rs143183363:57367587:ACT:A	4	57367587	A	ACT	4:57367587:A:ACT	rs143183363	4.88991	7.68545e-06	0.0112997	1.32327	4_57367587_ACT_A_b37	1	ENSG00000157426
AASDH	rs150697190:57365025:T:C	4	57365025	C	T	4:57365025:C:T	rs150697190	4.89253	7.6124e-06	0.0112374	1.32368	4_57365025_T_C_b37	1	ENSG00000157426
AASDH	rs11426244:57347760:T:TA	4	57347760	TA	T	4:57347760:TA:T	rs11426244	4.90337	7.3173e-06	0.0108621	1.32686	NA	NA	ENSG00000157426
AASDH	rs201177990:57365554:TTAAAC:T	4	57365554	T	TTAAAC	4:57365554:T:TTAAAC	rs201177990	4.89174	7.63435e-06	0.0112674	1.32354	4_57365554_TTAAAC_T_b37	1	ENSG00000157426
AASDH	rs150819570:57373519:C:T	4	57373519	T	C	4:57373519:T:C	rs150819570	4.89887	7.43838e-06	0.0110188	1.32546	4_57373519_C_T_b37	1	ENSG00000157426
AASDH	rs12505749:57334112:C:G	4	57334112	G	C	4:57334112:G:C	rs12505749	4.89808	7.45989e-06	0.0110474	1.32425	4_57334112_C_G_b37	1	ENSG00000157426
AASDH	rs142967968:57364613:A:G	4	57364613	G	A	4:57364613:G:A	rs142967968	4.89256	7.61171e-06	0.0112367	1.32351	4_57364613_A_G_b37	1	ENSG00000157426
ABCA6	rs9890060	17	68102331	C	T	17:68102331:C:T	rs9890060	4.58254	2.32496e-05	0.0273713	0.545386	17_68102331_T_C_b37	-1	ENSG00000154262
ABCB1	rs4141355:87844951:G:T	7	87844951	T	G	7:87844951:T:G	rs4141355	4.54551	2.65149e-05	0.0299995	0.700011	7_87844951_G_T_b37	1	ENSG00000085563
ABCB1	rs4141354:87844952:A:T	7	87844952	T	A	7:87844952:T:A	rs4141354	4.54551	2.65149e-05	0.0299995	0.700011	7_87844952_A_T_b37	1	ENSG00000085563
ABCB5	rs1023522:20413590:A:G	7	20413590	G	A	7:20413590:G:A	rs1023522	-4.41071	4.26168e-05	0.0433307	-0.66752	7_20413590_A_G_b37	1	ENSG00000004846
ABCB5	rs3840629:20415465:T:TA	7	20415465	TA	T	7:20415465:TA:T	rs3840629	-4.41071	4.26168e-05	0.0433307	-0.66752	7_20415465_T_TA_b37	1	ENSG00000004846
ABCB5	rs35543999:20400292:C:CATT	7	20400292	C	CATT	7:20400292:C:CATT	rs35543999	-4.78693	1.11707e-05	0.0152288	-0.682669	7_20400292_CATT_C_b37	-1	ENSG00000004846
ABCB5	rs10280712:20383879:G:A	7	20383879	A	G	7:20383879:A:G	rs10280712	-4.39218	4.54676e-05	0.0457102	-0.64748	7_20383879_G_A_b37	1	ENSG00000004846
ABCB5	rs3807934:20383571:G:A	7	20383571	A	G	7:20383571:A:G	rs3807934	-4.39218	4.54676e-05	0.0457102	-0.64748	7_20383571_G_A_b37	1	ENSG00000004846
ABCB5	rs3807931	7	20381674	A	G	7:20381674:A:G	rs3807931	-4.39256	4.54074e-05	0.0456643	-0.647529	7_20381674_G_A_b37	1	ENSG00000004846
ABCB5	rs3807930:20381650:A:G	7	20381650	G	A	7:20381650:G:A	rs3807930	-4.39256	4.54074e-05	0.0456643	-0.647529	7_20381650_A_G_b37	1	ENSG00000004846
ABCB5	rs3807945	7	20415826	A	G	7:20415826:A:G	rs3807945	-4.41071	4.26168e-05	0.0433307	-0.66752	7_20415826_G_A_b37	1	ENSG00000004846
ABCB5	rs3807941:20402138:C:T	7	20402138	T	C	7:20402138:T:C	rs3807941	-4.5151	2.95264e-05	0.0325813	-0.667129	7_20402138_C_T_b37	1	ENSG00000004846
ABCB5	rs10265149	7	20397974	G	A	7:20397974:G:A	rs10265149	-4.51134	2.99208e-05	0.0329492	-0.643379	7_20397974_A_G_b37	1	ENSG00000004846
ABCB5	rs3807929:20381569:A:T	7	20381569	T	A	7:20381569:T:A	rs3807929	-4.39208	4.54828e-05	0.0457224	-0.647468	7_20381569_A_T_b37	1	ENSG00000004846
ABCB5	rs10215853	7	20416244	C	T	7:20416244:C:T	rs10215853	-4.41071	4.26168e-05	0.0433307	-0.66752	7_20416244_T_C_b37	1	ENSG00000004846
ABCB5	rs3834354:20383918:AT:A	7	20383918	A	AT	7:20383918:A:AT	rs3834354	-4.39218	4.54676e-05	0.0457102	-0.64748	7_20383918_AT_A_b37	1	ENSG00000004846
ABCC4	rs371614004:95921533:C:T	13	95921533	T	C	13:95921533:T:C	rs371614004	5.00288	5.08222e-06	0.00814302	1.35317	NA	NA	ENSG00000125257
ABCC4	rs2389233:95929796:T:C	13	95929796	T	C	13:95929796:T:C	rs2389233	-6.15826	6.32489e-08	0.000218107	-0.851882	13_95929796_C_T_b37	-1	ENSG00000125257
ABCC4	rs8002180:95922765:T:C	13	95922765	C	T	13:95922765:C:T	rs8002180	5.77759	2.75428e-07	0.000779203	0.803913	13_95922765_T_C_b37	1	ENSG00000125257
ABCC4	rs8001475:95922407:T:C	13	95922407	C	T	13:95922407:C:T	rs8001475	5.77759	2.75428e-07	0.000779203	0.803913	13_95922407_T_C_b37	1	ENSG00000125257
ABCC4	rs11281779:95925902:A:ATGGCT	13	95925902	ATGGCT	A	13:95925902:ATGGCT:A	rs11281779	5.77759	2.75428e-07	0.000779203	0.803913	13_95925902_A_ATGGCT_b37	1	ENSG00000125257
ABCC4	rs2389232:95923115:C:T	13	95923115	T	C	13:95923115:T:C	rs2389232	5.77759	2.75428e-07	0.000779203	0.803913	13_95923115_C_T_b37	1	ENSG00000125257
ABCC4	rs61974960:95934494:G:A	13	95934494	A	G	13:95934494:A:G	rs61974960	5.34161	1.44287e-06	0.00292006	1.43151	13_95934494_G_A_b37	1	ENSG00000125257
ABCC4	rs61972724:95888860:A:G	13	95888860	G	A	13:95888860:G:A	rs61972724	4.78649	1.11887e-05	0.0152493	1.26699	NA	NA	ENSG00000125257
ABCC4	rs61972743:95920470:T:C	13	95920470	C	T	13:95920470:C:T	rs61972743	5.00288	5.08222e-06	0.00814302	1.35317	13_95920470_T_C_b37	1	ENSG00000125257
ABCC4	rs4771910:95929888:C:T	13	95929888	C	T	13:95929888:C:T	rs4771910	-6.15948	6.29496e-08	0.000217142	-0.852149	13_95929888_T_C_b37	-1	ENSG00000125257
ABCC4	rs61972726:95891346:G:A	13	95891346	A	G	13:95891346:A:G	rs61972726	4.78622	1.11996e-05	0.0152612	1.26693	NA	NA	ENSG00000125257
ABCC4	rs61972742:95914951:A:C	13	95914951	C	A	13:95914951:C:A	rs61972742	5.0038	5.06501e-06	0.00812263	1.35345	13_95914951_A_C_b37	1	ENSG00000125257
ABCC4	rs61972725:95888876:T:A	13	95888876	A	T	13:95888876:A:T	rs61972725	4.78649	1.11887e-05	0.0152493	1.26699	NA	NA	ENSG00000125257
ABCC4	rs5805916:95921534:TACA:T	13	95921534	T	TACA	13:95921534:T:TACA	rs5805916	5.77759	2.75428e-07	0.000779203	0.803913	13_95921534_TACA_T_b37	1	ENSG00000125257
ABCC4	rs7996898:95922453:A:G	13	95922453	G	A	13:95922453:G:A	rs7996898	5.77759	2.75428e-07	0.000779203	0.803913	13_95922453_A_G_b37	1	ENSG00000125257
ABCC4	rs9590205:95873506:A:T	13	95873506	T	A	13:95873506:T:A	rs9590205	4.78622	1.11996e-05	0.0152612	1.26693	13_95873506_A_T_b37	1	ENSG00000125257
ABCC4	rs17189540:95908507:A:G	13	95908507	G	A	13:95908507:G:A	rs17189540	5.00281	5.08356e-06	0.00814493	1.35344	13_95908507_A_G_b37	1	ENSG00000125257
ABCC4	rs9590204:95873503:G:T	13	95873503	T	G	13:95873503:T:G	rs9590204	4.78622	1.11996e-05	0.0152612	1.26693	13_95873503_G_T_b37	1	ENSG00000125257
ABCC4	rs74105455:95846148:G:A	13	95846148	A	G	13:95846148:A:G	rs74105455	4.59802	2.20042e-05	0.0262449	1.17919	13_95846148_G_A_b37	1	ENSG00000125257
ABCC4	rs61972720:95885481:A:G	13	95885481	G	A	13:95885481:G:A	rs61972720	4.78917	1.10808e-05	0.0151172	1.2676	13_95885481_A_G_b37	1	ENSG00000125257
ABCC4	rs61972759:95924863:C:T	13	95924863	T	C	13:95924863:T:C	rs61972759	5.00288	5.08222e-06	0.00814302	1.35317	13_95924863_C_T_b37	1	ENSG00000125257
ABCC4	rs7325813:95920679:T:A	13	95920679	A	T	13:95920679:A:T	rs7325813	5.77759	2.75428e-07	0.000779203	0.803913	13_95920679_T_A_b37	1	ENSG00000125257
ABCC4	rs1751028:95853948:C:T	13	95853948	T	C	13:95853948:T:C	rs1751028	5.15849	2.85969e-06	0.00514427	1.27595	13_95853948_C_T_b37	1	ENSG00000125257
ABCC4	rs1970477:95921204:C:T	13	95921204	T	C	13:95921204:T:C	rs1970477	5.77759	2.75428e-07	0.000779203	0.803913	13_95921204_C_T_b37	1	ENSG00000125257
ABCC4	rs79346860:95926437:A:G	13	95926437	G	A	13:95926437:G:A	rs79346860	5.00288	5.08222e-06	0.00814302	1.35317	13_95926437_A_G_b37	1	ENSG00000125257
ABCC4	rs17268129:95844857:C:T	13	95844857	T	C	13:95844857:T:C	rs17268129	4.49256	3.19709e-05	0.0347011	1.16032	13_95844857_C_T_b37	1	ENSG00000125257
ABCC4	rs74105487:95880623:A:G	13	95880623	G	A	13:95880623:G:A	rs74105487	4.78622	1.11996e-05	0.0152612	1.26693	13_95880623_A_G_b37	1	ENSG00000125257
ABCC4	rs9590229:95923399:C:T	13	95923399	T	C	13:95923399:T:C	rs9590229	5.77759	2.75428e-07	0.000779203	0.803913	13_95923399_C_T_b37	1	ENSG00000125257
ABCC4	rs17268170:95856286:C:T	13	95856286	T	C	13:95856286:T:C	rs17268170	4.71845	1.43007e-05	0.0185954	1.18446	13_95856286_C_T_b37	1	ENSG00000125257
ABCC4	rs4773865:95929226:T:C	13	95929226	T	C	13:95929226:T:C	rs4773865	-6.15826	6.32489e-08	0.000218107	-0.851882	13_95929226_C_T_b37	-1	ENSG00000125257
ABCC4	rs76376614:95932100:C:T	13	95932100	T	C	13:95932100:T:C	rs76376614	5.74649	3.10324e-07	0.000854876	1.46791	13_95932100_C_T_b37	1	ENSG00000125257
ABCC4	rs61965929:95856134:G:T	13	95856134	T	G	13:95856134:T:G	rs61965929	4.71845	1.43007e-05	0.0185954	1.18446	13_95856134_G_T_b37	1	ENSG00000125257
ABCC4	rs17268282	13	95925314	T	G	13:95925314:T:G	rs17268282	5.00288	5.08222e-06	0.00814302	1.35317	13_95925314_G_T_b37	1	ENSG00000125257
ABCC4	rs9590228:95923390:C:T	13	95923390	T	C	13:95923390:T:C	rs9590228	5.77759	2.75428e-07	0.000779203	0.803913	13_95923390_C_T_b37	1	ENSG00000125257
ABCC4	rs4360814:95923328:G:T	13	95923328	T	G	13:95923328:T:G	rs4360814	5.77759	2.75428e-07	0.000779203	0.803913	13_95923328_G_T_b37	1	ENSG00000125257
ABCC4	rs9584288	13	95920458	G	A	13:95920458:G:A	rs9584288	5.77759	2.75428e-07	0.000779203	0.803913	13_95920458_A_G_b37	1	ENSG00000125257
ABCC4	rs56137953:95846070:C:A	13	95846070	A	C	13:95846070:A:C	rs56137953	4.59315	2.23885e-05	0.0266334	1.17848	13_95846070_C_A_b37	1	ENSG00000125257
ABCC4	rs10607588:95925042:TGA:T	13	95925042	T	TGA	13:95925042:T:TGA	rs10607588	5.77759	2.75428e-07	0.000779203	0.803913	13_95925042_TGA_T_b37	1	ENSG00000125257
ABCC4	rs17268275:95912844:G:A	13	95912844	A	G	13:95912844:A:G	rs17268275	5.00424	5.05687e-06	0.00811107	1.35368	13_95912844_G_A_b37	1	ENSG00000125257
ABCC4	rs61972757:95923213:G:A	13	95923213	A	G	13:95923213:A:G	rs61972757	5.00288	5.08222e-06	0.00814302	1.35317	13_95923213_G_A_b37	1	ENSG00000125257
ABCC4	rs61972758:95923513:G:A	13	95923513	A	G	13:95923513:A:G	rs61972758	5.00288	5.08222e-06	0.00814302	1.35317	13_95923513_G_A_b37	1	ENSG00000125257
ABCC4	rs7317112	13	95923523	G	A	13:95923523:G:A	rs7317112	5.77759	2.75428e-07	0.000779203	0.803913	13_95923523_A_G_b37	1	ENSG00000125257
ABCC4	rs61965912:95845072:T:C	13	95845072	C	T	13:95845072:C:T	rs61965912	4.51331	2.97137e-05	0.0327609	1.16449	13_95845072_T_C_b37	1	ENSG00000125257
ABCC4	rs10669624:95922623:A:AAAAC	13	95922623	AAAAC	A	13:95922623:AAAAC:A	rs10669624	5.77759	2.75428e-07	0.000779203	0.803913	13_95922623_A_AAAAC_b37	1	ENSG00000125257
ABCC4	rs9590221:95907223:T:C	13	95907223	C	T	13:95907223:C:T	rs9590221	4.43468	3.91856e-05	0.0406563	0.603761	13_95907223_T_C_b37	1	ENSG00000125257
ABCC4	rs35693009:95927866:TG:T	13	95927866	TG	T	13:95927866:TG:T	rs35693009	-5.44535	9.76187e-07	0.00214132	-0.684764	13_95927866_T_TG_b37	-1	ENSG00000125257
ABCC4	rs149755931:95923250:G:A	13	95923250	A	G	13:95923250:A:G	rs149755931	5.00288	5.08222e-06	0.00814302	1.35317	13_95923250_G_A_b37	1	ENSG00000125257
ABCC4	rs61965965:95880444:A:G	13	95880444	G	A	13:95880444:G:A	rs61965965	4.76708	1.20016e-05	0.0161443	1.26432	13_95880444_A_G_b37	1	ENSG00000125257
ABCC4	rs2027445:95921388:C:T	13	95921388	T	C	13:95921388:T:C	rs2027445	5.77759	2.75428e-07	0.000779203	0.803913	13_95921388_C_T_b37	1	ENSG00000125257
ABCC4	rs7991972:95916045:T:C	13	95916045	C	T	13:95916045:C:T	rs7991972	5.74397	3.13329e-07	0.000860875	0.802138	13_95916045_T_C_b37	1	ENSG00000125257
ABCC4	rs137873154:95920776:TCCCTTGG:T	13	95920776	T	TCCCTTGG	13:95920776:T:TCCCTTGG	rs137873154	5.77759	2.75428e-07	0.000779203	0.803913	13_95920776_TCCCTTGG_T_b37	1	ENSG00000125257
ABCC4	rs4148424:95931490:A:G	13	95931490	A	G	13:95931490:A:G	rs4148424	-6.24726	4.47194e-08	0.000160582	-0.897339	13_95931490_G_A_b37	-1	ENSG00000125257
ABCC4	rs4148459:95887182:T:C	13	95887182	C	T	13:95887182:C:T	rs4148459	4.78783	1.11344e-05	0.0151849	1.2673	13_95887182_T_C_b37	1	ENSG00000125257
ABCC4	rs16952754:95890808:C:T	13	95890808	T	C	13:95890808:T:C	rs16952754	4.78622	1.11996e-05	0.0152612	1.26693	13_95890808_C_T_b37	1	ENSG00000125257
ABCC4	rs4148456:95888104:T:C	13	95888104	C	T	13:95888104:C:T	rs4148456	4.78729	1.11561e-05	0.0152107	1.26717	13_95888104_T_C_b37	1	ENSG00000125257
ABCC4	rs1751026:95853756:C:T	13	95853756	T	C	13:95853756:T:C	rs1751026	5.15849	2.85969e-06	0.00514427	1.27595	13_95853756_C_T_b37	1	ENSG00000125257
ABCC4	rs61965939:95871658:T:C	13	95871658	C	T	13:95871658:C:T	rs61965939	4.78622	1.11996e-05	0.0152612	1.26693	13_95871658_T_C_b37	1	ENSG00000125257
ABCC4	rs35329015:95919081:C:CT	13	95919081	CT	C	13:95919081:CT:C	rs35329015	5.19056	2.53817e-06	0.00466592	0.756513	NA	NA	ENSG00000125257
ABCC4	rs9302049:95873985:T:C	13	95873985	C	T	13:95873985:C:T	rs9302049	4.78622	1.11996e-05	0.0152612	1.26693	13_95873985_T_C_b37	1	ENSG00000125257
ABCC4	rs9590230:95927157:C:T	13	95927157	T	C	13:95927157:T:C	rs9590230	5.00288	5.08222e-06	0.00814302	1.35317	13_95927157_C_T_b37	1	ENSG00000125257
ABCC4	rs17189390:95844126:C:T	13	95844126	T	C	13:95844126:T:C	rs17189390	4.43296	3.9423e-05	0.0408558	1.14743	13_95844126_C_T_b37	1	ENSG00000125257
ABCC4	rs4148466:95869092:G:A	13	95869092	A	G	13:95869092:A:G	rs4148466	4.78685	1.1174e-05	0.0152322	1.26708	13_95869092_G_A_b37	1	ENSG00000125257
ABCC4	rs1751027	13	95853870	G	A	13:95853870:G:A	rs1751027	5.15849	2.85969e-06	0.00514427	1.27595	13_95853870_A_G_b37	1	ENSG00000125257
ABCC4	rs873705:95862197:C:T	13	95862197	T	C	13:95862197:T:C	rs873705	4.78746	1.11494e-05	0.0152026	1.26726	13_95862197_C_T_b37	1	ENSG00000125257
ABCC4	rs7322318:95923688:T:C	13	95923688	C	T	13:95923688:C:T	rs7322318	5.77759	2.75428e-07	0.000779203	0.803913	13_95923688_T_C_b37	1	ENSG00000125257
ABCC4	rs77477770:95864384:G:A	13	95864384	A	G	13:95864384:A:G	rs77477770	4.78653	1.11868e-05	0.0152485	1.267	13_95864384_G_A_b37	1	ENSG00000125257
ABCC4	rs77037338:95888838:G:A	13	95888838	A	G	13:95888838:A:G	rs77037338	4.78649	1.11887e-05	0.0152493	1.26699	NA	NA	ENSG00000125257
ABCC4	rs111906110:95924543:A:ACCTGC	13	95924543	ACCTGC	A	13:95924543:ACCTGC:A	rs111906110	5.77759	2.75428e-07	0.000779203	0.803913	13_95924543_A_ACCTGC_b37	1	ENSG00000125257
ABCF2	rs6958591:150922952:G:C	7	150922952	C	G	7:150922952:C:G	rs6958591	-4.7295	1.37432e-05	0.0180266	-0.565584	7_150922952_G_C_b37	1	ENSG00000033050
ABCF2	rs2487154:150934975:C:G	7	150934975	G	C	7:150934975:G:C	rs2487154	-4.56038	2.51534e-05	0.0289925	-0.554539	7_150934975_C_G_b37	1	ENSG00000033050
ABCF2	rs2487155:150933258:T:C	7	150933258	C	T	7:150933258:C:T	rs2487155	-4.56706	2.45636e-05	0.0284529	-0.555165	7_150933258_T_C_b37	1	ENSG00000033050
ABCF2	rs2792436:150931659:T:C	7	150931659	C	T	7:150931659:C:T	rs2792436	-4.57377	2.39858e-05	0.0280317	-0.555645	7_150931659_T_C_b37	1	ENSG00000033050
ABCF2	rs6949587:150916228:G:A	7	150916228	A	G	7:150916228:A:G	rs6949587	-4.88298	7.88203e-06	0.011545	-0.555998	7_150916228_G_A_b37	1	ENSG00000033050
ABCF2	rs2242141	7	150920503	T	C	7:150920503:T:C	rs2242141	-4.88879	7.71701e-06	0.0113382	-0.555671	7_150920503_C_T_b37	1	ENSG00000033050
ABCF2	rs3800793:150915533:C:T	7	150915533	T	C	7:150915533:T:C	rs3800793	-4.88879	7.71701e-06	0.0113382	-0.555671	7_150915533_C_T_b37	1	ENSG00000033050
ABCF2	rs6464134:150926775:C:T	7	150926775	T	C	7:150926775:T:C	rs6464134	-4.88879	7.71701e-06	0.0113382	-0.555671	7_150926775_C_T_b37	1	ENSG00000033050
ABCF2	rs758249:150941238:T:C	7	150941238	C	T	7:150941238:C:T	rs758249	-4.55008	2.60891e-05	0.0296949	-0.554575	7_150941238_T_C_b37	1	ENSG00000033050
ABCF2	rs2608292:150931735:G:A	7	150931735	A	G	7:150931735:A:G	rs2608292	-4.57349	2.40098e-05	0.0280504	-0.555623	7_150931735_G_A_b37	1	ENSG00000033050
ABCF2	rs4726009	7	150928545	C	T	7:150928545:C:T	rs4726009	-4.88879	7.71701e-06	0.0113382	-0.555671	7_150928545_T_C_b37	1	ENSG00000033050
ABCF2	rs2429248	7	150952830	A	G	7:150952830:A:G	rs2429248	-4.42278	4.08534e-05	0.0419541	-0.536666	7_150952830_G_A_b37	1	ENSG00000033050
ABCF2	rs2792434:150929476:T:G	7	150929476	G	T	7:150929476:G:T	rs2792434	-4.88588	7.79923e-06	0.0114364	-0.555492	7_150929476_T_G_b37	1	ENSG00000033050
ABCF2	rs2256864:150941406:G:A	7	150941406	A	G	7:150941406:A:G	rs2256864	-4.54898	2.61904e-05	0.0298011	-0.554443	7_150941406_G_A_b37	1	ENSG00000033050
ABCF2	rs2608291	7	150905444	T	C	7:150905444:T:C	rs2608291	5.1126	3.39024e-06	0.005913	0.609966	7_150905444_C_T_b37	1	ENSG00000033050
ABCF2	rs3800792	7	150915471	A	T	7:150915471:A:T	rs3800792	-4.88879	7.71701e-06	0.0113382	-0.555671	7_150915471_T_A_b37	1	ENSG00000033050
ABCF2	rs1870238:150936052:C:G	7	150936052	G	C	7:150936052:G:C	rs1870238	-4.5558	2.55646e-05	0.0293153	-0.554068	7_150936052_C_G_b37	1	ENSG00000033050
ABCF2	rs35656219:150916114:CAGG:C	7	150916114	C	CAGG	7:150916114:C:CAGG	rs35656219	-4.88298	7.88203e-06	0.011545	-0.555998	7_150916114_CAGG_C_b37	1	ENSG00000033050
ABCF2	rs4725398:150939193:A:G	7	150939193	G	A	7:150939193:G:A	rs4725398	-4.54078	2.69622e-05	0.0303408	-0.552409	7_150939193_A_G_b37	1	ENSG00000033050
ABCF2	rs897917:150909617:G:C	7	150909617	C	G	7:150909617:C:G	rs897917	-4.49086	3.21631e-05	0.0348739	-0.53403	7_150909617_G_C_b37	1	ENSG00000033050
ABCF2	rs2446065:150934162:G:C	7	150934162	C	G	7:150934162:C:G	rs2446065	-4.56364	2.4864e-05	0.0287245	-0.554852	7_150934162_G_C_b37	1	ENSG00000033050
ABCF2	rs2608293:150931268:C:G	7	150931268	G	C	7:150931268:G:C	rs2608293	-4.57417	2.39511e-05	0.0279953	-0.555768	7_150931268_C_G_b37	1	ENSG00000033050
ABCF2	rs2487152:150944654:G:C	7	150944654	C	G	7:150944654:C:G	rs2487152	-4.50241	3.08798e-05	0.0337424	-0.547677	7_150944654_G_C_b37	1	ENSG00000033050
ABCF2	rs2792435:150931646:T:C	7	150931646	C	T	7:150931646:C:T	rs2792435	-4.57377	2.39858e-05	0.0280317	-0.555645	7_150931646_T_C_b37	1	ENSG00000033050
ABCF2	rs921987:150933283:G:A	7	150933283	A	G	7:150933283:A:G	rs921987	-4.56706	2.45636e-05	0.0284529	-0.555165	7_150933283_G_A_b37	1	ENSG00000033050
ABCF2	rs7786030:150921713:G:A	7	150921713	A	G	7:150921713:A:G	rs7786030	-4.72968	1.37342e-05	0.0180176	-0.565613	7_150921713_G_A_b37	1	ENSG00000033050
ABHD12	rs6115183:25416375:C:T	20	25416375	T	C	20:25416375:T:C	rs6115183	6.48167	1.78742e-08	7.07385e-05	0.642577	20_25416375_C_T_b37	1	ENSG00000100997
ABHD12	rs400357:25479058:A:G	20	25479058	G	A	20:25479058:G:A	rs400357	6.17467	5.93355e-08	0.0002064	0.602903	20_25479058_A_G_b37	1	ENSG00000100997
ABHD12	rs6107047:25442097:G:A	20	25442097	A	G	20:25442097:A:G	rs6107047	6.5877	1.17862e-08	5.04134e-05	0.665557	20_25442097_G_A_b37	1	ENSG00000100997
ABHD12	rs2892409:25638138:C:T	20	25638138	C	T	20:25638138:C:T	rs2892409	5.22701	2.21582e-06	0.00417142	0.574501	20_25638138_T_C_b37	-1	ENSG00000100997
ABHD12	rs6115182:25410259:G:A	20	25410259	G	A	20:25410259:G:A	rs6115182	-6.48167	1.78742e-08	7.07385e-05	-0.642577	20_25410259_A_G_b37	-1	ENSG00000100997
ABHD12	rs7274104:25241669:G:C	20	25241669	C	G	20:25241669:C:G	rs7274104	5.32938	1.51066e-06	0.0030357	0.573267	20_25241669_G_C_b37	1	ENSG00000100997
ABHD12	rs6138572:25435934:G:C	20	25435934	C	G	20:25435934:C:G	rs6138572	6.5877	1.17862e-08	5.04134e-05	0.665557	20_25435934_G_C_b37	1	ENSG00000100997
ABHD12	rs6050463:25208990:G:A	20	25208990	A	G	20:25208990:A:G	rs6050463	5.66487	4.24046e-07	0.00112653	0.578211	20_25208990_G_A_b37	1	ENSG00000100997
ABHD12	rs11468635:25266355:TGTG:T	20	25266355	T	TGTG	20:25266355:T:TGTG	rs11468635	6.5877	1.17862e-08	5.04134e-05	0.665557	20_25266355_TGTG_T_b37	1	ENSG00000100997
ABHD12	rs6138571:25435388:A:G	20	25435388	G	A	20:25435388:G:A	rs6138571	6.5877	1.17862e-08	5.04134e-05	0.665557	20_25435388_A_G_b37	1	ENSG00000100997
ABHD12	rs6050602:25401203:A:G	20	25401203	A	G	20:25401203:A:G	rs6050602	-6.48167	1.78742e-08	7.07385e-05	-0.642577	20_25401203_G_A_b37	-1	ENSG00000100997
ABHD12	rs2500430:25278963:A:G	20	25278963	G	A	20:25278963:G:A	rs2500430	6.4594	1.95056e-08	7.6571e-05	0.642439	20_25278963_A_G_b37	1	ENSG00000100997
ABHD12	rs34656086:25889976:CA:C	20	25889976	C	CA	20:25889976:C:CA	rs34656086	4.5726	2.40858e-05	0.0281264	0.879223	NA	NA	ENSG00000100997
ABHD12	rs6083977	20	25858431	G	C	20:25858431:G:C	rs6083977	-5.23087	2.18417e-06	0.00412858	-0.607593	NA	NA	ENSG00000100997
ABHD12	rs6050611:25414419:C:T	20	25414419	C	T	20:25414419:C:T	rs6050611	-6.5877	1.17862e-08	5.04134e-05	-0.665557	20_25414419_T_C_b37	-1	ENSG00000100997
ABHD12	rs8123949:25388133:C:T	20	25388133	C	T	20:25388133:C:T	rs8123949	-6.48167	1.78742e-08	7.07385e-05	-0.642577	20_25388133_T_C_b37	-1	ENSG00000100997
ABHD12	rs2257461:25265554:A:G	20	25265554	G	A	20:25265554:G:A	rs2257461	6.5877	1.17862e-08	5.04134e-05	0.665557	20_25265554_A_G_b37	1	ENSG00000100997
ABHD12	rs6132845:25547767:A:G	20	25547767	G	A	20:25547767:G:A	rs6132845	6.2593	4.2667e-08	0.000154417	0.636869	20_25547767_A_G_b37	1	ENSG00000100997
ABHD12	rs6037096:25339829:G:A	20	25339829	G	A	20:25339829:G:A	rs6037096	-6.48167	1.78742e-08	7.07385e-05	-0.642577	20_25339829_A_G_b37	-1	ENSG00000100997
ABHD12	rs449370	20	25451180	T	C	20:25451180:T:C	rs449370	6.5877	1.17862e-08	5.04134e-05	0.665557	20_25451180_C_T_b37	1	ENSG00000100997
ABHD12	rs1983974	20	25530619	A	C	20:25530619:A:C	rs1983974	-6.03691	1.01315e-07	0.000323078	-0.599183	20_25530619_C_A_b37	-1	ENSG00000100997
ABHD12	rs409853:25506067:T:C	20	25506067	C	T	20:25506067:C:T	rs409853	6.03691	1.01315e-07	0.000323078	0.599183	20_25506067_T_C_b37	1	ENSG00000100997
ABHD12	rs6115213:25550372:G:A	20	25550372	A	G	20:25550372:A:G	rs6115213	6.44393	2.07247e-08	8.11186e-05	0.667718	20_25550372_G_A_b37	1	ENSG00000100997
ABHD12	rs6107046:25442049:G:A	20	25442049	A	G	20:25442049:A:G	rs6107046	6.5877	1.17862e-08	5.04134e-05	0.665557	20_25442049_G_A_b37	1	ENSG00000100997
ABHD12	rs6107044:25426234:C:T	20	25426234	T	C	20:25426234:T:C	rs6107044	6.5877	1.17862e-08	5.04134e-05	0.665557	20_25426234_C_T_b37	1	ENSG00000100997
ABHD12	rs404775:25481117:A:G	20	25481117	G	A	20:25481117:G:A	rs404775	6.03994	1.0013e-07	0.000320137	0.599341	20_25481117_A_G_b37	1	ENSG00000100997
ABHD12	rs6115204:25508005:G:A	20	25508005	A	G	20:25508005:A:G	rs6115204	6.46359	1.9188e-08	7.53557e-05	0.668304	20_25508005_G_A_b37	1	ENSG00000100997
ABHD12	rs62213729:25363426:C:T	20	25363426	T	C	20:25363426:T:C	rs62213729	-5.34184	1.44164e-06	0.00291799	-0.574448	20_25363426_C_T_b37	1	ENSG00000100997
ABHD12	rs6050601:25401003:G:C	20	25401003	G	C	20:25401003:G:C	rs6050601	-5.19046	2.53911e-06	0.00466704	-0.581285	20_25401003_C_G_b37	-1	ENSG00000100997
ABHD12	rs2500423:25374882:G:A	20	25374882	G	A	20:25374882:G:A	rs2500423	-6.5877	1.17862e-08	5.04134e-05	-0.665557	20_25374882_A_G_b37	-1	ENSG00000100997
ABHD12	rs4280527:25544014:A:G	20	25544014	G	A	20:25544014:G:A	rs4280527	6.46359	1.9188e-08	7.53557e-05	0.668304	20_25544014_A_G_b37	1	ENSG00000100997
ABHD12	rs448396:25440269:G:A	20	25440269	A	G	20:25440269:A:G	rs448396	6.5877	1.17862e-08	5.04134e-05	0.665557	20_25440269_G_A_b37	1	ENSG00000100997
ABHD12	rs6138536:25182648:A:G	20	25182648	G	A	20:25182648:G:A	rs6138536	4.93414	6.53926e-06	0.00992708	0.580327	20_25182648_A_G_b37	1	ENSG00000100997
ABHD12	rs6115185:25425943:G:A	20	25425943	A	G	20:25425943:A:G	rs6115185	6.50136	1.65447e-08	6.65868e-05	0.645133	20_25425943_G_A_b37	1	ENSG00000100997
ABHD12	rs2500432	20	25290512	C	A	20:25290512:C:A	rs2500432	-6.65781	8.94476e-09	4.04053e-05	-0.67813	20_25290512_A_C_b37	-1	ENSG00000100997
ABHD12	rs2227892:25264814:T:C	20	25264814	C	T	20:25264814:C:T	rs2227892	6.5877	1.17862e-08	5.04134e-05	0.665557	20_25264814_T_C_b37	1	ENSG00000100997
ABHD12	rs6050598	20	25397257	G	C	20:25397257:G:C	rs6050598	-6.48167	1.78742e-08	7.07385e-05	-0.642577	20_25397257_C_G_b37	-1	ENSG00000100997
ABHD12	rs111759013:25278464:A:AGTGGG	20	25278464	AGTGGG	A	20:25278464:AGTGGG:A	rs111759013	6.5835	1.19825e-08	5.11865e-05	0.665333	20_25278464_A_AGTGGG_b37	1	ENSG00000100997
ABHD12	rs6115210:25545249:C:T	20	25545249	C	T	20:25545249:C:T	rs6115210	-6.03691	1.01315e-07	0.000323078	-0.599183	20_25545249_T_C_b37	-1	ENSG00000100997
ABHD12	rs4813561:25346439:A:C	20	25346439	A	C	20:25346439:A:C	rs4813561	-6.5877	1.17862e-08	5.04134e-05	-0.665557	20_25346439_C_A_b37	-1	ENSG00000100997
ABHD12	rs11472555:25258739:T:TCTC	20	25258739	TCTC	T	20:25258739:TCTC:T	rs11472555	6.5877	1.17862e-08	5.04134e-05	0.665557	20_25258739_T_TCTC_b37	1	ENSG00000100997
ABHD12	rs2482919:25299756:T:C	20	25299756	T	C	20:25299756:T:C	rs2482919	-6.5877	1.17862e-08	5.04134e-05	-0.665557	20_25299756_C_T_b37	-1	ENSG00000100997
ABHD12	rs422844:25445591:T:C	20	25445591	C	T	20:25445591:C:T	rs422844	6.5877	1.17862e-08	5.04134e-05	0.665557	20_25445591_T_C_b37	1	ENSG00000100997
ABHD12	rs2482918:25412135:C:T	20	25412135	C	T	20:25412135:C:T	rs2482918	-6.58681	1.18274e-08	5.05701e-05	-0.665899	20_25412135_T_C_b37	-1	ENSG00000100997
ABHD12	rs417130:25458320:T:C	20	25458320	C	T	20:25458320:C:T	rs417130	6.5877	1.17862e-08	5.04134e-05	0.665557	20_25458320_T_C_b37	1	ENSG00000100997
ABHD12	rs6050472:25219852:A:G	20	25219852	A	G	20:25219852:A:G	rs6050472	5.0658	4.0308e-06	0.00676984	0.593877	20_25219852_G_A_b37	-1	ENSG00000100997
ABHD12	rs2500418:25382268:C:T	20	25382268	C	T	20:25382268:C:T	rs2500418	-6.5877	1.17862e-08	5.04134e-05	-0.665557	20_25382268_T_C_b37	-1	ENSG00000100997
ABHD12	rs6050429:25183058:G:A	20	25183058	A	G	20:25183058:A:G	rs6050429	4.90564	7.25705e-06	0.0107975	0.563941	20_25183058_G_A_b37	1	ENSG00000100997
ABHD12	rs2474777	20	25272633	C	T	20:25272633:C:T	rs2474777	6.5877	1.17862e-08	5.04134e-05	0.665557	20_25272633_T_C_b37	1	ENSG00000100997
ABHD12	rs4815406:25341316:C:G	20	25341316	C	G	20:25341316:C:G	rs4815406	-6.48167	1.78742e-08	7.07385e-05	-0.642577	20_25341316_G_C_b37	-1	ENSG00000100997
ABHD12	rs4813557:25292545:C:T	20	25292545	C	T	20:25292545:C:T	rs4813557	-6.5877	1.17862e-08	5.04134e-05	-0.665557	20_25292545_T_C_b37	-1	ENSG00000100997
ABHD12	rs6115188:25432170:G:T	20	25432170	T	G	20:25432170:T:G	rs6115188	6.16346	6.19822e-08	0.000214834	0.599135	20_25432170_G_T_b37	1	ENSG00000100997
ABHD12	rs13043183:25274953:T:G	20	25274953	G	T	20:25274953:G:T	rs13043183	-4.66293	1.7453e-05	0.0218918	-0.629607	NA	NA	ENSG00000100997
ABHD12	rs6138542:25207773:C:A	20	25207773	A	C	20:25207773:A:C	rs6138542	6.48164	1.78762e-08	7.07385e-05	0.646442	20_25207773_C_A_b37	1	ENSG00000100997
ABHD12	rs2297496:25295787:T:C	20	25295787	T	C	20:25295787:T:C	rs2297496	-6.5877	1.17862e-08	5.04134e-05	-0.665557	20_25295787_C_T_b37	-1	ENSG00000100997
ABHD12	rs417110:25458297:T:C	20	25458297	C	T	20:25458297:C:T	rs417110	6.5877	1.17862e-08	5.04134e-05	0.665557	20_25458297_T_C_b37	1	ENSG00000100997
ABHD12	rs2500399:25354694:T:G	20	25354694	T	G	20:25354694:T:G	rs2500399	-6.5877	1.17862e-08	5.04134e-05	-0.665557	20_25354694_G_T_b37	-1	ENSG00000100997
ABHD12	rs5841064:25591431:C:CA	20	25591431	CA	C	20:25591431:CA:C	rs5841064	6.20323	5.30922e-08	0.000187534	0.652813	NA	NA	ENSG00000100997
ABHD12	rs6050431:25183908:C:T	20	25183908	T	C	20:25183908:T:C	rs6050431	4.91822	6.93116e-06	0.01039	0.564471	20_25183908_C_T_b37	1	ENSG00000100997
ABHD12	rs140282731:25366325:TTAAA:T	20	25366325	TTAAA	T	20:25366325:TTAAA:T	rs140282731	-6.5877	1.17862e-08	5.04134e-05	-0.665557	20_25366325_T_TTAAA_b37	-1	ENSG00000100997
ABHD12	rs2424715:25420077:A:G	20	25420077	G	A	20:25420077:G:A	rs2424715	6.48167	1.78742e-08	7.07385e-05	0.642577	20_25420077_A_G_b37	1	ENSG00000100997
ABHD12	rs6107045:25441936:G:A	20	25441936	A	G	20:25441936:A:G	rs6107045	6.5877	1.17862e-08	5.04134e-05	0.665557	20_25441936_G_A_b37	1	ENSG00000100997
ABHD12	rs397119:25440187:C:A	20	25440187	A	C	20:25440187:A:C	rs397119	6.5877	1.17862e-08	5.04134e-05	0.665557	20_25440187_C_A_b37	1	ENSG00000100997
ABHD12	rs2500446:25339664:C:T	20	25339664	C	T	20:25339664:C:T	rs2500446	-6.5877	1.17862e-08	5.04134e-05	-0.665557	20_25339664_T_C_b37	-1	ENSG00000100997
ABHD12	rs6050482:25226327:C:T	20	25226327	T	C	20:25226327:T:C	rs6050482	6.01556	1.10051e-07	0.000348877	0.611318	20_25226327_C_T_b37	1	ENSG00000100997
ABHD12	rs8113919:25407391:G:C	20	25407391	G	C	20:25407391:G:C	rs8113919	-6.5877	1.17862e-08	5.04134e-05	-0.665557	20_25407391_C_G_b37	-1	ENSG00000100997
ABHD12	rs2424714:25418681:T:G	20	25418681	G	T	20:25418681:G:T	rs2424714	6.48167	1.78742e-08	7.07385e-05	0.642577	20_25418681_T_G_b37	1	ENSG00000100997
ABHD12	rs4815417	20	25379526	C	T	20:25379526:C:T	rs4815417	-6.48167	1.78742e-08	7.07385e-05	-0.642577	20_25379526_T_C_b37	-1	ENSG00000100997
ABHD12	rs2259873:25280781:A:G	20	25280781	G	A	20:25280781:G:A	rs2259873	6.5877	1.17862e-08	5.04134e-05	0.665557	20_25280781_A_G_b37	1	ENSG00000100997
ABHD12	rs2474780:25285835:G:A	20	25285835	A	G	20:25285835:A:G	rs2474780	6.16346	6.19822e-08	0.000214834	0.599135	20_25285835_G_A_b37	1	ENSG00000100997
ABHD12	rs6083805:25317356:T:C	20	25317356	T	C	20:25317356:T:C	rs6083805	-6.5877	1.17862e-08	5.04134e-05	-0.665557	20_25317356_C_T_b37	-1	ENSG00000100997
ABHD12	rs6083804:25317060:A:G	20	25317060	A	G	20:25317060:A:G	rs6083804	-6.5877	1.17862e-08	5.04134e-05	-0.665557	20_25317060_G_A_b37	-1	ENSG00000100997
ABHD12	rs2482913:25405086:T:A	20	25405086	T	A	20:25405086:T:A	rs2482913	-6.5877	1.17862e-08	5.04134e-05	-0.665557	20_25405086_A_T_b37	-1	ENSG00000100997
ABHD12	rs2500448:25404027:A:C	20	25404027	A	C	20:25404027:A:C	rs2500448	-6.58738	1.18009e-08	5.04686e-05	-0.665782	20_25404027_C_A_b37	-1	ENSG00000100997
ABHD12	rs6050464:25209299:C:A	20	25209299	A	C	20:25209299:A:C	rs6050464	5.68873	3.87092e-07	0.00104097	0.591424	20_25209299_C_A_b37	1	ENSG00000100997
ABHD12	rs6107033:25363591:A:G	20	25363591	A	G	20:25363591:A:G	rs6107033	-6.48167	1.78742e-08	7.07385e-05	-0.642577	20_25363591_G_A_b37	-1	ENSG00000100997
ABHD12	rs4813562:25352588:G:A	20	25352588	G	A	20:25352588:G:A	rs4813562	-6.48167	1.78742e-08	7.07385e-05	-0.642577	20_25352588_A_G_b37	-1	ENSG00000100997
ABHD12	rs4815409:25346697:C:A	20	25346697	C	A	20:25346697:C:A	rs4815409	-6.48167	1.78742e-08	7.07385e-05	-0.642577	20_25346697_A_C_b37	-1	ENSG00000100997
ABHD12	rs6050481:25224580:C:T	20	25224580	T	C	20:25224580:T:C	rs6050481	6.08985	8.25098e-08	0.000272204	0.631238	20_25224580_C_T_b37	1	ENSG00000100997
ABHD12	rs6138546:25216534:G:A	20	25216534	A	G	20:25216534:A:G	rs6138546	6.08985	8.25098e-08	0.000272204	0.631238	20_25216534_G_A_b37	1	ENSG00000100997
ABHD12	rs11478016:25449873:CT:C	20	25449873	C	CT	20:25449873:C:CT	rs11478016	6.5968	1.13718e-08	4.94316e-05	0.666747	NA	NA	ENSG00000100997
ABHD12	rs6050477	20	25221547	T	C	20:25221547:T:C	rs6050477	5.59453	5.54444e-07	0.00143374	0.624019	20_25221547_C_T_b37	-1	ENSG00000100997
ABHD12	rs4815414:25361701:A:G	20	25361701	A	G	20:25361701:A:G	rs4815414	-6.48167	1.78742e-08	7.07385e-05	-0.642577	20_25361701_G_A_b37	-1	ENSG00000100997
ABHD12	rs6083810:25329759:T:A	20	25329759	A	T	20:25329759:A:T	rs6083810	-5.34168	1.44247e-06	0.00291947	-0.574703	20_25329759_T_A_b37	1	ENSG00000100997
ABHD12	rs6115106:25236399:T:C	20	25236399	T	C	20:25236399:T:C	rs6115106	4.80492	1.04667e-05	0.0144185	0.533182	20_25236399_C_T_b37	-1	ENSG00000100997
ABHD12	rs11478040:25438230:CT:C	20	25438230	C	CT	20:25438230:C:CT	rs11478040	6.5877	1.17862e-08	5.04134e-05	0.665557	20_25438230_CT_C_b37	1	ENSG00000100997
ABHD12	rs3032438:25298941:ACT:A	20	25298941	ACT	A	20:25298941:ACT:A	rs3032438	-6.5877	1.17862e-08	5.04134e-05	-0.665557	20_25298941_A_ACT_b37	-1	ENSG00000100997
ABHD12	rs6115200:25487377:G:T	20	25487377	T	G	20:25487377:T:G	rs6115200	6.46359	1.9188e-08	7.53557e-05	0.668304	20_25487377_G_T_b37	1	ENSG00000100997
ABHD12	rs6107027	20	25288632	G	A	20:25288632:G:A	rs6107027	-6.16346	6.19822e-08	0.000214834	-0.599135	20_25288632_A_G_b37	-1	ENSG00000100997
ABHD12	rs6115159:25350944:T:C	20	25350944	T	C	20:25350944:T:C	rs6115159	-6.48167	1.78742e-08	7.07385e-05	-0.642577	20_25350944_C_T_b37	-1	ENSG00000100997
ABHD12	rs376742	20	25487417	A	C	20:25487417:A:C	rs376742	6.24608	4.49259e-08	0.000161281	0.605291	20_25487417_C_A_b37	-1	ENSG00000100997
ABHD12	rs2257808:25266450:G:C	20	25266450	C	G	20:25266450:C:G	rs2257808	6.5877	1.17862e-08	5.04134e-05	0.665557	20_25266450_G_C_b37	1	ENSG00000100997
ABHD12	rs6132824:25238173:T:C	20	25238173	C	T	20:25238173:C:T	rs6132824	5.32938	1.51066e-06	0.0030357	0.573267	20_25238173_T_C_b37	1	ENSG00000100997
ABHD12	rs7019:25278278:C:T	20	25278278	T	C	20:25278278:T:C	rs7019	6.58214	1.20463e-08	5.14515e-05	0.665477	20_25278278_C_T_b37	1	ENSG00000100997
ABHD12	rs2500436:25406366:G:C	20	25406366	G	C	20:25406366:G:C	rs2500436	-6.5877	1.17862e-08	5.04134e-05	-0.665557	20_25406366_C_G_b37	-1	ENSG00000100997
ABHD12	rs2474767:25246733:T:C	20	25246733	C	T	20:25246733:C:T	rs2474767	5.72972	3.30904e-07	0.000903678	0.568676	20_25246733_T_C_b37	1	ENSG00000100997
ABHD12	rs2027003:25350498:A:G	20	25350498	A	G	20:25350498:A:G	rs2027003	-6.58706	1.18155e-08	5.05273e-05	-0.665676	20_25350498_G_A_b37	-1	ENSG00000100997
ABHD12	rs449801:25491847:C:T	20	25491847	C	T	20:25491847:C:T	rs449801	5.22701	2.21582e-06	0.00417142	0.574501	20_25491847_T_C_b37	-1	ENSG00000100997
ABHD12	rs2387891:25470328:C:G	20	25470328	G	C	20:25470328:G:C	rs2387891	6.58032	1.21331e-08	5.18103e-05	0.66879	20_25470328_C_G_b37	1	ENSG00000100997
ABHD12	rs2474765:25245950:G:T	20	25245950	T	G	20:25245950:T:G	rs2474765	5.72655	3.34946e-07	0.00091415	0.56858	20_25245950_G_T_b37	1	ENSG00000100997
ABHD12	rs11467046:25510140:TCAGA:T	20	25510140	T	TCAGA	20:25510140:T:TCAGA	rs11467046	-4.41075	4.26105e-05	0.0433297	-0.600345	20_25510140_TCAGA_T_b37	1	ENSG00000100997
ABHD12	rs2257649:25263457:T:G	20	25263457	G	T	20:25263457:G:T	rs2257649	6.16346	6.19822e-08	0.000214834	0.599135	20_25263457_T_G_b37	1	ENSG00000100997
ABHD12	rs1203329:25880733:G:A	20	25880733	G	A	20:25880733:G:A	rs1203329	4.9753	5.62404e-06	0.00885076	0.58996	NA	NA	ENSG00000100997
ABHD12	rs2482923:25308981:T:C	20	25308981	T	C	20:25308981:T:C	rs2482923	-6.5877	1.17862e-08	5.04134e-05	-0.665557	20_25308981_C_T_b37	-1	ENSG00000100997
ABHD12	rs13040655:25582197:C:T	20	25582197	T	C	20:25582197:T:C	rs13040655	5.98607	1.23355e-07	0.000385479	0.657392	NA	NA	ENSG00000100997
ABHD12	rs6050432:25184028:T:C	20	25184028	C	T	20:25184028:C:T	rs6050432	4.91822	6.93116e-06	0.01039	0.564471	20_25184028_T_C_b37	1	ENSG00000100997
ABHD12	rs6083855:25405118:A:G	20	25405118	A	G	20:25405118:A:G	rs6083855	-6.48167	1.78742e-08	7.07385e-05	-0.642577	20_25405118_G_A_b37	-1	ENSG00000100997
ABHD12	rs4815424:25390284:T:C	20	25390284	T	C	20:25390284:T:C	rs4815424	-6.5877	1.17862e-08	5.04134e-05	-0.665557	20_25390284_C_T_b37	-1	ENSG00000100997
ABHD12	rs1888999	20	25291848	A	G	20:25291848:A:G	rs1888999	-6.5877	1.17862e-08	5.04134e-05	-0.665557	20_25291848_G_A_b37	-1	ENSG00000100997
ABHD12	rs454723:25438928:G:C	20	25438928	C	G	20:25438928:C:G	rs454723	6.5877	1.17862e-08	5.04134e-05	0.665557	20_25438928_G_C_b37	1	ENSG00000100997
ABHD12	rs11478563:25537274:TA:T	20	25537274	T	TA	20:25537274:T:TA	rs11478563	6.45856	1.95701e-08	7.68082e-05	0.668898	20_25537274_TA_T_b37	1	ENSG00000100997
ABHD12	rs6138600:25521346:A:T	20	25521346	T	A	20:25521346:T:A	rs6138600	6.46359	1.9188e-08	7.53557e-05	0.668304	20_25521346_A_T_b37	1	ENSG00000100997
ABHD12	rs2474766:25246153:A:G	20	25246153	G	A	20:25246153:G:A	rs2474766	6.08985	8.25098e-08	0.000272204	0.631238	20_25246153_A_G_b37	1	ENSG00000100997
ABHD12	rs2424713:25418482:C:T	20	25418482	T	C	20:25418482:T:C	rs2424713	6.5877	1.17862e-08	5.04134e-05	0.665557	20_25418482_C_T_b37	1	ENSG00000100997
ABHD12	rs910996:25264196:A:G	20	25264196	G	A	20:25264196:G:A	rs910996	6.5877	1.17862e-08	5.04134e-05	0.665557	20_25264196_A_G_b37	1	ENSG00000100997
ABHD12	rs34645895:25368373:A:G	20	25368373	A	G	20:25368373:A:G	rs34645895	-6.48167	1.78742e-08	7.07385e-05	-0.642577	20_25368373_G_A_b37	-1	ENSG00000100997
ABHD12	rs401166:25446308:C:G	20	25446308	G	C	20:25446308:G:C	rs401166	6.5877	1.17862e-08	5.04134e-05	0.665557	20_25446308_C_G_b37	1	ENSG00000100997
ABHD12	rs66866946:25556400:CA:C	20	25556400	C	CA	20:25556400:C:CA	rs66866946	6.2824	3.89891e-08	0.000142605	0.640718	NA	NA	ENSG00000100997
ABHD12	rs6107060	20	25592476	C	G	20:25592476:C:G	rs6107060	-5.33127	1.50002e-06	0.00302417	-0.603769	20_25592476_G_C_b37	1	ENSG00000100997
ABHD12	rs6076358:25519403:G:T	20	25519403	G	T	20:25519403:G:T	rs6076358	-6.03691	1.01315e-07	0.000323078	-0.599183	20_25519403_T_G_b37	-1	ENSG00000100997
ABHD12	rs2482911:25395528:T:C	20	25395528	T	C	20:25395528:T:C	rs2482911	-6.5877	1.17862e-08	5.04134e-05	-0.665557	20_25395528_C_T_b37	-1	ENSG00000100997
ABHD12	rs442834:25458096:A:G	20	25458096	G	A	20:25458096:G:A	rs442834	6.5877	1.17862e-08	5.04134e-05	0.665557	20_25458096_A_G_b37	1	ENSG00000100997
ABHD12	rs2257420:25275890:C:A	20	25275890	A	C	20:25275890:A:C	rs2257420	6.58815	1.1765e-08	5.04134e-05	0.665661	20_25275890_C_A_b37	1	ENSG00000100997
ABHD12	rs6132822:25228695:C:T	20	25228695	T	C	20:25228695:T:C	rs6132822	5.32971	1.50881e-06	0.0030357	0.573364	NA	NA	ENSG00000100997
ABHD12	rs6132825:25238309:A:T	20	25238309	A	T	20:25238309:A:T	rs6132825	5.13201	3.15495e-06	0.00558253	0.538481	20_25238309_T_A_b37	-1	ENSG00000100997
ABHD12	rs2500433:25296335:A:G	20	25296335	A	G	20:25296335:A:G	rs2500433	-6.5877	1.17862e-08	5.04134e-05	-0.665557	20_25296335_G_A_b37	-1	ENSG00000100997
ABHD12	rs147984883:25378446:GA:G	20	25378446	GA	G	20:25378446:GA:G	rs147984883	-6.48167	1.78742e-08	7.07385e-05	-0.642577	NA	NA	ENSG00000100997
ABHD12	rs34485039:25583763:G:T	20	25583763	T	G	20:25583763:T:G	rs34485039	-5.46577	9.03682e-07	0.00214132	-0.628604	20_25583763_G_T_b37	1	ENSG00000100997
ABHD12	rs375690325:25307382:AAACAAC:AAAC	20	25307382	AAACAAC	AAAC	20:25307382:AAACAAC:AAAC	rs375690325	-6.48167	1.78742e-08	7.07385e-05	-0.642577	NA	NA	ENSG00000100997
ABHD12	rs2297497	20	25297909	G	A	20:25297909:G:A	rs2297497	-6.5877	1.17862e-08	5.04134e-05	-0.665557	20_25297909_A_G_b37	-1	ENSG00000100997
ABHD12	rs2027004:25350618:C:T	20	25350618	C	T	20:25350618:C:T	rs2027004	-6.5877	1.17862e-08	5.04134e-05	-0.665557	20_25350618_T_C_b37	-1	ENSG00000100997
ABHD12	rs7270835:25435067:C:T	20	25435067	T	C	20:25435067:T:C	rs7270835	6.5877	1.17862e-08	5.04134e-05	0.665557	20_25435067_C_T_b37	1	ENSG00000100997
ABHD12	rs2257233	20	25265984	T	G	20:25265984:T:G	rs2257233	6.5877	1.17862e-08	5.04134e-05	0.665557	20_25265984_G_T_b37	1	ENSG00000100997
ABHD12	rs2258201:25272490:G:C	20	25272490	C	G	20:25272490:C:G	rs2258201	6.5877	1.17862e-08	5.04134e-05	0.665557	20_25272490_G_C_b37	1	ENSG00000100997
ABHD12	rs4815408:25346678:C:T	20	25346678	C	T	20:25346678:C:T	rs4815408	-6.5877	1.17862e-08	5.04134e-05	-0.665557	20_25346678_T_C_b37	-1	ENSG00000100997
ABHD12	rs6037126:25463799:G:T	20	25463799	T	G	20:25463799:T:G	rs6037126	6.5877	1.17862e-08	5.04134e-05	0.665557	20_25463799_G_T_b37	1	ENSG00000100997
ABHD12	rs6138553:25239233:G:A	20	25239233	A	G	20:25239233:A:G	rs6138553	6.08985	8.25098e-08	0.000272204	0.631238	20_25239233_G_A_b37	1	ENSG00000100997
ABHD12	rs2387976:25599560:C:T	20	25599560	T	C	20:25599560:T:C	rs2387976	-5.46341	9.11755e-07	0.00214132	-0.628386	20_25599560_C_T_b37	1	ENSG00000100997
ABHD12	rs1473695:25186965:A:G	20	25186965	G	A	20:25186965:G:A	rs1473695	4.91822	6.93116e-06	0.01039	0.564471	20_25186965_A_G_b37	1	ENSG00000100997
ABHD12	rs2983489:25244120:C:A	20	25244120	A	C	20:25244120:A:C	rs2983489	5.72655	3.34946e-07	0.00091415	0.56858	20_25244120_C_A_b37	1	ENSG00000100997
ABHD12	rs6132833:25424708:C:G	20	25424708	G	C	20:25424708:G:C	rs6132833	6.5877	1.17862e-08	5.04134e-05	0.665557	20_25424708_C_G_b37	1	ENSG00000100997
ABHD12	rs35849893:25449879:C:G	20	25449879	G	C	20:25449879:G:C	rs35849893	6.56996	1.26372e-08	5.31345e-05	0.665511	NA	NA	ENSG00000100997
ABHD12	rs2474769:25248725:C:T	20	25248725	T	C	20:25248725:T:C	rs2474769	6.08985	8.25098e-08	0.000272204	0.631238	20_25248725_C_T_b37	1	ENSG00000100997
ABHD12	rs6083891:25574272:C:G	20	25574272	G	C	20:25574272:G:C	rs6083891	-5.60604	5.30687e-07	0.00138198	-0.63106	20_25574272_C_G_b37	1	ENSG00000100997
ABHD12	rs6138550:25223430:C:T	20	25223430	T	C	20:25223430:T:C	rs6138550	6.08985	8.25098e-08	0.000272204	0.631238	20_25223430_C_T_b37	1	ENSG00000100997
ABHD12	rs6050992:25897790:G:C	20	25897790	G	C	20:25897790:G:C	rs6050992	4.51394	2.96474e-05	0.0326937	0.583788	NA	NA	ENSG00000100997
ABHD12	rs2151144:25414924:G:C	20	25414924	G	C	20:25414924:G:C	rs2151144	-6.76881	5.77564e-09	2.75882e-05	-0.678702	20_25414924_C_G_b37	-1	ENSG00000100997
ABHD12	rs1077889:25267893:A:G	20	25267893	G	A	20:25267893:G:A	rs1077889	6.60771	1.08941e-08	4.75802e-05	0.668176	20_25267893_A_G_b37	1	ENSG00000100997
ABHD12	rs6107031:25350677:C:T	20	25350677	C	T	20:25350677:C:T	rs6107031	-6.48167	1.78742e-08	7.07385e-05	-0.642577	20_25350677_T_C_b37	-1	ENSG00000100997
ABHD12	rs6050630:25430745:A:G	20	25430745	G	A	20:25430745:G:A	rs6050630	6.48167	1.78742e-08	7.07385e-05	0.642577	20_25430745_A_G_b37	1	ENSG00000100997
ABHD12	rs2482948:25296499:T:C	20	25296499	T	C	20:25296499:T:C	rs2482948	-6.5877	1.17862e-08	5.04134e-05	-0.665557	20_25296499_C_T_b37	-1	ENSG00000100997
ABHD12	rs6050498:25244544:A:G	20	25244544	A	G	20:25244544:A:G	rs6050498	5.02023	4.76809e-06	0.00782759	0.51281	20_25244544_G_A_b37	-1	ENSG00000100997
ABHD12	rs446649	20	25467359	G	A	20:25467359:G:A	rs446649	6.23486	4.69335e-08	0.000167867	0.646996	20_25467359_A_G_b37	1	ENSG00000100997
ABHD12	rs2227890:25260931:A:G	20	25260931	G	A	20:25260931:G:A	rs2227890	6.5877	1.17862e-08	5.04134e-05	0.665557	20_25260931_A_G_b37	1	ENSG00000100997
ABHD12	rs35478308:25293104:CG:C	20	25293104	CG	C	20:25293104:CG:C	rs35478308	-6.5877	1.17862e-08	5.04134e-05	-0.665557	20_25293104_C_CG_b37	-1	ENSG00000100997
ABHD12	rs3827014:25371559:C:T	20	25371559	C	T	20:25371559:C:T	rs3827014	-6.47671	1.8225e-08	7.20073e-05	-0.643271	20_25371559_T_C_b37	-1	ENSG00000100997
ABHD12	rs6050439:25192331:T:C	20	25192331	C	T	20:25192331:C:T	rs6050439	4.92186	6.83945e-06	0.0103048	0.564761	20_25192331_T_C_b37	1	ENSG00000100997
ABHD12	rs2424710:25283886:C:G	20	25283886	G	C	20:25283886:G:C	rs2424710	6.5877	1.17862e-08	5.04134e-05	0.665557	20_25283886_C_G_b37	1	ENSG00000100997
ABHD12	rs2500443:25331442:C:T	20	25331442	C	T	20:25331442:C:T	rs2500443	-6.5877	1.17862e-08	5.04134e-05	-0.665557	20_25331442_T_C_b37	-1	ENSG00000100997
ABHD12	rs6115168:25372891:C:A	20	25372891	C	A	20:25372891:C:A	rs6115168	-6.48149	1.78868e-08	7.07657e-05	-0.644382	20_25372891_A_C_b37	-1	ENSG00000100997
ABHD12	rs6050595:25392974:G:A	20	25392974	G	A	20:25392974:G:A	rs6050595	-6.48167	1.78742e-08	7.07385e-05	-0.642577	20_25392974_A_G_b37	-1	ENSG00000100997
ABHD12	rs34667640:25458562:C:CT	20	25458562	CT	C	20:25458562:CT:C	rs34667640	6.5877	1.17862e-08	5.04134e-05	0.665557	NA	NA	ENSG00000100997
ABHD12	rs146610455:25423246:ATT:A	20	25423246	A	ATT	20:25423246:A:ATT	rs146610455	6.18163	5.77499e-08	0.000201847	0.599467	NA	NA	ENSG00000100997
ABHD12	rs2424750:25978849:C:A	20	25978849	C	A	20:25978849:C:A	rs2424750	4.91496	7.01408e-06	0.0104938	0.598556	20_25978849_A_C_b37	-1	ENSG00000100997
ABHD12	rs6115101:25229564:C:A	20	25229564	A	C	20:25229564:A:C	rs6115101	6.08985	8.25098e-08	0.000272204	0.631238	20_25229564_C_A_b37	1	ENSG00000100997
ABHD12	rs2261720:25260641:T:G	20	25260641	G	T	20:25260641:G:T	rs2261720	6.5877	1.17862e-08	5.04134e-05	0.665557	20_25260641_T_G_b37	1	ENSG00000100997
ABHD12	rs8113968:25342457:G:A	20	25342457	G	A	20:25342457:G:A	rs8113968	-6.48167	1.78742e-08	7.07385e-05	-0.642577	20_25342457_A_G_b37	-1	ENSG00000100997
ABHD12	rs4355182:25292712:C:T	20	25292712	C	T	20:25292712:C:T	rs4355182	-6.5877	1.17862e-08	5.04134e-05	-0.665557	20_25292712_T_C_b37	-1	ENSG00000100997
ABHD12	rs6115191:25440478:C:T	20	25440478	T	C	20:25440478:T:C	rs6115191	6.5877	1.17862e-08	5.04134e-05	0.665557	20_25440478_C_T_b37	1	ENSG00000100997
ABHD12	rs6138545:25216282:C:T	20	25216282	T	C	20:25216282:T:C	rs6138545	6.09001	8.24574e-08	0.000272204	0.631254	20_25216282_C_T_b37	1	ENSG00000100997
ABHD12	rs2257464:25265872:C:T	20	25265872	T	C	20:25265872:T:C	rs2257464	6.58694	1.18212e-08	5.05478e-05	0.665591	20_25265872_C_T_b37	1	ENSG00000100997
ABHD12	rs431579:25470056:T:C	20	25470056	C	T	20:25470056:C:T	rs431579	6.58078	1.21111e-08	5.17242e-05	0.668607	20_25470056_T_C_b37	1	ENSG00000100997
ABHD12	rs6083851:25401235:G:A	20	25401235	G	A	20:25401235:G:A	rs6083851	-6.16346	6.19822e-08	0.000214834	-0.599135	20_25401235_A_G_b37	-1	ENSG00000100997
ABHD12	rs2387882:25378802:C:T	20	25378802	C	T	20:25378802:C:T	rs2387882	-6.48167	1.78742e-08	7.07385e-05	-0.642577	20_25378802_T_C_b37	-1	ENSG00000100997
ABHD12	rs4815405:25317492:T:C	20	25317492	T	C	20:25317492:T:C	rs4815405	-6.58797	1.17736e-08	5.04134e-05	-0.667345	20_25317492_C_T_b37	-1	ENSG00000100997
ABHD12	rs11698185:25181998:T:C	20	25181998	C	T	20:25181998:C:T	rs11698185	4.93405	6.54131e-06	0.00992992	0.580316	20_25181998_T_C_b37	1	ENSG00000100997
ABHD12	rs2179459:25456141:C:A	20	25456141	A	C	20:25456141:A:C	rs2179459	6.58644	1.18445e-08	5.06357e-05	0.665703	20_25456141_C_A_b37	1	ENSG00000100997
ABHD12	rs62211494:25455611:G:T	20	25455611	T	G	20:25455611:T:G	rs62211494	-4.72361	1.40374e-05	0.0183329	-0.637024	20_25455611_G_T_b37	1	ENSG00000100997
ABHD12	rs6115109:25239667:G:A	20	25239667	A	G	20:25239667:A:G	rs6115109	6.08985	8.25098e-08	0.000272204	0.631238	20_25239667_G_A_b37	1	ENSG00000100997
ABHD12	rs1044573	20	25206654	G	A	20:25206654:G:A	rs1044573	5.66487	4.24046e-07	0.00112653	0.578211	20_25206654_A_G_b37	1	ENSG00000100997
ABHD12	rs2258066:25271326:C:T	20	25271326	T	C	20:25271326:T:C	rs2258066	6.5877	1.17862e-08	5.04134e-05	0.665557	20_25271326_C_T_b37	1	ENSG00000100997
ABHD12	rs11100:25281184:G:C	20	25281184	C	G	20:25281184:C:G	rs11100	6.5877	1.17862e-08	5.04134e-05	0.665557	20_25281184_G_C_b37	1	ENSG00000100997
ABHD12	rs2424704:25273929:A:G	20	25273929	G	A	20:25273929:G:A	rs2424704	6.5877	1.17862e-08	5.04134e-05	0.665557	20_25273929_A_G_b37	1	ENSG00000100997
ABHD12	rs6050609:25411751:A:G	20	25411751	A	G	20:25411751:A:G	rs6050609	-6.48167	1.78742e-08	7.07385e-05	-0.642577	20_25411751_G_A_b37	-1	ENSG00000100997
ABHD12	rs150933550:25294420:G:GCAAAAC	20	25294420	G	GCAAAAC	20:25294420:G:GCAAAAC	rs150933550	-6.07611	8.70269e-08	0.000285545	-0.644371	20_25294420_GCAAAAC_G_b37	-1	ENSG00000100997
ABHD12	rs2258769:25276680:G:C	20	25276680	C	G	20:25276680:C:G	rs2258769	6.5877	1.17862e-08	5.04134e-05	0.665557	20_25276680_G_C_b37	1	ENSG00000100997
ABHD12	rs6050425	20	25178119	A	G	20:25178119:A:G	rs6050425	4.59021	2.26243e-05	0.0268561	0.56005	20_25178119_G_A_b37	1	ENSG00000100997
ABHD12	rs2424716:25423538:G:A	20	25423538	A	G	20:25423538:A:G	rs2424716	6.5877	1.17862e-08	5.04134e-05	0.665557	20_25423538_G_A_b37	1	ENSG00000100997
ABHD12	rs6132819	20	25218618	C	G	20:25218618:C:G	rs6132819	6.08985	8.25098e-08	0.000272204	0.631238	20_25218618_G_C_b37	1	ENSG00000100997
ABHD12	rs2482941:25361216:T:C	20	25361216	T	C	20:25361216:T:C	rs2482941	-6.5877	1.17862e-08	5.04134e-05	-0.665557	20_25361216_C_T_b37	-1	ENSG00000100997
ABHD12	rs369592217:25393036:A:T	20	25393036	A	T	20:25393036:A:T	rs369592217	-6.48612	1.75647e-08	6.99544e-05	-0.642756	20_25393036_T_A_b37	-1	ENSG00000100997
ABHD12	rs2424699:25257462:G:A	20	25257462	A	G	20:25257462:A:G	rs2424699	6.93641	2.97974e-09	1.50501e-05	0.751437	20_25257462_G_A_b37	1	ENSG00000100997
ABHD12	rs2482931:25334445:G:A	20	25334445	G	A	20:25334445:G:A	rs2482931	-6.5877	1.17862e-08	5.04134e-05	-0.665557	20_25334445_A_G_b37	-1	ENSG00000100997
ABHD12	rs4815425:25398876:G:C	20	25398876	G	C	20:25398876:G:C	rs4815425	-6.48167	1.78742e-08	7.07385e-05	-0.642577	20_25398876_C_G_b37	-1	ENSG00000100997
ABHD12	rs4813566:25386465:G:T	20	25386465	G	T	20:25386465:G:T	rs4813566	-6.48167	1.78742e-08	7.07385e-05	-0.642577	20_25386465_T_G_b37	-1	ENSG00000100997
ABHD12	rs2424698:25256106:C:T	20	25256106	T	C	20:25256106:T:C	rs2424698	6.65667	8.98502e-09	4.05741e-05	0.652171	20_25256106_C_T_b37	1	ENSG00000100997
ABHD12	rs6115156:25333189:G:C	20	25333189	G	C	20:25333189:G:C	rs6115156	-6.16395	6.1864e-08	0.000214716	-0.599173	20_25333189_C_G_b37	-1	ENSG00000100997
ABHD12	rs2474763:25241295:A:G	20	25241295	A	G	20:25241295:A:G	rs2474763	5.02023	4.76809e-06	0.00782759	0.51281	20_25241295_G_A_b37	-1	ENSG00000100997
ABHD12	rs2500401:25356497:A:G	20	25356497	A	G	20:25356497:A:G	rs2500401	-6.57769	1.22591e-08	5.22888e-05	-0.665123	20_25356497_G_A_b37	-1	ENSG00000100997
ABHD12	rs6037099:25356876:T:G	20	25356876	T	G	20:25356876:T:G	rs6037099	-6.48167	1.78742e-08	7.07385e-05	-0.642577	20_25356876_G_T_b37	-1	ENSG00000100997
ABHD12	rs6083847:25392384:A:G	20	25392384	A	G	20:25392384:A:G	rs6083847	-6.5877	1.17862e-08	5.04134e-05	-0.665557	20_25392384_G_A_b37	-1	ENSG00000100997
ABHD12	rs71185307:25576757:ATAACATTTG:A	20	25576757	A	ATAACATTTG	20:25576757:A:ATAACATTTG	rs71185307	6.46359	1.9188e-08	7.53557e-05	0.668304	20_25576757_ATAACATTTG_A_b37	1	ENSG00000100997
ABHD12	rs6107073:25716363:T:C	20	25716363	T	C	20:25716363:T:C	rs6107073	5.10404	3.49936e-06	0.00606507	0.572626	NA	NA	ENSG00000100997
ABHD12	rs6076339:25348712:T:C	20	25348712	T	C	20:25348712:T:C	rs6076339	-6.48167	1.78742e-08	7.07385e-05	-0.642577	20_25348712_C_T_b37	-1	ENSG00000100997
ABHD12	rs2482943:25380593:G:A	20	25380593	G	A	20:25380593:G:A	rs2482943	-6.60257	1.11168e-08	4.84206e-05	-0.667434	20_25380593_A_G_b37	-1	ENSG00000100997
ABHD12	rs7453	20	25207074	C	T	20:25207074:C:T	rs7453	6.41907	2.28456e-08	8.86533e-05	0.628956	20_25207074_T_C_b37	1	ENSG00000100997
ABHD12	rs1541061:25521057:G:A	20	25521057	A	G	20:25521057:A:G	rs1541061	6.46359	1.9188e-08	7.53557e-05	0.668304	20_25521057_G_A_b37	1	ENSG00000100997
ABHD12	rs13040726:25559881:T:G	20	25559881	G	T	20:25559881:G:T	rs13040726	-5.59406	5.55448e-07	0.00143607	-0.631384	20_25559881_T_G_b37	1	ENSG00000100997
ABHD12	rs2387880:25377787:T:C	20	25377787	T	C	20:25377787:T:C	rs2387880	-6.48167	1.78742e-08	7.07385e-05	-0.642577	20_25377787_C_T_b37	-1	ENSG00000100997
ABHD12	rs2261109:25259200:T:C	20	25259200	C	T	20:25259200:C:T	rs2261109	6.5877	1.17862e-08	5.04134e-05	0.665557	20_25259200_T_C_b37	1	ENSG00000100997
ABHD12	rs2261747:25261784:G:A	20	25261784	A	G	20:25261784:A:G	rs2261747	6.5877	1.17862e-08	5.04134e-05	0.665557	20_25261784_G_A_b37	1	ENSG00000100997
ABHD12	rs6050631:25431749:C:T	20	25431749	T	C	20:25431749:T:C	rs6050631	6.5877	1.17862e-08	5.04134e-05	0.665557	20_25431749_C_T_b37	1	ENSG00000100997
ABHD12	rs6132835:25434667:A:G	20	25434667	G	A	20:25434667:G:A	rs6132835	6.5877	1.17862e-08	5.04134e-05	0.665557	20_25434667_A_G_b37	1	ENSG00000100997
ABHD12	rs6132821:25226192:A:G	20	25226192	G	A	20:25226192:G:A	rs6132821	5.32938	1.51066e-06	0.0030357	0.573267	20_25226192_A_G_b37	1	ENSG00000100997
ABHD12	rs2474764:25242804:T:A	20	25242804	T	A	20:25242804:T:A	rs2474764	5.02023	4.76809e-06	0.00782759	0.51281	20_25242804_A_T_b37	-1	ENSG00000100997
ABHD12	rs2387977:25599776:C:T	20	25599776	T	C	20:25599776:T:C	rs2387977	-5.6527	4.44209e-07	0.00117454	-0.660139	NA	NA	ENSG00000100997
ABHD12	rs3761117:25388070:G:A	20	25388070	G	A	20:25388070:G:A	rs3761117	-6.48167	1.78742e-08	7.07385e-05	-0.642577	20_25388070_A_G_b37	-1	ENSG00000100997
ABHD12	rs2387881:25378172:A:G	20	25378172	A	G	20:25378172:A:G	rs2387881	-6.5877	1.17862e-08	5.04134e-05	-0.665557	20_25378172_G_A_b37	-1	ENSG00000100997
ABHD12	rs1118963:25247449:G:A	20	25247449	A	G	20:25247449:A:G	rs1118963	6.08985	8.25098e-08	0.000272204	0.631238	20_25247449_G_A_b37	1	ENSG00000100997
ABHD12	rs139240046:25527488:G:GA	20	25527488	G	GA	20:25527488:G:GA	rs139240046	-6.03691	1.01315e-07	0.000323078	-0.599183	20_25527488_GA_G_b37	-1	ENSG00000100997
ABHD12	rs6115140:25285507:C:A	20	25285507	A	C	20:25285507:A:C	rs6115140	6.5877	1.17862e-08	5.04134e-05	0.665557	20_25285507_C_A_b37	1	ENSG00000100997
ABHD12	rs2856:25433536:T:C	20	25433536	C	T	20:25433536:C:T	rs2856	6.48167	1.78742e-08	7.07385e-05	0.642577	20_25433536_T_C_b37	1	ENSG00000100997
ABHD12	rs2261795:25263136:T:C	20	25263136	C	T	20:25263136:C:T	rs2261795	6.48167	1.78742e-08	7.07385e-05	0.642577	20_25263136_T_C_b37	1	ENSG00000100997
ABHD12	rs1555330:25232097:A:C	20	25232097	C	A	20:25232097:C:A	rs1555330	5.32938	1.51066e-06	0.0030357	0.573267	20_25232097_A_C_b37	1	ENSG00000100997
ABHD12	rs433352	20	25467992	G	A	20:25467992:G:A	rs433352	6.23486	4.69335e-08	0.000167867	0.646996	20_25467992_A_G_b37	1	ENSG00000100997
ABHD12	rs2500400:25354705:A:G	20	25354705	A	G	20:25354705:A:G	rs2500400	-6.5877	1.17862e-08	5.04134e-05	-0.665557	20_25354705_G_A_b37	-1	ENSG00000100997
ABHD12	rs11306165:25327393:GC:G	20	25327393	GC	G	20:25327393:GC:G	rs11306165	-6.48167	1.78742e-08	7.07385e-05	-0.642577	20_25327393_G_GC_b37	-1	ENSG00000100997
ABHD12	rs11699953:25241345:C:G	20	25241345	G	C	20:25241345:G:C	rs11699953	5.32938	1.51066e-06	0.0030357	0.573267	20_25241345_C_G_b37	1	ENSG00000100997
ABHD12	rs6083853:25404541:T:C	20	25404541	T	C	20:25404541:T:C	rs6083853	-6.5877	1.17862e-08	5.04134e-05	-0.665557	20_25404541_C_T_b37	-1	ENSG00000100997
ABHD12	rs7018:25278261:A:G	20	25278261	G	A	20:25278261:G:A	rs7018	6.5877	1.17862e-08	5.04134e-05	0.665557	20_25278261_A_G_b37	1	ENSG00000100997
ABHD12	rs1888995:25400487:A:G	20	25400487	A	G	20:25400487:A:G	rs1888995	-5.19046	2.53911e-06	0.00466704	-0.581285	20_25400487_G_A_b37	-1	ENSG00000100997
ABHD12	rs2258563:25273435:C:T	20	25273435	T	C	20:25273435:T:C	rs2258563	6.5877	1.17862e-08	5.04134e-05	0.665557	20_25273435_C_T_b37	1	ENSG00000100997
ABHD12	rs6115107:25237390:A:G	20	25237390	A	G	20:25237390:A:G	rs6115107	5.02023	4.76809e-06	0.00782759	0.51281	20_25237390_G_A_b37	-1	ENSG00000100997
ABHD12	rs6050623:25427836:T:C	20	25427836	C	T	20:25427836:C:T	rs6050623	6.48167	1.78742e-08	7.07385e-05	0.642577	20_25427836_T_C_b37	1	ENSG00000100997
ABHD12	rs1046073:25281333:G:A	20	25281333	A	G	20:25281333:A:G	rs1046073	6.5877	1.17862e-08	5.04134e-05	0.665557	20_25281333_G_A_b37	1	ENSG00000100997
ABHD12	rs6050563:25343455:C:T	20	25343455	C	T	20:25343455:C:T	rs6050563	-6.48167	1.78742e-08	7.07385e-05	-0.642577	20_25343455_T_C_b37	-1	ENSG00000100997
ABHD12	rs4815429:25521611:T:C	20	25521611	T	C	20:25521611:T:C	rs4815429	-6.03691	1.01315e-07	0.000323078	-0.599183	20_25521611_C_T_b37	-1	ENSG00000100997
ABHD12	rs142329834:25366797:CTT:C	20	25366797	CTT	C	20:25366797:CTT:C	rs142329834	-6.48167	1.78742e-08	7.07385e-05	-0.642577	20_25366797_C_CTT_b37	-1	ENSG00000100997
ABHD12	rs2257809:25266476:C:T	20	25266476	T	C	20:25266476:T:C	rs2257809	6.5877	1.17862e-08	5.04134e-05	0.665557	20_25266476_C_T_b37	1	ENSG00000100997
ABHD12	rs2261698:25259910:A:G	20	25259910	G	A	20:25259910:G:A	rs2261698	6.5877	1.17862e-08	5.04134e-05	0.665557	20_25259910_A_G_b37	1	ENSG00000100997
ABHD12	rs2258879:25279213:T:C	20	25279213	C	T	20:25279213:C:T	rs2258879	6.5877	1.17862e-08	5.04134e-05	0.665557	20_25279213_T_C_b37	1	ENSG00000100997
ABHD12	rs8182757:25543415:A:C	20	25543415	C	A	20:25543415:C:A	rs8182757	5.18849	2.55779e-06	0.00469861	0.581611	NA	NA	ENSG00000100997
ABHD12	rs9927:25277244:A:G	20	25277244	G	A	20:25277244:G:A	rs9927	5.99583	1.18785e-07	0.000372129	0.655938	20_25277244_A_G_b37	1	ENSG00000100997
ABHD12	rs6083779:25189590:C:T	20	25189590	T	C	20:25189590:T:C	rs6083779	4.91822	6.93116e-06	0.01039	0.564471	20_25189590_C_T_b37	1	ENSG00000100997
ABHD12	rs3787080:25232604:C:G	20	25232604	G	C	20:25232604:G:C	rs3787080	4.47202	3.43692e-05	0.0368137	0.649293	20_25232604_C_G_b37	1	ENSG00000100997
ABHD12	rs11474838:25449887:T:G	20	25449887	G	T	20:25449887:G:T	rs11474838	6.59723	1.13524e-08	4.93587e-05	0.666575	NA	NA	ENSG00000100997
ABHD12	rs2482932:25336445:A:G	20	25336445	A	G	20:25336445:A:G	rs2482932	-6.58542	1.18923e-08	5.08245e-05	-0.665687	20_25336445_G_A_b37	-1	ENSG00000100997
ABHD12	rs7264176:25222345:T:C	20	25222345	C	T	20:25222345:C:T	rs7264176	5.83808	2.18319e-07	0.000638187	0.598834	20_25222345_T_C_b37	1	ENSG00000100997
ABHD12	rs6076364:25556801:T:C	20	25556801	C	T	20:25556801:C:T	rs6076364	-5.60656	5.29635e-07	0.00137969	-0.631165	20_25556801_T_C_b37	1	ENSG00000100997
ABHD12	rs6138588:25487523:C:T	20	25487523	T	C	20:25487523:T:C	rs6138588	6.46359	1.9188e-08	7.53557e-05	0.668304	20_25487523_C_T_b37	1	ENSG00000100997
ABHD12	rs6050632:25432601:A:G	20	25432601	G	A	20:25432601:G:A	rs6050632	6.48167	1.78742e-08	7.07385e-05	0.642577	20_25432601_A_G_b37	1	ENSG00000100997
ABHD12	rs5841057:25426693:CA:C	20	25426693	C	CA	20:25426693:C:CA	rs5841057	6.48167	1.78742e-08	7.07385e-05	0.642577	20_25426693_CA_C_b37	1	ENSG00000100997
ABHD12	rs4815432:25556403:A:C	20	25556403	C	A	20:25556403:C:A	rs4815432	-5.6641	4.25288e-07	0.00112978	-0.63651	NA	NA	ENSG00000100997
ABHD12	rs6083844:25386832:C:T	20	25386832	C	T	20:25386832:C:T	rs6083844	-6.48167	1.78742e-08	7.07385e-05	-0.642577	20_25386832_T_C_b37	-1	ENSG00000100997
ABHD12	rs2424703:25270124:G:A	20	25270124	A	G	20:25270124:A:G	rs2424703	6.16346	6.19822e-08	0.000214834	0.599135	20_25270124_G_A_b37	1	ENSG00000100997
ABHD12	rs11470034:25278665:CACTA:C	20	25278665	C	CACTA	20:25278665:C:CACTA	rs11470034	6.16346	6.19822e-08	0.000214834	0.599135	20_25278665_CACTA_C_b37	1	ENSG00000100997
ABHD12	rs6050556:25328828:A:G	20	25328828	A	G	20:25328828:A:G	rs6050556	-6.48167	1.78742e-08	7.07385e-05	-0.642577	20_25328828_G_A_b37	-1	ENSG00000100997
ABHD12	rs6050600:25400873:G:A	20	25400873	G	A	20:25400873:G:A	rs6050600	-6.48167	1.78742e-08	7.07385e-05	-0.642577	20_25400873_A_G_b37	-1	ENSG00000100997
ABHD12	rs6083856:25407585:C:T	20	25407585	C	T	20:25407585:C:T	rs6083856	-6.5877	1.17862e-08	5.04134e-05	-0.665557	20_25407585_T_C_b37	-1	ENSG00000100997
ABHD12	rs424487:25468131:C:G	20	25468131	G	C	20:25468131:G:C	rs424487	6.5877	1.17862e-08	5.04134e-05	0.665557	20_25468131_C_G_b37	1	ENSG00000100997
ABHD12	rs6037125:25463382:G:A	20	25463382	A	G	20:25463382:A:G	rs6037125	6.5877	1.17862e-08	5.04134e-05	0.665557	20_25463382_G_A_b37	1	ENSG00000100997
ABHD12	rs2145126:25263648:G:A	20	25263648	A	G	20:25263648:A:G	rs2145126	6.5877	1.17862e-08	5.04134e-05	0.665557	20_25263648_G_A_b37	1	ENSG00000100997
ABHD12	rs6083825:25366424:T:C	20	25366424	T	C	20:25366424:T:C	rs6083825	-6.48167	1.78742e-08	7.07385e-05	-0.642577	20_25366424_C_T_b37	-1	ENSG00000100997
ABHD12	rs3787082:25235736:A:T	20	25235736	A	T	20:25235736:A:T	rs3787082	5.02041	4.76487e-06	0.00782352	0.51288	20_25235736_T_A_b37	-1	ENSG00000100997
ABHD12	rs12428	20	25433821	C	A	20:25433821:C:A	rs12428	6.48167	1.78742e-08	7.07385e-05	0.642577	20_25433821_A_C_b37	1	ENSG00000100997
ABHD12	rs6083809:25329309:A:G	20	25329309	A	G	20:25329309:A:G	rs6083809	-6.48167	1.78742e-08	7.07385e-05	-0.642577	20_25329309_G_A_b37	-1	ENSG00000100997
ABHD12	rs200642083:25217196:GGC:G	20	25217196	G	GGC	20:25217196:G:GGC	rs200642083	6.09007	8.24397e-08	0.000272204	0.631541	NA	NA	ENSG00000100997
ABHD12	rs443009	20	25499817	T	C	20:25499817:T:C	rs443009	6.03691	1.01315e-07	0.000323078	0.599183	20_25499817_C_T_b37	1	ENSG00000100997
ABHD12	rs7020:25278600:G:A	20	25278600	A	G	20:25278600:A:G	rs7020	6.5877	1.17862e-08	5.04134e-05	0.665557	20_25278600_G_A_b37	1	ENSG00000100997
ABHD12	rs6037120:25424713:T:A	20	25424713	A	T	20:25424713:A:T	rs6037120	6.5877	1.17862e-08	5.04134e-05	0.665557	20_25424713_T_A_b37	1	ENSG00000100997
ABHD12	rs6050547:25326012:C:T	20	25326012	C	T	20:25326012:C:T	rs6050547	-6.5877	1.17862e-08	5.04134e-05	-0.665557	20_25326012_T_C_b37	-1	ENSG00000100997
ABHD12	rs2257982:25269630:A:G	20	25269630	G	A	20:25269630:G:A	rs2257982	6.58815	1.1765e-08	5.04134e-05	0.665661	20_25269630_A_G_b37	1	ENSG00000100997
ABHD12	rs3036809:25430027:C:CTG	20	25430027	CTG	C	20:25430027:CTG:C	rs3036809	6.48136	1.78961e-08	7.07923e-05	0.642587	20_25430027_C_CTG_b37	1	ENSG00000100997
ABHD12	rs370919064:25553932:TC:T	20	25553932	T	TC	20:25553932:T:TC	rs370919064	-5.6054	5.31977e-07	0.00138527	-0.631113	NA	NA	ENSG00000100997
ABHD12	rs408853:25444805:T:C	20	25444805	C	T	20:25444805:C:T	rs408853	6.5877	1.17862e-08	5.04134e-05	0.665557	20_25444805_T_C_b37	1	ENSG00000100997
ABHD12	rs958075	20	25595123	A	G	20:25595123:A:G	rs958075	-5.60604	5.30687e-07	0.00138198	-0.63106	20_25595123_G_A_b37	1	ENSG00000100997
ABHD12	rs2259926:25281733:T:C	20	25281733	C	T	20:25281733:C:T	rs2259926	6.5877	1.17862e-08	5.04134e-05	0.665557	20_25281733_T_C_b37	1	ENSG00000100997
ABHD12	rs2259928:25281834:G:C	20	25281834	C	G	20:25281834:C:G	rs2259928	6.5877	1.17862e-08	5.04134e-05	0.665557	20_25281834_G_C_b37	1	ENSG00000100997
ABHD12	rs10717416:25364950:CA:C	20	25364950	CA	C	20:25364950:CA:C	rs10717416	-6.5877	1.17862e-08	5.04134e-05	-0.665557	20_25364950_C_CA_b37	-1	ENSG00000100997
ABHD12	rs2261753:25262291:G:A	20	25262291	A	G	20:25262291:A:G	rs2261753	6.5877	1.17862e-08	5.04134e-05	0.665557	20_25262291_G_A_b37	1	ENSG00000100997
ABHD12	rs6050564:25344231:G:A	20	25344231	G	A	20:25344231:G:A	rs6050564	-6.48167	1.78742e-08	7.07385e-05	-0.642577	20_25344231_A_G_b37	-1	ENSG00000100997
ABHD12	rs2261785:25262403:C:T	20	25262403	T	C	20:25262403:T:C	rs2261785	6.61687	1.05084e-08	4.62261e-05	0.668838	20_25262403_C_T_b37	1	ENSG00000100997
ABHD12	rs56178212:25215967:CTACCAACCAGTTATAACCGGT:C	20	25215967	C	CTACCAACCAGTTATAACCGGT	20:25215967:C:CTACCAACCAGTTATAACCGGT	rs56178212	4.46683	3.50025e-05	0.0373787	0.647544	20_25215967_CTACCAACCAGTTATAACCGGT_C_b37	1	ENSG00000100997
ABHD12	rs6132820:25222563:C:T	20	25222563	T	C	20:25222563:T:C	rs6132820	6.08985	8.25098e-08	0.000272204	0.631238	20_25222563_C_T_b37	1	ENSG00000100997
ABHD12	rs2482906:25387465:A:G	20	25387465	A	G	20:25387465:A:G	rs2482906	-6.5877	1.17862e-08	5.04134e-05	-0.665557	20_25387465_G_A_b37	-1	ENSG00000100997
ABHD12	rs6083841:25384564:C:T	20	25384564	T	C	20:25384564:T:C	rs6083841	-5.34184	1.44164e-06	0.00291799	-0.574448	20_25384564_C_T_b37	1	ENSG00000100997
ABHD12	rs6083826:25366625:T:G	20	25366625	T	G	20:25366625:T:G	rs6083826	-6.48167	1.78742e-08	7.07385e-05	-0.642577	20_25366625_G_T_b37	-1	ENSG00000100997
ABHD12	rs6083828:25369918:T:C	20	25369918	T	C	20:25369918:T:C	rs6083828	-6.48167	1.78742e-08	7.07385e-05	-0.642577	20_25369918_C_T_b37	-1	ENSG00000100997
ABHD12	rs6083817:25343998:G:C	20	25343998	G	C	20:25343998:G:C	rs6083817	-6.48167	1.78742e-08	7.07385e-05	-0.642577	20_25343998_C_G_b37	-1	ENSG00000100997
ABHD12	rs6037057:25182089:T:C	20	25182089	C	T	20:25182089:C:T	rs6037057	4.90551	7.26042e-06	0.0108019	0.563923	20_25182089_T_C_b37	1	ENSG00000100997
ABHD12	rs910997:25267301:G:A	20	25267301	A	G	20:25267301:A:G	rs910997	6.5877	1.17862e-08	5.04134e-05	0.665557	20_25267301_G_A_b37	1	ENSG00000100997
ABHD12	rs2482930:25334115:G:C	20	25334115	G	C	20:25334115:G:C	rs2482930	-6.5877	1.17862e-08	5.04134e-05	-0.665557	20_25334115_C_G_b37	-1	ENSG00000100997
ABHD12	rs4815426:25405186:A:C	20	25405186	A	C	20:25405186:A:C	rs4815426	-6.48167	1.78742e-08	7.07385e-05	-0.642577	20_25405186_C_A_b37	-1	ENSG00000100997
ABHD12	rs2424700:25266513:A:G	20	25266513	G	A	20:25266513:G:A	rs2424700	6.5877	1.17862e-08	5.04134e-05	0.665557	20_25266513_A_G_b37	1	ENSG00000100997
ABHD12	rs6050559	20	25329915	G	A	20:25329915:G:A	rs6050559	-6.5877	1.17862e-08	5.04134e-05	-0.665557	20_25329915_A_G_b37	-1	ENSG00000100997
ABHD12	rs6083776:25186116:G:A	20	25186116	A	G	20:25186116:A:G	rs6083776	4.91822	6.93116e-06	0.01039	0.564471	20_25186116_G_A_b37	1	ENSG00000100997
ABHD12	rs6050442:25193533:T:C	20	25193533	C	T	20:25193533:C:T	rs6050442	4.9361	6.49243e-06	0.00986409	0.565872	20_25193533_T_C_b37	1	ENSG00000100997
ABHD12	rs4815412	20	25350325	G	A	20:25350325:G:A	rs4815412	-6.48167	1.78742e-08	7.07385e-05	-0.642577	20_25350325_A_G_b37	-1	ENSG00000100997
ABHD12	rs2257432:25271086:T:C	20	25271086	C	T	20:25271086:C:T	rs2257432	6.5877	1.17862e-08	5.04134e-05	0.665557	20_25271086_T_C_b37	1	ENSG00000100997
ABHD12	rs398036:25439850:C:T	20	25439850	T	C	20:25439850:T:C	rs398036	6.5877	1.17862e-08	5.04134e-05	0.665557	20_25439850_C_T_b37	1	ENSG00000100997
ABHD12	rs422148:25512604:G:C	20	25512604	C	G	20:25512604:C:G	rs422148	6.03691	1.01315e-07	0.000323078	0.599183	20_25512604_G_C_b37	1	ENSG00000100997
ABHD12	rs6083845:25388090:G:C	20	25388090	G	C	20:25388090:G:C	rs6083845	-6.16346	6.19822e-08	0.000214834	-0.599135	20_25388090_C_G_b37	-1	ENSG00000100997
ABHD12	rs77202707:25371125:C:G	20	25371125	C	G	20:25371125:C:G	rs77202707	-6.16346	6.19822e-08	0.000214834	-0.599135	NA	NA	ENSG00000100997
ABHD12	rs59934506:25373782:C:A	20	25373782	C	A	20:25373782:C:A	rs59934506	-6.44175	2.09033e-08	8.17662e-05	-0.659981	NA	NA	ENSG00000100997
ABHD12	rs6037103:25369095:A:G	20	25369095	A	G	20:25369095:A:G	rs6037103	-6.5877	1.17862e-08	5.04134e-05	-0.665557	20_25369095_G_A_b37	-1	ENSG00000100997
ABHD12	rs6050590:25384994:G:A	20	25384994	G	A	20:25384994:G:A	rs6050590	-6.48167	1.78742e-08	7.07385e-05	-0.642577	20_25384994_A_G_b37	-1	ENSG00000100997
ABHD12	rs6037069:25234166:C:T	20	25234166	T	C	20:25234166:T:C	rs6037069	6.01576	1.09966e-07	0.000348632	0.611391	20_25234166_C_T_b37	1	ENSG00000100997
ABHD12	rs11087525:25562511:GA:G	20	25562511	G	GA	20:25562511:G:GA	rs11087525	-5.60635	5.30054e-07	0.00138071	-0.631128	20_25562511_GA_G_b37	1	ENSG00000100997
ABHD12	rs13040130:25339996:C:A	20	25339996	A	C	20:25339996:A:C	rs13040130	-5.10702	3.46109e-06	0.00601266	-0.588619	NA	NA	ENSG00000100997
ABHD12	rs6037062:25202892:G:A	20	25202892	A	G	20:25202892:A:G	rs6037062	6.21986	4.97595e-08	0.000176736	0.617784	20_25202892_G_A_b37	1	ENSG00000100997
ABHD12	rs6115113:25244844:C:T	20	25244844	T	C	20:25244844:T:C	rs6115113	4.54572	2.64952e-05	0.0299918	0.658223	20_25244844_C_T_b37	1	ENSG00000100997
ABHD12	rs2281558:25240189:G:T	20	25240189	T	G	20:25240189:T:G	rs2281558	4.47288	3.42654e-05	0.0367622	0.649505	20_25240189_G_T_b37	1	ENSG00000100997
ABHD12	rs6076366:25564626:G:T	20	25564626	T	G	20:25564626:T:G	rs6076366	-5.60624	5.30275e-07	0.00138122	-0.631123	20_25564626_G_T_b37	1	ENSG00000100997
ABHD12	rs928121:25534818:A:G	20	25534818	G	A	20:25534818:G:A	rs928121	6.45856	1.95701e-08	7.68082e-05	0.668898	20_25534818_A_G_b37	1	ENSG00000100997
ABHD12	rs8125868:25324410:A:G	20	25324410	A	G	20:25324410:A:G	rs8125868	-6.5877	1.17862e-08	5.04134e-05	-0.665557	20_25324410_G_A_b37	-1	ENSG00000100997
ABHD12	rs6050566:25351071:G:A	20	25351071	G	A	20:25351071:G:A	rs6050566	-6.5877	1.17862e-08	5.04134e-05	-0.665557	20_25351071_A_G_b37	-1	ENSG00000100997
ABHD12	rs2261794:25263062:T:G	20	25263062	G	T	20:25263062:G:T	rs2261794	6.5877	1.17862e-08	5.04134e-05	0.665557	20_25263062_T_G_b37	1	ENSG00000100997
ABHD12	rs4815431:25532405:T:C	20	25532405	T	C	20:25532405:T:C	rs4815431	-6.2593	4.2667e-08	0.000154417	-0.636869	20_25532405_C_T_b37	-1	ENSG00000100997
ABHD12	rs2257712:25264910:T:C	20	25264910	C	T	20:25264910:C:T	rs2257712	6.5877	1.17862e-08	5.04134e-05	0.665557	20_25264910_T_C_b37	1	ENSG00000100997
ABHD12	rs404148:25447931:A:G	20	25447931	A	G	20:25447931:A:G	rs404148	5.34184	1.44164e-06	0.00291799	0.574448	20_25447931_G_A_b37	-1	ENSG00000100997
ABHD12	rs2424708:25281398:C:T	20	25281398	T	C	20:25281398:T:C	rs2424708	6.5877	1.17862e-08	5.04134e-05	0.665557	20_25281398_C_T_b37	1	ENSG00000100997
ABHD12	rs453329:25440593:G:A	20	25440593	A	G	20:25440593:A:G	rs453329	6.5877	1.17862e-08	5.04134e-05	0.665557	20_25440593_G_A_b37	1	ENSG00000100997
ABHD12	rs7268053:25328286:A:T	20	25328286	A	T	20:25328286:A:T	rs7268053	-6.48167	1.78742e-08	7.07385e-05	-0.642577	20_25328286_T_A_b37	-1	ENSG00000100997
ABHD12	rs4813563:25365340:T:C	20	25365340	T	C	20:25365340:T:C	rs4813563	-6.5877	1.17862e-08	5.04134e-05	-0.665557	20_25365340_C_T_b37	-1	ENSG00000100997
ABHD12	rs10966:25282944:A:G	20	25282944	G	A	20:25282944:G:A	rs10966	6.48167	1.78742e-08	7.07385e-05	0.642577	20_25282944_A_G_b37	1	ENSG00000100997
ABHD12	rs7267979	20	25298087	A	G	20:25298087:A:G	rs7267979	-6.5877	1.17862e-08	5.04134e-05	-0.665557	20_25298087_G_A_b37	-1	ENSG00000100997
ABHD12	rs2258884:25279539:C:T	20	25279539	T	C	20:25279539:T:C	rs2258884	6.5877	1.17862e-08	5.04134e-05	0.665557	20_25279539_C_T_b37	1	ENSG00000100997
ABHD12	rs144120286:25404263:TTTC:T	20	25404263	TTTC	T	20:25404263:TTTC:T	rs144120286	-6.5877	1.17862e-08	5.04134e-05	-0.665557	NA	NA	ENSG00000100997
ABHD12	rs6076351:25412540:A:G	20	25412540	G	A	20:25412540:G:A	rs6076351	-4.65753	1.77936e-05	0.0222661	-0.629113	20_25412540_A_G_b37	1	ENSG00000100997
ABHD12	rs2387884:25379069:C:T	20	25379069	C	T	20:25379069:C:T	rs2387884	-6.48167	1.78742e-08	7.07385e-05	-0.642577	20_25379069_T_C_b37	-1	ENSG00000100997
ABHD12	rs6050629:25430680:G:A	20	25430680	A	G	20:25430680:A:G	rs6050629	6.48167	1.78742e-08	7.07385e-05	0.642577	20_25430680_G_A_b37	1	ENSG00000100997
ABHD12	rs6138575:25438952:G:A	20	25438952	A	G	20:25438952:A:G	rs6138575	6.5877	1.17862e-08	5.04134e-05	0.665557	20_25438952_G_A_b37	1	ENSG00000100997
ABHD12	rs2257705:25264664:T:C	20	25264664	C	T	20:25264664:C:T	rs2257705	6.5877	1.17862e-08	5.04134e-05	0.665557	20_25264664_T_C_b37	1	ENSG00000100997
ABHD12	rs4815420:25383979:C:T	20	25383979	C	T	20:25383979:C:T	rs4815420	-6.4808	1.7935e-08	7.0936e-05	-0.651583	20_25383979_T_C_b37	-1	ENSG00000100997
ABHD12	rs4815418:25382211:T:G	20	25382211	T	G	20:25382211:T:G	rs4815418	-6.48167	1.78742e-08	7.07385e-05	-0.642577	20_25382211_G_T_b37	-1	ENSG00000100997
ABHD12	rs6050542:25318879:T:C	20	25318879	T	C	20:25318879:T:C	rs6050542	-6.5877	1.17862e-08	5.04134e-05	-0.665557	20_25318879_C_T_b37	-1	ENSG00000100997
ABHD12	rs6050617:25421648:C:T	20	25421648	T	C	20:25421648:T:C	rs6050617	6.48167	1.78742e-08	7.07385e-05	0.642577	20_25421648_C_T_b37	1	ENSG00000100997
ABHD12	rs2482928:25331530:A:G	20	25331530	A	G	20:25331530:A:G	rs2482928	-6.5877	1.17862e-08	5.04134e-05	-0.665557	20_25331530_G_A_b37	-1	ENSG00000100997
ABHD12	rs6037121:25428311:G:A	20	25428311	A	G	20:25428311:A:G	rs6037121	6.48167	1.78742e-08	7.07385e-05	0.642577	20_25428311_G_A_b37	1	ENSG00000100997
ABHD12	rs3215644:25283938:A:AG	20	25283938	AG	A	20:25283938:AG:A	rs3215644	6.48167	1.78742e-08	7.07385e-05	0.642577	20_25283938_A_AG_b37	1	ENSG00000100997
ABHD12	rs6050436:25189751:A:T	20	25189751	T	A	20:25189751:T:A	rs6050436	4.914	7.03877e-06	0.0105271	0.565116	NA	NA	ENSG00000100997
ABHD12	rs2260197:25284343:T:C	20	25284343	T	C	20:25284343:T:C	rs2260197	5.34167	1.44253e-06	0.00291947	0.574765	20_25284343_C_T_b37	-1	ENSG00000100997
ABHD12	rs11471847:25667423:C:CAGG	20	25667423	C	CAGG	20:25667423:C:CAGG	rs11471847	4.80208	1.0575e-05	0.0145278	0.581346	20_25667423_CAGG_C_b37	-1	ENSG00000100997
ABHD12	rs84816:25459919:G:A	20	25459919	A	G	20:25459919:A:G	rs84816	6.07836	8.62712e-08	0.000283215	0.644073	20_25459919_G_A_b37	1	ENSG00000100997
ABHD12	rs449703:25458559:C:T	20	25458559	T	C	20:25458559:T:C	rs449703	6.5877	1.17862e-08	5.04134e-05	0.665557	NA	NA	ENSG00000100997
ABHD12	rs2424711:25286059:C:T	20	25286059	T	C	20:25286059:T:C	rs2424711	6.5877	1.17862e-08	5.04134e-05	0.665557	20_25286059_C_T_b37	1	ENSG00000100997
ABHD12	rs6115229:25602328:C:G	20	25602328	G	C	20:25602328:G:C	rs6115229	6.13328	6.96996e-08	0.000237003	0.633537	20_25602328_C_G_b37	1	ENSG00000100997
ABHD12	rs2500417:25383287:A:G	20	25383287	A	G	20:25383287:A:G	rs2500417	-6.5877	1.17862e-08	5.04134e-05	-0.665557	20_25383287_G_A_b37	-1	ENSG00000100997
ABHD12	rs4815437:25584788:C:G	20	25584788	G	C	20:25584788:G:C	rs4815437	-5.33127	1.50002e-06	0.00302417	-0.603769	20_25584788_C_G_b37	1	ENSG00000100997
ABHD12	rs6083818:25346082:G:A	20	25346082	G	A	20:25346082:G:A	rs6083818	-6.48167	1.78742e-08	7.07385e-05	-0.642577	20_25346082_A_G_b37	-1	ENSG00000100997
ABHD12	rs6138555:25242910:G:A	20	25242910	A	G	20:25242910:A:G	rs6138555	5.32691	1.52477e-06	0.0030517	0.572964	20_25242910_G_A_b37	1	ENSG00000100997
ABHD12	rs6138556:25243310:C:T	20	25243310	T	C	20:25243310:T:C	rs6138556	6.08985	8.25098e-08	0.000272204	0.631238	20_25243310_C_T_b37	1	ENSG00000100997
ABHD12	rs6515651:25414539:T:G	20	25414539	T	G	20:25414539:T:G	rs6515651	-6.5877	1.17862e-08	5.04134e-05	-0.665557	20_25414539_G_T_b37	-1	ENSG00000100997
ABHD12	rs6037086:25306338:A:G	20	25306338	A	G	20:25306338:A:G	rs6037086	-6.5877	1.17862e-08	5.04134e-05	-0.665557	20_25306338_G_A_b37	-1	ENSG00000100997
ABHD12	rs6037083:25290543:T:C	20	25290543	T	C	20:25290543:T:C	rs6037083	-6.5877	1.17862e-08	5.04134e-05	-0.665557	20_25290543_C_T_b37	-1	ENSG00000100997
ABHD12	rs1130694:25276297:G:A	20	25276297	A	G	20:25276297:A:G	rs1130694	6.5877	1.17862e-08	5.04134e-05	0.665557	20_25276297_G_A_b37	1	ENSG00000100997
ABHD12	rs2482940:25349830:C:T	20	25349830	C	T	20:25349830:C:T	rs2482940	-6.5877	1.17862e-08	5.04134e-05	-0.665557	20_25349830_T_C_b37	-1	ENSG00000100997
ABHD12	rs1985737:25591468:T:A	20	25591468	A	T	20:25591468:A:T	rs1985737	6.19835	5.41092e-08	0.000190784	0.652819	20_25591468_T_A_b37	1	ENSG00000100997
ABHD12	rs6037095:25335687:A:G	20	25335687	A	G	20:25335687:A:G	rs6037095	-6.5877	1.17862e-08	5.04134e-05	-0.665557	20_25335687_G_A_b37	-1	ENSG00000100997
ABHD12	rs6076345:25381895:T:G	20	25381895	T	G	20:25381895:T:G	rs6076345	-6.48167	1.78742e-08	7.07385e-05	-0.642577	20_25381895_G_T_b37	-1	ENSG00000100997
ABHD12	rs6076348:25401827:A:G	20	25401827	G	A	20:25401827:G:A	rs6076348	-4.65753	1.77936e-05	0.0222661	-0.629113	20_25401827_A_G_b37	1	ENSG00000100997
ABHD12	rs6107015:25216764:G:A	20	25216764	A	G	20:25216764:A:G	rs6107015	6.08985	8.25098e-08	0.000272204	0.631238	20_25216764_G_A_b37	1	ENSG00000100997
ABHD12	rs405822:25501314:A:G	20	25501314	G	A	20:25501314:G:A	rs405822	6.03691	1.01315e-07	0.000323078	0.599183	20_25501314_A_G_b37	1	ENSG00000100997
ABHD12	rs372678:25465248:G:A	20	25465248	A	G	20:25465248:A:G	rs372678	6.5877	1.17862e-08	5.04134e-05	0.665557	20_25465248_G_A_b37	1	ENSG00000100997
ABHD12	rs2185915:25736961:G:C	20	25736961	G	C	20:25736961:G:C	rs2185915	4.79654	1.07889e-05	0.0147811	0.580403	NA	NA	ENSG00000100997
ABHD12	rs6050562:25336186:C:G	20	25336186	C	G	20:25336186:C:G	rs6050562	-6.5877	1.17862e-08	5.04134e-05	-0.665557	NA	NA	ENSG00000100997
ABHD12	rs68078266:25457049:GCTCCCA:G	20	25457049	G	GCTCCCA	20:25457049:G:GCTCCCA	rs68078266	6.5877	1.17862e-08	5.04134e-05	0.665557	20_25457049_GCTCCCA_G_b37	1	ENSG00000100997
ABHD12	rs6076369:25576783:G:A	20	25576783	A	G	20:25576783:A:G	rs6076369	-5.60604	5.30687e-07	0.00138198	-0.63106	20_25576783_G_A_b37	1	ENSG00000100997
ABHD12	rs372592404:25393034:AC:A	20	25393034	AC	A	20:25393034:AC:A	rs372592404	-6.48612	1.75647e-08	6.99544e-05	-0.642756	20_25393034_A_AC_b37	-1	ENSG00000100997
ABHD12	rs6083843:25386179:G:A	20	25386179	A	G	20:25386179:A:G	rs6083843	-4.65725	1.78112e-05	0.0222827	-0.629135	20_25386179_G_A_b37	1	ENSG00000100997
ABHD12	rs2257985:25269743:G:T	20	25269743	T	G	20:25269743:T:G	rs2257985	6.5877	1.17862e-08	5.04134e-05	0.665557	20_25269743_G_T_b37	1	ENSG00000100997
ABHD12	rs13038834:25441433:C:T	20	25441433	T	C	20:25441433:T:C	rs13038834	6.5877	1.17862e-08	5.04134e-05	0.665557	20_25441433_C_T_b37	1	ENSG00000100997
ABHD12	rs416745:25438868:T:C	20	25438868	C	T	20:25438868:C:T	rs416745	6.5877	1.17862e-08	5.04134e-05	0.665557	20_25438868_T_C_b37	1	ENSG00000100997
ABHD12	rs6132848:25561645:C:T	20	25561645	T	C	20:25561645:T:C	rs6132848	6.46359	1.9188e-08	7.53557e-05	0.668304	20_25561645_C_T_b37	1	ENSG00000100997
ABHD12	rs6076346:25392529:A:G	20	25392529	A	G	20:25392529:A:G	rs6076346	-6.48167	1.78742e-08	7.07385e-05	-0.642577	20_25392529_G_A_b37	-1	ENSG00000100997
ABHD12	rs2990512:25332906:A:G	20	25332906	A	G	20:25332906:A:G	rs2990512	-6.5877	1.17862e-08	5.04134e-05	-0.665557	20_25332906_G_A_b37	-1	ENSG00000100997
ABHD12	rs6107017:25232300:A:G	20	25232300	G	A	20:25232300:G:A	rs6107017	5.32938	1.51066e-06	0.0030357	0.573267	20_25232300_A_G_b37	1	ENSG00000100997
ABHD12	rs6107019:25233985:C:T	20	25233985	T	C	20:25233985:T:C	rs6107019	6.08985	8.25098e-08	0.000272204	0.631238	20_25233985_C_T_b37	1	ENSG00000100997
ABHD12	rs2500424:25391969:C:T	20	25391969	C	T	20:25391969:C:T	rs2500424	-6.5877	1.17862e-08	5.04134e-05	-0.665557	20_25391969_T_C_b37	-1	ENSG00000100997
ABHD12	rs2257991	20	25270339	C	T	20:25270339:C:T	rs2257991	6.5877	1.17862e-08	5.04134e-05	0.665557	20_25270339_T_C_b37	1	ENSG00000100997
ABHD12	rs4815407:25341478:G:C	20	25341478	G	C	20:25341478:G:C	rs4815407	-6.5877	1.17862e-08	5.04134e-05	-0.665557	20_25341478_C_G_b37	-1	ENSG00000100997
ABHD12	rs6138593:25504492:A:G	20	25504492	G	A	20:25504492:G:A	rs6138593	6.03691	1.01315e-07	0.000323078	0.599183	20_25504492_A_G_b37	1	ENSG00000100997
ABHD12	rs2261784:25262396:G:C	20	25262396	C	G	20:25262396:C:G	rs2261784	6.61687	1.05084e-08	4.62261e-05	0.668838	20_25262396_G_C_b37	1	ENSG00000100997
ABHD12	rs6138554:25242491:C:T	20	25242491	T	C	20:25242491:T:C	rs6138554	6.08985	8.25098e-08	0.000272204	0.631238	20_25242491_C_T_b37	1	ENSG00000100997
ABHD12	rs6037105:25374199:C:A	20	25374199	C	A	20:25374199:C:A	rs6037105	-6.48167	1.78742e-08	7.07385e-05	-0.642577	20_25374199_A_C_b37	-1	ENSG00000100997
ABHD12	rs1888998:25291826:A:G	20	25291826	A	G	20:25291826:A:G	rs1888998	-6.5877	1.17862e-08	5.04134e-05	-0.665557	20_25291826_G_A_b37	-1	ENSG00000100997
ABHD12	rs11087521:25440648:G:A	20	25440648	A	G	20:25440648:A:G	rs11087521	6.5877	1.17862e-08	5.04134e-05	0.665557	20_25440648_G_A_b37	1	ENSG00000100997
ABHD12	rs145380090:25371378:G:GGCCTCCGCC	20	25371378	G	GGCCTCCGCC	20:25371378:G:GGCCTCCGCC	rs145380090	-6.5877	1.17862e-08	5.04134e-05	-0.665557	20_25371378_GGCCTCCGCC_G_b37	-1	ENSG00000100997
ABHD12	rs4815404:25301845:T:G	20	25301845	T	G	20:25301845:T:G	rs4815404	-6.5877	1.17862e-08	5.04134e-05	-0.665557	20_25301845_G_T_b37	-1	ENSG00000100997
ABHD12	rs6050599:25400240:T:C	20	25400240	T	C	20:25400240:T:C	rs6050599	-6.48167	1.78742e-08	7.07385e-05	-0.642577	20_25400240_C_T_b37	-1	ENSG00000100997
ABHD12	rs6037097	20	25347221	T	C	20:25347221:T:C	rs6037097	-6.48167	1.78742e-08	7.07385e-05	-0.642577	20_25347221_C_T_b37	-1	ENSG00000100997
ABHD12	rs6083799:25296970:G:T	20	25296970	G	T	20:25296970:G:T	rs6083799	-6.5877	1.17862e-08	5.04134e-05	-0.665557	20_25296970_T_G_b37	-1	ENSG00000100997
ABHD12	rs13038172:25284644:A:G	20	25284644	G	A	20:25284644:G:A	rs13038172	-4.65049	1.82473e-05	0.0226814	-0.62915	20_25284644_A_G_b37	1	ENSG00000100997
ABHD12	rs34701577:25467264:T:TC	20	25467264	TC	T	20:25467264:TC:T	rs34701577	6.5877	1.17862e-08	5.04134e-05	0.665557	20_25467264_T_TC_b37	1	ENSG00000100997
ABHD12	rs6050679	20	25537827	T	A	20:25537827:T:A	rs6050679	-6.2593	4.2667e-08	0.000154417	-0.636869	20_25537827_A_T_b37	-1	ENSG00000100997
ABHD12	rs869358:25374674:A:G	20	25374674	A	G	20:25374674:A:G	rs869358	-6.16346	6.19822e-08	0.000214834	-0.599135	20_25374674_G_A_b37	-1	ENSG00000100997
ABHD12	rs2387887:25427081:G:T	20	25427081	T	G	20:25427081:T:G	rs2387887	6.48167	1.78742e-08	7.07385e-05	0.642577	20_25427081_G_T_b37	1	ENSG00000100997
ABHD12	rs4815413:25359229:G:T	20	25359229	G	T	20:25359229:G:T	rs4815413	-6.16346	6.19822e-08	0.000214834	-0.599135	20_25359229_T_G_b37	-1	ENSG00000100997
ABHD12	rs10663857:25301471:T:TATGC	20	25301471	T	TATGC	20:25301471:T:TATGC	rs10663857	-6.5877	1.17862e-08	5.04134e-05	-0.665557	20_25301471_TATGC_T_b37	-1	ENSG00000100997
ABHD12	rs437635:25456888:A:G	20	25456888	G	A	20:25456888:G:A	rs437635	6.5877	1.17862e-08	5.04134e-05	0.665557	20_25456888_A_G_b37	1	ENSG00000100997
ABHD12	rs8115804:25438783:C:T	20	25438783	T	C	20:25438783:T:C	rs8115804	-5.10252	3.51919e-06	0.00609718	-0.592859	20_25438783_C_T_b37	1	ENSG00000100997
ABHD12	rs6076347	20	25398790	A	G	20:25398790:A:G	rs6076347	-5.34184	1.44164e-06	0.00291799	-0.574448	20_25398790_G_A_b37	1	ENSG00000100997
ABHD12	rs422424:25445446:G:C	20	25445446	C	G	20:25445446:C:G	rs422424	6.5877	1.17862e-08	5.04134e-05	0.665557	20_25445446_G_C_b37	1	ENSG00000100997
ABHD12	rs1888997:25298988:G:A	20	25298988	G	A	20:25298988:G:A	rs1888997	-6.5877	1.17862e-08	5.04134e-05	-0.665557	20_25298988_A_G_b37	-1	ENSG00000100997
ABHD12	rs2387883:25379004:T:C	20	25379004	T	C	20:25379004:T:C	rs2387883	-6.48167	1.78742e-08	7.07385e-05	-0.642577	20_25379004_C_T_b37	-1	ENSG00000100997
ABHD12	rs34507264:25449883:T:C	20	25449883	C	T	20:25449883:C:T	rs34507264	6.59723	1.13524e-08	4.93587e-05	0.666575	NA	NA	ENSG00000100997
ABHD12	rs3752273:25594783:A:T	20	25594783	T	A	20:25594783:T:A	rs3752273	-5.60604	5.30687e-07	0.00138198	-0.63106	20_25594783_A_T_b37	1	ENSG00000100997
ABHD12	rs6115153:25325567:T:C	20	25325567	T	C	20:25325567:T:C	rs6115153	-6.48167	1.78742e-08	7.07385e-05	-0.642577	20_25325567_C_T_b37	-1	ENSG00000100997
ABHD12	rs2259961:25282626:T:G	20	25282626	G	T	20:25282626:G:T	rs2259961	6.16346	6.19822e-08	0.000214834	0.599135	20_25282626_T_G_b37	1	ENSG00000100997
ABHD12	rs2252934:25957535:G:C	20	25957535	G	C	20:25957535:G:C	rs2252934	4.96979	5.73883e-06	0.00895832	0.589631	20_25957535_C_G_b37	-1	ENSG00000100997
ABHD12	rs6115167:25372890:G:A	20	25372890	G	A	20:25372890:G:A	rs6115167	-6.48149	1.78868e-08	7.07657e-05	-0.644382	20_25372890_A_G_b37	-1	ENSG00000100997
ABHD12	rs6083820:25354178:G:A	20	25354178	A	G	20:25354178:A:G	rs6083820	-5.3503	1.39655e-06	0.00284126	-0.575235	NA	NA	ENSG00000100997
ABHD12	rs4423675:25402778:A:G	20	25402778	A	G	20:25402778:A:G	rs4423675	-6.16346	6.19822e-08	0.000214834	-0.599135	20_25402778_G_A_b37	-1	ENSG00000100997
ABHD12	rs71183399:25381848:CA:C	20	25381848	CA	C	20:25381848:CA:C	rs71183399	-6.48074	1.79395e-08	7.09488e-05	-0.642893	NA	NA	ENSG00000100997
ABHD12	rs761025:25426968:G:A	20	25426968	A	G	20:25426968:A:G	rs761025	6.5877	1.17862e-08	5.04134e-05	0.665557	20_25426968_G_A_b37	1	ENSG00000100997
ABHD12	rs4815423:25387521:A:G	20	25387521	A	G	20:25387521:A:G	rs4815423	-6.58633	1.18495e-08	5.06494e-05	-0.666144	NA	NA	ENSG00000100997
ABHD12	rs2387885:25415224:G:A	20	25415224	G	A	20:25415224:G:A	rs2387885	-6.5877	1.17862e-08	5.04134e-05	-0.665557	20_25415224_A_G_b37	-1	ENSG00000100997
ABHD12	rs6037158:25595466:C:A	20	25595466	A	C	20:25595466:A:C	rs6037158	5.98205	1.25289e-07	0.000390784	0.589088	20_25595466_C_A_b37	1	ENSG00000100997
ABHD12	rs8115257:25207931:A:G	20	25207931	G	A	20:25207931:G:A	rs8115257	5.66487	4.24046e-07	0.00112653	0.578211	20_25207931_A_G_b37	1	ENSG00000100997
ABHD12	rs6083813:25337671:A:G	20	25337671	A	G	20:25337671:A:G	rs6083813	-6.47745	1.81722e-08	7.18289e-05	-0.64234	20_25337671_G_A_b37	-1	ENSG00000100997
ABHD12	rs6076343:25376663:C:T	20	25376663	C	T	20:25376663:C:T	rs6076343	-6.16346	6.19822e-08	0.000214834	-0.599135	20_25376663_T_C_b37	-1	ENSG00000100997
ABHD12	rs2482937:25340786:A:G	20	25340786	A	G	20:25340786:A:G	rs2482937	-6.5877	1.17862e-08	5.04134e-05	-0.665557	20_25340786_G_A_b37	-1	ENSG00000100997
ABHD12	rs142756060:25449169:CCCTGT:C	20	25449169	C	CCCTGT	20:25449169:C:CCCTGT	rs142756060	6.5877	1.17862e-08	5.04134e-05	0.665557	20_25449169_CCCTGT_C_b37	1	ENSG00000100997
ABHD12	rs6037067:25221329:G:A	20	25221329	G	A	20:25221329:G:A	rs6037067	5.59453	5.54444e-07	0.00143374	0.624019	NA	NA	ENSG00000100997
ABHD12	rs2210052:25527984:G:A	20	25527984	A	G	20:25527984:A:G	rs2210052	-4.41439	4.20715e-05	0.0429419	-0.599978	20_25527984_G_A_b37	1	ENSG00000100997
ABHD12	rs6083824:25363057:G:A	20	25363057	G	A	20:25363057:G:A	rs6083824	-6.16346	6.19822e-08	0.000214834	-0.599135	20_25363057_A_G_b37	-1	ENSG00000100997
ABHD12	rs6050573	20	25366065	G	C	20:25366065:G:C	rs6050573	-6.26796	4.12495e-08	0.000150129	-0.623411	20_25366065_C_G_b37	-1	ENSG00000100997
ABHD12	rs884613:25288505:C:T	20	25288505	C	T	20:25288505:C:T	rs884613	-6.5877	1.17862e-08	5.04134e-05	-0.665557	20_25288505_T_C_b37	-1	ENSG00000100997
ABHD12	rs374701:25483616:A:G	20	25483616	G	A	20:25483616:G:A	rs374701	6.04104	9.97062e-08	0.000318938	0.599737	20_25483616_A_G_b37	1	ENSG00000100997
ABHD12	rs66999585:25293570:G:A	20	25293570	G	A	20:25293570:G:A	rs66999585	-6.5877	1.17862e-08	5.04134e-05	-0.665557	20_25293570_A_G_b37	-1	ENSG00000100997
ABHD12	rs4815411	20	25350223	A	G	20:25350223:A:G	rs4815411	-6.48167	1.78742e-08	7.07385e-05	-0.642577	20_25350223_G_A_b37	-1	ENSG00000100997
ABHD12	rs6050535:25311544:T:A	20	25311544	T	A	20:25311544:T:A	rs6050535	-6.48167	1.78742e-08	7.07385e-05	-0.642577	20_25311544_A_T_b37	-1	ENSG00000100997
ABHD12	rs35735333:25337205:T:G	20	25337205	T	G	20:25337205:T:G	rs35735333	-6.16346	6.19822e-08	0.000214834	-0.599135	20_25337205_G_T_b37	-1	ENSG00000100997
ABHD12	rs2259956:25282433:A:G	20	25282433	G	A	20:25282433:G:A	rs2259956	6.5877	1.17862e-08	5.04134e-05	0.665557	20_25282433_A_G_b37	1	ENSG00000100997
ABHD12	rs6037059:25191346:C:G	20	25191346	G	C	20:25191346:G:C	rs6037059	4.91822	6.93116e-06	0.01039	0.564471	20_25191346_C_G_b37	1	ENSG00000100997
ABHD12	rs6050541:25314439:C:T	20	25314439	C	T	20:25314439:C:T	rs6050541	-6.5755	1.23648e-08	5.27156e-05	-0.669574	NA	NA	ENSG00000100997
ABHD12	20:25217201:G:GA	20	25217201	GA	G	20:25217201:GA:G	NA	6.09007	8.24397e-08	0.000272204	0.631541	20_25217201_G_GA_b37	1	ENSG00000100997
ABHD12	rs2424712:25416942:T:C	20	25416942	C	T	20:25416942:C:T	rs2424712	6.48167	1.78742e-08	7.07385e-05	0.642577	20_25416942_T_C_b37	1	ENSG00000100997
ABHD12	rs6050561:25334855:C:T	20	25334855	C	T	20:25334855:C:T	rs6050561	-6.48167	1.78742e-08	7.07385e-05	-0.642577	20_25334855_T_C_b37	-1	ENSG00000100997
ABHD12	rs2261790:25262789:T:C	20	25262789	C	T	20:25262789:C:T	rs2261790	6.5877	1.17862e-08	5.04134e-05	0.665557	20_25262789_T_C_b37	1	ENSG00000100997
ABHD12	rs9679929:25373779:C:A	20	25373779	C	A	20:25373779:C:A	rs9679929	-6.44251	2.0841e-08	8.15508e-05	-0.659949	NA	NA	ENSG00000100997
ABHD12	rs6132826:25286160:G:A	20	25286160	A	G	20:25286160:A:G	rs6132826	6.5877	1.17862e-08	5.04134e-05	0.665557	20_25286160_G_A_b37	1	ENSG00000100997
ABHD12	rs1047171:25428786:T:C	20	25428786	C	T	20:25428786:C:T	rs1047171	6.48167	1.78742e-08	7.07385e-05	0.642577	20_25428786_T_C_b37	1	ENSG00000100997
ABHD12	rs4815400:25292560:T:C	20	25292560	T	C	20:25292560:T:C	rs4815400	-6.16346	6.19822e-08	0.000214834	-0.599135	20_25292560_C_T_b37	-1	ENSG00000100997
ABHD12	rs6076335:25314864:T:G	20	25314864	G	T	20:25314864:G:T	rs6076335	-5.37692	1.26352e-06	0.00259716	-0.578502	NA	NA	ENSG00000100997
ABHD12	rs11087522:25448848:GT:G	20	25448848	G	GT	20:25448848:G:GT	rs11087522	6.5877	1.17862e-08	5.04134e-05	0.665557	20_25448848_GT_G_b37	1	ENSG00000100997
ABHD12	rs10582106:25262536:TCTC:T	20	25262536	T	TCTC	20:25262536:T:TCTC	rs10582106	6.5877	1.17862e-08	5.04134e-05	0.665557	20_25262536_TCTC_T_b37	1	ENSG00000100997
ABHD12	rs3746337	20	25208272	T	C	20:25208272:T:C	rs3746337	5.68873	3.87092e-07	0.00104097	0.591424	20_25208272_C_T_b37	1	ENSG00000100997
ABHD12	rs444699:25449854:G:A	20	25449854	A	G	20:25449854:A:G	rs444699	6.58828	1.17592e-08	5.04134e-05	0.665601	NA	NA	ENSG00000100997
ABHD12	rs4815421:25386509:G:A	20	25386509	G	A	20:25386509:G:A	rs4815421	-6.48167	1.78742e-08	7.07385e-05	-0.642577	20_25386509_A_G_b37	-1	ENSG00000100997
ABHD12	rs2184000:25395878:G:A	20	25395878	G	A	20:25395878:G:A	rs2184000	-6.48167	1.78742e-08	7.07385e-05	-0.642577	20_25395878_A_G_b37	-1	ENSG00000100997
ABHD12	rs6076336:25319212:C:T	20	25319212	C	T	20:25319212:C:T	rs6076336	-6.5877	1.17862e-08	5.04134e-05	-0.665557	20_25319212_T_C_b37	-1	ENSG00000100997
ABHD12	rs6050532:25308793:A:T	20	25308793	A	T	20:25308793:A:T	rs6050532	-6.5877	1.17862e-08	5.04134e-05	-0.665557	20_25308793_T_A_b37	-1	ENSG00000100997
ABHD12	rs447722:25443510:C:T	20	25443510	T	C	20:25443510:T:C	rs447722	6.5877	1.17862e-08	5.04134e-05	0.665557	20_25443510_C_T_b37	1	ENSG00000100997
ABHD12	rs6050567:25354561:C:T	20	25354561	C	T	20:25354561:C:T	rs6050567	-6.48309	1.77748e-08	7.07385e-05	-0.643547	20_25354561_T_C_b37	-1	ENSG00000100997
ABHD12	rs390123:25480105:C:G	20	25480105	C	G	20:25480105:C:G	rs390123	6.03808	1.00857e-07	0.000322086	0.599828	20_25480105_G_C_b37	-1	ENSG00000100997
ABHD12	rs6115118:25246734:G:A	20	25246734	A	G	20:25246734:A:G	rs6115118	6.09374	8.12714e-08	0.000269061	0.631383	20_25246734_G_A_b37	1	ENSG00000100997
ABHD12	rs6050626:25428261:T:C	20	25428261	C	T	20:25428261:C:T	rs6050626	6.48167	1.78742e-08	7.07385e-05	0.642577	20_25428261_T_C_b37	1	ENSG00000100997
ABHD12	rs2260997	20	25256266	T	G	20:25256266:T:G	rs2260997	6.61422	1.06188e-08	4.66534e-05	0.663423	20_25256266_G_T_b37	1	ENSG00000100997
ABHD12	rs4815398	20	25237338	A	G	20:25237338:A:G	rs4815398	4.80492	1.04667e-05	0.0144185	0.533182	20_25237338_G_A_b37	-1	ENSG00000100997
ABHD12	rs2258728:25276343:G:A	20	25276343	A	G	20:25276343:A:G	rs2258728	6.5877	1.17862e-08	5.04134e-05	0.665557	20_25276343_G_A_b37	1	ENSG00000100997
ABHD12	rs3002702:25268920:T:C	20	25268920	C	T	20:25268920:C:T	rs3002702	6.5877	1.17862e-08	5.04134e-05	0.665557	20_25268920_T_C_b37	1	ENSG00000100997
ABHD12	rs6050544:25320228:T:A	20	25320228	T	A	20:25320228:T:A	rs6050544	-6.5877	1.17862e-08	5.04134e-05	-0.665557	20_25320228_A_T_b37	-1	ENSG00000100997
ABHD12	rs6115100:25225938:C:A	20	25225938	A	C	20:25225938:A:C	rs6115100	6.08985	8.25098e-08	0.000272204	0.631238	20_25225938_C_A_b37	1	ENSG00000100997
ABHD12	rs2258719	20	25275843	T	C	20:25275843:T:C	rs2258719	6.5877	1.17862e-08	5.04134e-05	0.665557	20_25275843_C_T_b37	1	ENSG00000100997
ABHD12	rs2257988:25270003:T:C	20	25270003	C	T	20:25270003:C:T	rs2257988	6.5877	1.17862e-08	5.04134e-05	0.665557	20_25270003_T_C_b37	1	ENSG00000100997
ABHD12	rs2500404:25359758:A:C	20	25359758	A	C	20:25359758:A:C	rs2500404	-6.5877	1.17862e-08	5.04134e-05	-0.665557	20_25359758_C_A_b37	-1	ENSG00000100997
ABHD12	rs6107052:25530838:G:A	20	25530838	A	G	20:25530838:A:G	rs6107052	6.46359	1.9188e-08	7.53557e-05	0.668304	20_25530838_G_A_b37	1	ENSG00000100997
ABHD12	rs36051321:25328298:TA:T	20	25328298	TA	T	20:25328298:TA:T	rs36051321	-6.58636	1.18482e-08	5.06478e-05	-0.666308	NA	NA	ENSG00000100997
ABHD12	rs8184820	20	25250577	C	T	20:25250577:C:T	rs8184820	5.32938	1.51066e-06	0.0030357	0.573267	20_25250577_T_C_b37	1	ENSG00000100997
ABHD12	rs6083877	20	25520939	C	G	20:25520939:C:G	rs6083877	-4.41439	4.20715e-05	0.0429419	-0.599978	20_25520939_G_C_b37	1	ENSG00000100997
ABHD12	rs2500405:25360826:A:G	20	25360826	A	G	20:25360826:A:G	rs2500405	-6.5877	1.17862e-08	5.04134e-05	-0.665557	20_25360826_G_A_b37	-1	ENSG00000100997
ABHD12	rs6115099:25222298:G:A	20	25222298	A	G	20:25222298:A:G	rs6115099	6.11705	7.42374e-08	0.000249711	0.6346	20_25222298_G_A_b37	1	ENSG00000100997
ABHD12	rs6037085:25305202:C:T	20	25305202	C	T	20:25305202:C:T	rs6037085	-6.5877	1.17862e-08	5.04134e-05	-0.665557	20_25305202_T_C_b37	-1	ENSG00000100997
ABHD12	rs2500413:25241155:T:C	20	25241155	T	C	20:25241155:T:C	rs2500413	5.02023	4.76809e-06	0.00782759	0.51281	20_25241155_C_T_b37	-1	ENSG00000100997
ABHD12	rs2261796:25263277:T:G	20	25263277	G	T	20:25263277:G:T	rs2261796	6.58828	1.17594e-08	5.04134e-05	0.665674	20_25263277_T_G_b37	1	ENSG00000100997
ABHD12	rs404394:25447896:A:G	20	25447896	G	A	20:25447896:G:A	rs404394	6.5877	1.17862e-08	5.04134e-05	0.665557	20_25447896_A_G_b37	1	ENSG00000100997
ABHD12	rs2500406	20	25401862	A	C	20:25401862:A:C	rs2500406	-5.19046	2.53911e-06	0.00466704	-0.581285	20_25401862_C_A_b37	-1	ENSG00000100997
ABHD12	rs7343481:25300113:C:T	20	25300113	C	T	20:25300113:C:T	rs7343481	-6.5877	1.17862e-08	5.04134e-05	-0.665557	20_25300113_T_C_b37	-1	ENSG00000100997
ABHD12	rs6083862	20	25411086	A	T	20:25411086:A:T	rs6083862	-6.48167	1.78742e-08	7.07385e-05	-0.642577	20_25411086_T_A_b37	-1	ENSG00000100997
ABHD12	rs2273473:25229231:C:G	20	25229231	G	C	20:25229231:G:C	rs2273473	5.33765	1.46451e-06	0.0029597	0.563325	20_25229231_C_G_b37	1	ENSG00000100997
ABHD12	rs242130:25594020:C:A	20	25594020	A	C	20:25594020:A:C	rs242130	-4.84667	8.99567e-06	0.0128154	-0.645792	20_25594020_C_A_b37	1	ENSG00000100997
ABHD12	rs2258617:25274318:C:T	20	25274318	T	C	20:25274318:T:C	rs2258617	6.5877	1.17862e-08	5.04134e-05	0.665557	20_25274318_C_T_b37	1	ENSG00000100997
ABHD12	rs2104734:25526668:A:G	20	25526668	G	A	20:25526668:G:A	rs2104734	6.46359	1.9188e-08	7.53557e-05	0.668304	20_25526668_A_G_b37	1	ENSG00000100997
ABHD12	rs6107059:25592431:C:A	20	25592431	A	C	20:25592431:A:C	rs6107059	-5.46577	9.03682e-07	0.00214132	-0.628604	NA	NA	ENSG00000100997
ABHD12	rs6050583:25376118:G:T	20	25376118	G	T	20:25376118:G:T	rs6050583	-6.48167	1.78742e-08	7.07385e-05	-0.642577	20_25376118_T_G_b37	-1	ENSG00000100997
ABHD12	rs6115146:25304507:G:A	20	25304507	G	A	20:25304507:G:A	rs6115146	-6.5877	1.17862e-08	5.04134e-05	-0.665557	20_25304507_A_G_b37	-1	ENSG00000100997
ABHD12	rs2258135:25272323:C:A	20	25272323	A	C	20:25272323:A:C	rs2258135	6.5877	1.17862e-08	5.04134e-05	0.665557	20_25272323_C_A_b37	1	ENSG00000100997
ABHD12	rs6083838:25378318:A:G	20	25378318	A	G	20:25378318:A:G	rs6083838	-6.47727	1.81853e-08	7.18654e-05	-0.668152	20_25378318_G_A_b37	-1	ENSG00000100997
ABHD12	rs1007707:25190598:A:G	20	25190598	G	A	20:25190598:G:A	rs1007707	4.91822	6.93116e-06	0.01039	0.564471	20_25190598_A_G_b37	1	ENSG00000100997
ABHD12	rs6138609:25570985:T:A	20	25570985	A	T	20:25570985:A:T	rs6138609	6.46359	1.9188e-08	7.53557e-05	0.668304	20_25570985_T_A_b37	1	ENSG00000100997
ABHD12	rs2263204:25377688:A:T	20	25377688	A	T	20:25377688:A:T	rs2263204	-6.5877	1.17862e-08	5.04134e-05	-0.665557	20_25377688_T_A_b37	-1	ENSG00000100997
ABHD12	rs6083860:25409786:G:A	20	25409786	G	A	20:25409786:G:A	rs6083860	-6.16346	6.19822e-08	0.000214834	-0.599135	20_25409786_A_G_b37	-1	ENSG00000100997
ABHD12	rs16436:25275553:GTTAGTT:G	20	25275553	GTTAGTT	G	20:25275553:GTTAGTT:G	rs16436	5.3728	1.28326e-06	0.00263264	0.595223	20_25275553_G_GTTAGTT_b37	-1	ENSG00000100997
ABHD12	rs4619688:25244101:C:G	20	25244101	G	C	20:25244101:G:C	rs4619688	6.08985	8.25098e-08	0.000272204	0.631238	20_25244101_C_G_b37	1	ENSG00000100997
ABHD12	rs6050565	20	25347563	T	G	20:25347563:T:G	rs6050565	-6.48167	1.78742e-08	7.07385e-05	-0.642577	20_25347563_G_T_b37	-1	ENSG00000100997
ABHD12	rs10668658:25279726:C:CTG	20	25279726	C	CTG	20:25279726:C:CTG	rs10668658	5.34167	1.44253e-06	0.00291947	0.574765	20_25279726_CTG_C_b37	-1	ENSG00000100997
ABHD12	rs2257496:25279315:A:G	20	25279315	G	A	20:25279315:G:A	rs2257496	6.5877	1.17862e-08	5.04134e-05	0.665557	20_25279315_A_G_b37	1	ENSG00000100997
ABHD12	rs2482927:25327151:T:C	20	25327151	T	C	20:25327151:T:C	rs2482927	-6.5877	1.17862e-08	5.04134e-05	-0.665557	20_25327151_C_T_b37	-1	ENSG00000100997
ABHD12	rs67007809:25278904:TG:T	20	25278904	T	TG	20:25278904:T:TG	rs67007809	6.5877	1.17862e-08	5.04134e-05	0.665557	NA	NA	ENSG00000100997
ABHD12	rs35393155:25547615:CA:C	20	25547615	C	CA	20:25547615:C:CA	rs35393155	6.26166	4.22753e-08	0.000153177	0.637358	20_25547615_CA_C_b37	1	ENSG00000100997
ABHD12	rs3002698:25303379:C:G	20	25303379	C	G	20:25303379:C:G	rs3002698	-6.5877	1.17862e-08	5.04134e-05	-0.665557	20_25303379_G_C_b37	-1	ENSG00000100997
ABHD12	rs6115215:25562500:C:T	20	25562500	T	C	20:25562500:T:C	rs6115215	6.46359	1.9188e-08	7.53557e-05	0.668304	NA	NA	ENSG00000100997
ABHD12	rs2259837:25280205:T:C	20	25280205	C	T	20:25280205:C:T	rs2259837	6.5877	1.17862e-08	5.04134e-05	0.665557	20_25280205_T_C_b37	1	ENSG00000100997
ABHD12	rs3036747:25374873:C:CAA	20	25374873	C	CAA	20:25374873:C:CAA	rs3036747	-6.48167	1.78742e-08	7.07385e-05	-0.642577	20_25374873_CAA_C_b37	-1	ENSG00000100997
ABHD12	rs6115093:25210730:C:T	20	25210730	T	C	20:25210730:T:C	rs6115093	6.48164	1.78762e-08	7.07385e-05	0.646442	20_25210730_C_T_b37	1	ENSG00000100997
ABHD12	rs11087505:25196520:T:A	20	25196520	A	T	20:25196520:A:T	rs11087505	5.12726	3.21104e-06	0.00566628	0.580751	20_25196520_T_A_b37	1	ENSG00000100997
ABHD12	rs1555329:25231858:G:A	20	25231858	G	A	20:25231858:G:A	rs1555329	5.04113	4.41475e-06	0.0073544	0.515831	20_25231858_A_G_b37	-1	ENSG00000100997
ABHD12	rs4003055:25924865:A:C	20	25924865	A	C	20:25924865:A:C	rs4003055	4.49838	3.13212e-05	0.0341185	0.580868	NA	NA	ENSG00000100997
ABHD12	rs6115214	20	25557426	C	T	20:25557426:C:T	rs6115214	6.46359	1.9188e-08	7.53557e-05	0.668304	20_25557426_T_C_b37	1	ENSG00000100997
ABHD12	rs11087520:25436827:C:T	20	25436827	T	C	20:25436827:T:C	rs11087520	6.5877	1.17862e-08	5.04134e-05	0.665557	20_25436827_C_T_b37	1	ENSG00000100997
ABHD12	rs6115094:25210827:A:G	20	25210827	G	A	20:25210827:G:A	rs6115094	5.66487	4.24046e-07	0.00112653	0.578211	20_25210827_A_G_b37	1	ENSG00000100997
ABHD12	rs11466827:25258916:G:GCCCTGGGACTGGGTCATGGGGCATGTGCC	20	25258916	GCCCTGGGACTGGGTCATGGGGCATGTGCC	G	20:25258916:GCCCTGGGACTGGGTCATGGGGCATGTGCC:G	rs11466827	6.16346	6.19822e-08	0.000214834	0.599135	20_25258916_G_GCCCTGGGACTGGGTCATGGGGCATGTGCC_b37	1	ENSG00000100997
ABHD12	rs150214633:25296796:C:CT	20	25296796	C	CT	20:25296796:C:CT	rs150214633	-6.5877	1.17862e-08	5.04134e-05	-0.665557	NA	NA	ENSG00000100997
ABHD12	rs34876076:25430905:GAGTT:G	20	25430905	G	GAGTT	20:25430905:G:GAGTT	rs34876076	6.48167	1.78742e-08	7.07385e-05	0.642577	20_25430905_GAGTT_G_b37	1	ENSG00000100997
ABHD12	rs11699203:25435169:G:C	20	25435169	C	G	20:25435169:C:G	rs11699203	6.5877	1.17862e-08	5.04134e-05	0.665557	20_25435169_G_C_b37	1	ENSG00000100997
ABI3BP	rs138435859:100740664:T:TGA	3	100740664	T	TGA	3:100740664:T:TGA	rs138435859	-4.39273	4.53795e-05	0.0456551	-0.551181	3_100740664_TGA_T_b37	-1	ENSG00000154175
ABI3BP	rs34985796:100718295:A:G	3	100718295	G	A	3:100718295:G:A	rs34985796	4.41605	4.18273e-05	0.0427509	0.560574	3_100718295_A_G_b37	1	ENSG00000154175
ABI3BP	rs66742340:100722020:T:G	3	100722020	G	T	3:100722020:G:T	rs66742340	4.41696	4.16952e-05	0.042668	0.560716	3_100722020_T_G_b37	1	ENSG00000154175
ABI3BP	rs3806655:100713936:T:C	3	100713936	C	T	3:100713936:C:T	rs3806655	4.41575	4.18718e-05	0.04278	0.560526	3_100713936_T_C_b37	1	ENSG00000154175
ABI3BP	rs10936464	3	100715954	T	C	3:100715954:T:C	rs10936464	4.41575	4.18718e-05	0.04278	0.560526	3_100715954_C_T_b37	1	ENSG00000154175
ABI3BP	rs41273569:100711752:C:T	3	100711752	T	C	3:100711752:T:C	rs41273569	4.41575	4.18718e-05	0.04278	0.560526	3_100711752_C_T_b37	1	ENSG00000154175
ABI3BP	rs10936460:100713770:G:C	3	100713770	C	G	3:100713770:C:G	rs10936460	4.41575	4.18718e-05	0.04278	0.560526	3_100713770_G_C_b37	1	ENSG00000154175
ABI3BP	rs1965214	3	100711270	C	T	3:100711270:C:T	rs1965214	4.41575	4.18718e-05	0.04278	0.560526	3_100711270_T_C_b37	1	ENSG00000154175
ABI3BP	rs16843113:100710747:C:T	3	100710747	T	C	3:100710747:T:C	rs16843113	4.41318	4.22503e-05	0.0431079	0.560379	3_100710747_C_T_b37	1	ENSG00000154175
ABI3BP	rs10936459:100713689:G:C	3	100713689	C	G	3:100713689:C:G	rs10936459	4.41575	4.18718e-05	0.04278	0.560526	3_100713689_G_C_b37	1	ENSG00000154175
ABI3BP	rs13080505:100734078:A:G	3	100734078	G	A	3:100734078:G:A	rs13080505	4.42475	4.05728e-05	0.041705	0.561919	3_100734078_A_G_b37	1	ENSG00000154175
ABI3BP	rs35766724:100715206:C:A	3	100715206	A	C	3:100715206:A:C	rs35766724	4.41575	4.18718e-05	0.04278	0.560526	3_100715206_C_A_b37	1	ENSG00000154175
ABI3BP	rs16843116:100710880:C:T	3	100710880	T	C	3:100710880:T:C	rs16843116	4.41575	4.18718e-05	0.04278	0.560526	3_100710880_C_T_b37	1	ENSG00000154175
ABI3BP	rs58004340:100741929:C:T	3	100741929	T	C	3:100741929:T:C	rs58004340	4.38591	4.64738e-05	0.0465143	0.549705	3_100741929_C_T_b37	1	ENSG00000154175
ABI3BP	rs2595914:100739973:T:C	3	100739973	T	C	3:100739973:T:C	rs2595914	-4.39619	4.48344e-05	0.0451625	-0.551934	3_100739973_C_T_b37	-1	ENSG00000154175
ABI3BP	rs71132543:100730577:TC:T	3	100730577	T	TC	3:100730577:T:TC	rs71132543	4.41901	4.13962e-05	0.0424338	0.561038	3_100730577_TC_T_b37	1	ENSG00000154175
ABI3BP	rs35290466:100738006:G:A	3	100738006	A	G	3:100738006:A:G	rs35290466	4.42118	4.10832e-05	0.042167	0.557496	3_100738006_G_A_b37	1	ENSG00000154175
ABI3BP	rs2713774:100739414:C:G	3	100739414	C	G	3:100739414:C:G	rs2713774	-4.40136	4.4032e-05	0.0444764	-0.553064	3_100739414_G_C_b37	-1	ENSG00000154175
ABI3BP	rs2254374:100739318:A:G	3	100739318	A	G	3:100739318:A:G	rs2254374	-4.40261	4.38399e-05	0.0443246	-0.553339	3_100739318_G_A_b37	-1	ENSG00000154175
ABI3BP	rs3732895:100712249:T:C	3	100712249	C	T	3:100712249:C:T	rs3732895	4.41575	4.18718e-05	0.04278	0.560526	3_100712249_T_C_b37	1	ENSG00000154175
ABI3BP	rs2713768	3	100742761	T	A	3:100742761:T:A	rs2713768	-4.38172	4.71583e-05	0.0470534	-0.548803	3_100742761_A_T_b37	-1	ENSG00000154175
ABI3BP	rs35064087:100740363:G:A	3	100740363	A	G	3:100740363:A:G	rs35064087	4.39429	4.51344e-05	0.0454296	0.551518	3_100740363_G_A_b37	1	ENSG00000154175
ABI3BP	rs2713771:100741492:G:A	3	100741492	G	A	3:100741492:G:A	rs2713771	-4.38836	4.60778e-05	0.0461961	-0.550234	3_100741492_A_G_b37	-1	ENSG00000154175
ABI3BP	rs2713769	3	100742670	T	G	3:100742670:T:G	rs2713769	-4.38172	4.71583e-05	0.0470534	-0.548803	3_100742670_G_T_b37	-1	ENSG00000154175
ABI3BP	rs4928104:100715982:T:C	3	100715982	C	T	3:100715982:C:T	rs4928104	4.41575	4.18718e-05	0.04278	0.560526	3_100715982_T_C_b37	1	ENSG00000154175
ABI3BP	rs56847573:100746458:C:T	3	100746458	T	C	3:100746458:T:C	rs56847573	4.37053	4.90326e-05	0.0484474	0.550084	3_100746458_C_T_b37	1	ENSG00000154175
ABI3BP	rs35240646:100715059:G:A	3	100715059	A	G	3:100715059:A:G	rs35240646	4.41222	4.23921e-05	0.0432103	0.560266	3_100715059_G_A_b37	1	ENSG00000154175
ABI3BP	rs2713773:100740159:A:G	3	100740159	A	G	3:100740159:A:G	rs2713773	-4.39524	4.49835e-05	0.0452932	-0.551727	3_100740159_G_A_b37	-1	ENSG00000154175
ABI3BP	rs34670326:100711702:G:A	3	100711702	A	G	3:100711702:A:G	rs34670326	4.41575	4.18718e-05	0.04278	0.560526	3_100711702_G_A_b37	1	ENSG00000154175
ABI3BP	rs34350012:100738145:G:T	3	100738145	T	G	3:100738145:T:G	rs34350012	4.41923	4.13646e-05	0.0424077	0.557051	3_100738145_G_T_b37	1	ENSG00000154175
ABI3BP	rs13075849:100712600:C:T	3	100712600	T	C	3:100712600:T:C	rs13075849	4.43745	3.88068e-05	0.0403427	0.560115	3_100712600_C_T_b37	1	ENSG00000154175
ABI3BP	rs16843163:100735273:A:C	3	100735273	C	A	3:100735273:C:A	rs16843163	4.43632	3.89614e-05	0.0404552	0.563579	3_100735273_A_C_b37	1	ENSG00000154175
ABI3BP	rs4928060:100727117:T:G	3	100727117	G	T	3:100727117:G:T	rs4928060	4.41814	4.15228e-05	0.0425318	0.560902	3_100727117_T_G_b37	1	ENSG00000154175
ABI3BP	rs28365991:100712654:C:CTG	3	100712654	CTG	C	3:100712654:CTG:C	rs28365991	4.41575	4.18718e-05	0.04278	0.560526	3_100712654_C_CTG_b37	1	ENSG00000154175
ABI3BP	rs1449315:100741236:T:C	3	100741236	T	C	3:100741236:T:C	rs1449315	-4.38957	4.58838e-05	0.0460477	-0.550495	3_100741236_C_T_b37	-1	ENSG00000154175
ABI3BP	rs34587221:100710714:C:T	3	100710714	T	C	3:100710714:T:C	rs34587221	4.41302	4.2273e-05	0.0431276	0.560389	3_100710714_C_T_b37	1	ENSG00000154175
ABI3BP	rs13064121:100710713:C:A	3	100710713	A	C	3:100710713:A:C	rs13064121	4.41544	4.19167e-05	0.0428132	0.560545	NA	NA	ENSG00000154175
ABI3BP	rs28365990:100712783:T:C	3	100712783	C	T	3:100712783:C:T	rs28365990	4.41575	4.18718e-05	0.04278	0.560526	3_100712783_T_C_b37	1	ENSG00000154175
ABI3BP	rs10623149:100714591:G:GTA	3	100714591	GTA	G	3:100714591:GTA:G	rs10623149	4.41575	4.18718e-05	0.04278	0.560526	3_100714591_G_GTA_b37	1	ENSG00000154175
ABI3BP	rs4928102	3	100715576	A	C	3:100715576:A:C	rs4928102	4.41575	4.18718e-05	0.04278	0.560526	3_100715576_C_A_b37	1	ENSG00000154175
ABLIM1	rs7923295	10	116625159	G	C	10:116625159:G:C	rs7923295	5.46241	9.15213e-07	0.00214132	0.69751	10_116625159_C_G_b37	1	ENSG00000099204
ABLIM1	rs34310961:116623010:A:AT	10	116623010	AT	A	10:116623010:AT:A	rs34310961	5.46241	9.15213e-07	0.00214132	0.69751	10_116623010_A_AT_b37	1	ENSG00000099204
ABLIM1	rs7898347:116644324:G:A	10	116644324	A	G	10:116644324:A:G	rs7898347	6.03716	1.01215e-07	0.000322962	0.707353	10_116644324_G_A_b37	1	ENSG00000099204
ABLIM1	rs7079877:116603198:G:A	10	116603198	A	G	10:116603198:A:G	rs7079877	6.06642	9.03603e-08	0.000292854	0.725499	10_116603198_G_A_b37	1	ENSG00000099204
ABLIM1	rs7909566:116629136:A:G	10	116629136	G	A	10:116629136:G:A	rs7909566	5.46241	9.15213e-07	0.00214132	0.69751	10_116629136_A_G_b37	1	ENSG00000099204
ABLIM1	rs2146806:116590106:A:G	10	116590106	G	A	10:116590106:G:A	rs2146806	5.46652	9.01121e-07	0.00214132	0.697477	10_116590106_A_G_b37	1	ENSG00000099204
ABLIM1	rs55671354:116571281:T:C	10	116571281	T	C	10:116571281:T:C	rs55671354	6.13568	6.90522e-08	0.000235759	0.7387	10_116571281_C_T_b37	-1	ENSG00000099204
ABLIM1	rs11196952:116607592:G:A	10	116607592	A	G	10:116607592:A:G	rs11196952	6.06642	9.03603e-08	0.000292854	0.725499	10_116607592_G_A_b37	1	ENSG00000099204
ABLIM1	rs808276	10	116565387	A	G	10:116565387:A:G	rs808276	4.47928	3.35019e-05	0.0361073	0.53892	10_116565387_G_A_b37	-1	ENSG00000099204
ABLIM1	rs17663387	10	116588060	G	C	10:116588060:G:C	rs17663387	6.06894	8.94842e-08	0.000291194	0.725525	10_116588060_C_G_b37	1	ENSG00000099204
ABLIM1	rs749649:116641999:G:A	10	116641999	A	G	10:116641999:A:G	rs749649	5.1392	3.07193e-06	0.00544924	0.685878	10_116641999_G_A_b37	1	ENSG00000099204
ABLIM1	rs35622181:116631976:C:T	10	116631976	T	C	10:116631976:T:C	rs35622181	5.45195	9.52133e-07	0.00214132	0.695982	10_116631976_C_T_b37	1	ENSG00000099204
ABLIM1	rs11196939	10	116593175	T	C	10:116593175:T:C	rs11196939	6.06894	8.94842e-08	0.000291194	0.725525	10_116593175_C_T_b37	1	ENSG00000099204
ABLIM1	rs34187191:116644972:G:T	10	116644972	T	G	10:116644972:T:G	rs34187191	5.14062	3.05578e-06	0.00543159	0.686116	10_116644972_G_T_b37	1	ENSG00000099204
ABLIM1	rs12415173:116610888:A:G	10	116610888	G	A	10:116610888:G:A	rs12415173	6.06642	9.03603e-08	0.000292854	0.725499	10_116610888_A_G_b37	1	ENSG00000099204
ABLIM1	rs11196937:116589500:G:C	10	116589500	C	G	10:116589500:C:G	rs11196937	6.06894	8.94842e-08	0.000291194	0.725525	10_116589500_G_C_b37	1	ENSG00000099204
ABLIM1	rs55759483:116573423:T:C	10	116573423	T	C	10:116573423:T:C	rs55759483	6.13374	6.95755e-08	0.000236653	0.738713	10_116573423_C_T_b37	-1	ENSG00000099204
ABLIM1	rs7915943:116618077:G:A	10	116618077	A	G	10:116618077:A:G	rs7915943	6.06894	8.94842e-08	0.000291194	0.725525	10_116618077_G_A_b37	1	ENSG00000099204
ABLIM1	rs11196936:116588630:C:T	10	116588630	T	C	10:116588630:T:C	rs11196936	6.06894	8.94842e-08	0.000291194	0.725525	10_116588630_C_T_b37	1	ENSG00000099204
ABLIM1	rs7904188:116610271:G:C	10	116610271	C	G	10:116610271:C:G	rs7904188	6.06642	9.03603e-08	0.000292854	0.725499	10_116610271_G_C_b37	1	ENSG00000099204
ABLIM1	10:116583239:AATTTTATTTATTTATTT:AATTTATTTATTT	10	116583239	AATTTATTTATTT	AATTTTATTTATTTATTT	10:116583239:AATTTATTTATTT:AATTTTATTTATTTATTT	NA	5.35099	1.3929e-06	0.00283446	0.677521	NA	NA	ENSG00000099204
ABLIM1	rs11196943:116598865:T:C	10	116598865	C	T	10:116598865:C:T	rs11196943	6.06894	8.94842e-08	0.000291194	0.725525	10_116598865_T_C_b37	1	ENSG00000099204
ABLIM1	rs12771956:116576228:C:G	10	116576228	G	C	10:116576228:G:C	rs12771956	5.37084	1.29275e-06	0.00265093	0.674495	10_116576228_C_G_b37	1	ENSG00000099204
ABLIM1	rs11196953:116607707:A:G	10	116607707	G	A	10:116607707:G:A	rs11196953	6.06642	9.03603e-08	0.000292854	0.725499	10_116607707_A_G_b37	1	ENSG00000099204
ABLIM1	rs17663670	10	116596269	T	G	10:116596269:T:G	rs17663670	6.06894	8.94842e-08	0.000291194	0.725525	10_116596269_G_T_b37	1	ENSG00000099204
ABLIM1	rs11196924:116571796:C:A	10	116571796	C	A	10:116571796:C:A	rs11196924	6.13181	7.01e-08	0.000238116	0.738418	10_116571796_A_C_b37	-1	ENSG00000099204
ABLIM1	rs11818115:116634891:G:A	10	116634891	A	G	10:116634891:A:G	rs11818115	5.44667	9.71303e-07	0.00214132	0.6952	10_116634891_G_A_b37	1	ENSG00000099204
ABLIM1	rs7077148:116644896:A:G	10	116644896	G	A	10:116644896:G:A	rs7077148	6.03798	1.00896e-07	0.000322146	0.70749	10_116644896_A_G_b37	1	ENSG00000099204
ABLIM1	rs11196935:116587549:C:A	10	116587549	A	C	10:116587549:A:C	rs11196935	6.06901	8.94596e-08	0.000291194	0.725617	10_116587549_C_A_b37	1	ENSG00000099204
ABLIM1	rs7072364:116620840:G:A	10	116620840	A	G	10:116620840:A:G	rs7072364	5.46241	9.15213e-07	0.00214132	0.69751	10_116620840_G_A_b37	1	ENSG00000099204
ABLIM1	rs11196947:116601372:G:A	10	116601372	A	G	10:116601372:A:G	rs11196947	6.06642	9.03603e-08	0.000292854	0.725499	10_116601372_G_A_b37	1	ENSG00000099204
ABLIM1	rs35319791:116602296:C:A	10	116602296	A	C	10:116602296:A:C	rs35319791	6.06642	9.03603e-08	0.000292854	0.725499	10_116602296_C_A_b37	1	ENSG00000099204
ABLIM1	rs7923693:116619566:A:G	10	116619566	G	A	10:116619566:G:A	rs7923693	6.06894	8.94842e-08	0.000291194	0.725525	10_116619566_A_G_b37	1	ENSG00000099204
ABLIM1	rs34683721:116619849:G:A	10	116619849	A	G	10:116619849:A:G	rs34683721	5.46241	9.15213e-07	0.00214132	0.69751	10_116619849_G_A_b37	1	ENSG00000099204
ABLIM1	rs7903663:116609904:G:A	10	116609904	A	G	10:116609904:A:G	rs7903663	6.06642	9.03603e-08	0.000292854	0.725499	10_116609904_G_A_b37	1	ENSG00000099204
ABLIM1	rs11462305:116634024:A:AT	10	116634024	AT	A	10:116634024:AT:A	rs11462305	5.44949	9.61028e-07	0.00214132	0.695618	10_116634024_A_AT_b37	1	ENSG00000099204
ABLIM1	rs7897937:116591318:A:G	10	116591318	G	A	10:116591318:G:A	rs7897937	6.06894	8.94842e-08	0.000291194	0.725525	10_116591318_A_G_b37	1	ENSG00000099204
ABLIM1	rs61867966:116584362:T:C	10	116584362	C	T	10:116584362:C:T	rs61867966	5.38655	1.2185e-06	0.00251494	0.670478	10_116584362_T_C_b37	1	ENSG00000099204
ABLIM1	rs808275:116566550:C:T	10	116566550	C	T	10:116566550:C:T	rs808275	4.53075	2.79368e-05	0.0312032	0.553426	10_116566550_T_C_b37	-1	ENSG00000099204
ABLIM1	rs10510007:116636721:A:G	10	116636721	G	A	10:116636721:G:A	rs10510007	5.43058	1.03215e-06	0.00217732	0.721146	10_116636721_A_G_b37	1	ENSG00000099204
ABLIM1	rs58587374:116597572:A:G	10	116597572	G	A	10:116597572:G:A	rs58587374	6.06894	8.94842e-08	0.000291194	0.725525	10_116597572_A_G_b37	1	ENSG00000099204
ABLIM1	rs17721283	10	116644141	G	A	10:116644141:G:A	rs17721283	5.1392	3.07193e-06	0.00544924	0.685878	10_116644141_A_G_b37	1	ENSG00000099204
ABLIM1	rs7895830:116625776:A:G	10	116625776	G	A	10:116625776:G:A	rs7895830	6.06894	8.94842e-08	0.000291194	0.725525	10_116625776_A_G_b37	1	ENSG00000099204
ABLIM1	rs11196948:116602074:C:T	10	116602074	T	C	10:116602074:T:C	rs11196948	6.06642	9.03603e-08	0.000292854	0.725499	10_116602074_C_T_b37	1	ENSG00000099204
ABLIM1	rs2146805:116604703:C:T	10	116604703	T	C	10:116604703:T:C	rs2146805	6.06642	9.03603e-08	0.000292854	0.725499	10_116604703_C_T_b37	1	ENSG00000099204
ABLIM1	rs11196942:116596872:G:A	10	116596872	A	G	10:116596872:A:G	rs11196942	6.06894	8.94842e-08	0.000291194	0.725525	10_116596872_G_A_b37	1	ENSG00000099204
ABLIM1	rs72339114:116587764:CTT:C	10	116587764	C	CTT	10:116587764:C:CTT	rs72339114	6.06894	8.94842e-08	0.000291194	0.725525	NA	NA	ENSG00000099204
ABLIM1	rs35628210:116630031:G:A	10	116630031	A	G	10:116630031:A:G	rs35628210	5.46228	9.15658e-07	0.00214132	0.697492	10_116630031_G_A_b37	1	ENSG00000099204
ABLIM1	rs7920216:116611794:G:A	10	116611794	A	G	10:116611794:A:G	rs7920216	6.06642	9.03603e-08	0.000292854	0.725499	10_116611794_G_A_b37	1	ENSG00000099204
ABLIM1	rs61867965:116574794:A:T	10	116574794	A	T	10:116574794:A:T	rs61867965	6.13239	6.99411e-08	0.000237651	0.738714	10_116574794_T_A_b37	-1	ENSG00000099204
ABLIM1	rs1046492:116624067:C:T	10	116624067	T	C	10:116624067:T:C	rs1046492	5.46241	9.15213e-07	0.00214132	0.69751	10_116624067_C_T_b37	1	ENSG00000099204
ABLIM1	rs7094072:116627160:T:G	10	116627160	G	T	10:116627160:G:T	rs7094072	5.46241	9.15213e-07	0.00214132	0.69751	10_116627160_T_G_b37	1	ENSG00000099204
ABLIM1	rs11319655:116637637:AT:A	10	116637637	A	AT	10:116637637:A:AT	rs11319655	5.77394	2.79317e-07	0.000789448	0.738663	10_116637637_AT_A_b37	1	ENSG00000099204
ABLIM1	rs11196951:116607261:T:G	10	116607261	G	T	10:116607261:G:T	rs11196951	6.06642	9.03603e-08	0.000292854	0.725499	10_116607261_T_G_b37	1	ENSG00000099204
ABLIM1	rs10885613:116589400:G:A	10	116589400	A	G	10:116589400:A:G	rs10885613	6.06894	8.94842e-08	0.000291194	0.725525	10_116589400_G_A_b37	1	ENSG00000099204
ABLIM1	rs7908237:116573902:A:G	10	116573902	A	G	10:116573902:A:G	rs7908237	6.13335	6.96825e-08	0.000236974	0.738719	10_116573902_G_A_b37	-1	ENSG00000099204
ABLIM1	rs7918388:116614563:T:C	10	116614563	C	T	10:116614563:C:T	rs7918388	5.46166	9.17805e-07	0.00214132	0.697726	10_116614563_T_C_b37	1	ENSG00000099204
ABLIM1	rs17794346	10	116643095	C	T	10:116643095:C:T	rs17794346	5.1392	3.07193e-06	0.00544924	0.685878	10_116643095_T_C_b37	1	ENSG00000099204
ABLIM1	rs1359080:116582419:C:A	10	116582419	A	C	10:116582419:A:C	rs1359080	6.07002	8.91104e-08	0.000290632	0.725655	10_116582419_C_A_b37	1	ENSG00000099204
ABLIM1	rs36111038:116610302:T:TA	10	116610302	TA	T	10:116610302:TA:T	rs36111038	6.04867	9.67992e-08	0.000310424	0.726484	10_116610302_T_TA_b37	1	ENSG00000099204
ABLIM1	rs7918253:116614501:T:C	10	116614501	C	T	10:116614501:C:T	rs7918253	5.46162	9.17952e-07	0.00214132	0.697758	10_116614501_T_C_b37	1	ENSG00000099204
ABLIM1	rs12773943:116631184:G:A	10	116631184	A	G	10:116631184:A:G	rs12773943	5.45698	9.34197e-07	0.00214132	0.696721	10_116631184_G_A_b37	1	ENSG00000099204
ABLIM1	rs111777117:116594881:A:AGTT	10	116594881	AGTT	A	10:116594881:AGTT:A	rs111777117	6.06894	8.94842e-08	0.000291194	0.725525	10_116594881_A_AGTT_b37	1	ENSG00000099204
ABLIM1	rs765173:116601675:C:T	10	116601675	T	C	10:116601675:T:C	rs765173	6.06642	9.03603e-08	0.000292854	0.725499	10_116601675_C_T_b37	1	ENSG00000099204
ABLIM1	rs11819372	10	116594934	A	G	10:116594934:A:G	rs11819372	5.45974	9.2449e-07	0.00214132	0.655874	10_116594934_G_A_b37	-1	ENSG00000099204
ABLIM1	rs10885618:116617718:A:G	10	116617718	G	A	10:116617718:G:A	rs10885618	6.06894	8.94842e-08	0.000291194	0.725525	10_116617718_A_G_b37	1	ENSG00000099204
ABLIM1	rs68085797:116632130:A:T	10	116632130	T	A	10:116632130:T:A	rs68085797	5.38648	1.21886e-06	0.0025154	0.670458	10_116632130_A_T_b37	1	ENSG00000099204
ABLIM1	rs41284358:116622339:A:G	10	116622339	G	A	10:116622339:G:A	rs41284358	5.46241	9.15213e-07	0.00214132	0.69751	10_116622339_A_G_b37	1	ENSG00000099204
ABLIM1	rs35010779:116631816:A:C	10	116631816	C	A	10:116631816:C:A	rs35010779	5.45295	9.4855e-07	0.00214132	0.696129	10_116631816_A_C_b37	1	ENSG00000099204
ABLIM1	rs11196934:116587548:T:A	10	116587548	A	T	10:116587548:A:T	rs11196934	6.06796	8.98221e-08	0.000291665	0.725533	NA	NA	ENSG00000099204
ABLIM1	rs61868024:116637939:A:G	10	116637939	G	A	10:116637939:G:A	rs61868024	6.03648	1.01483e-07	0.000323428	0.707275	10_116637939_A_G_b37	1	ENSG00000099204
ABLIM1	rs7919649:116609576:T:C	10	116609576	C	T	10:116609576:C:T	rs7919649	6.06582	9.05737e-08	0.000293511	0.725507	10_116609576_T_C_b37	1	ENSG00000099204
ABLIM1	rs7081975:116576445:T:C	10	116576445	T	C	10:116576445:T:C	rs7081975	6.12982	7.06453e-08	0.000239783	0.738649	10_116576445_C_T_b37	-1	ENSG00000099204
ABLIM1	rs11196941:116596258:A:G	10	116596258	G	A	10:116596258:G:A	rs11196941	6.06984	8.91713e-08	0.000290744	0.725736	10_116596258_A_G_b37	1	ENSG00000099204
ABLIM1	rs11818114:116634878:G:C	10	116634878	C	G	10:116634878:C:G	rs11818114	5.44667	9.71303e-07	0.00214132	0.6952	10_116634878_G_C_b37	1	ENSG00000099204
ABLIM1	rs7072356:116634651:T:C	10	116634651	C	T	10:116634651:C:T	rs7072356	5.44682	9.70754e-07	0.00214132	0.695223	10_116634651_T_C_b37	1	ENSG00000099204
ABLIM1	rs35032987:116636752:T:TTGA	10	116636752	TTGA	T	10:116636752:TTGA:T	rs35032987	6.06689	9.01964e-08	0.000292779	0.725801	10_116636752_T_TTGA_b37	1	ENSG00000099204
ABLIM1	rs11196945:116600424:G:A	10	116600424	A	G	10:116600424:A:G	rs11196945	6.06642	9.03603e-08	0.000292854	0.725499	10_116600424_G_A_b37	1	ENSG00000099204
ABLIM1	rs758585:116582560:C:A	10	116582560	A	C	10:116582560:A:C	rs758585	6.06957	8.92645e-08	0.000290999	0.725604	10_116582560_C_A_b37	1	ENSG00000099204
ABLIM1	rs8181444:116588981:C:T	10	116588981	T	C	10:116588981:T:C	rs8181444	6.06894	8.94842e-08	0.000291194	0.725525	NA	NA	ENSG00000099204
ABLIM1	rs765174:116601888:C:T	10	116601888	T	C	10:116601888:T:C	rs765174	6.06642	9.03603e-08	0.000292854	0.725499	10_116601888_C_T_b37	1	ENSG00000099204
ABLIM1	rs2420065:116583753:A:G	10	116583753	G	A	10:116583753:G:A	rs2420065	6.06983	8.91759e-08	0.000290744	0.725602	10_116583753_A_G_b37	1	ENSG00000099204
ABLIM1	rs10885620:116630048:A:T	10	116630048	T	A	10:116630048:T:A	rs10885620	6.06893	8.94852e-08	0.000291194	0.725528	10_116630048_A_T_b37	1	ENSG00000099204
ABLIM1	rs35453961:116638166:T:C	10	116638166	C	T	10:116638166:C:T	rs35453961	6.03648	1.01483e-07	0.000323428	0.707275	10_116638166_T_C_b37	1	ENSG00000099204
ABLIM1	rs3758603:116605368:T:C	10	116605368	C	T	10:116605368:C:T	rs3758603	6.06642	9.03603e-08	0.000292854	0.725499	10_116605368_T_C_b37	1	ENSG00000099204
ABLIM1	rs61596353:116597763:T:C	10	116597763	C	T	10:116597763:C:T	rs61596353	6.06894	8.94842e-08	0.000291194	0.725525	10_116597763_T_C_b37	1	ENSG00000099204
ABLIM1	rs34064819:116621154:C:A	10	116621154	A	C	10:116621154:A:C	rs34064819	5.46241	9.15213e-07	0.00214132	0.69751	10_116621154_C_A_b37	1	ENSG00000099204
ABLIM1	rs7093686:116626940:T:C	10	116626940	C	T	10:116626940:C:T	rs7093686	6.06894	8.94842e-08	0.000291194	0.725525	10_116626940_T_C_b37	1	ENSG00000099204
ABLIM1	rs7907837:116610690:G:T	10	116610690	T	G	10:116610690:T:G	rs7907837	6.06642	9.03603e-08	0.000292854	0.725499	NA	NA	ENSG00000099204
ABLIM1	rs4752322:116613258:A:C	10	116613258	C	A	10:116613258:C:A	rs4752322	6.06642	9.03603e-08	0.000292854	0.725499	10_116613258_A_C_b37	1	ENSG00000099204
ABLIM1	rs10885622	10	116643844	A	G	10:116643844:A:G	rs10885622	6.03648	1.01483e-07	0.000323428	0.707275	10_116643844_G_A_b37	1	ENSG00000099204
ABLIM1	rs10885614:116609098:C:T	10	116609098	T	C	10:116609098:T:C	rs10885614	6.06642	9.03603e-08	0.000292854	0.725499	10_116609098_C_T_b37	1	ENSG00000099204
ABLIM1	rs11196944:116599122:G:T	10	116599122	T	G	10:116599122:T:G	rs11196944	6.06894	8.94842e-08	0.000291194	0.725525	10_116599122_G_T_b37	1	ENSG00000099204
ABLIM1	rs17092497:116612628:G:A	10	116612628	A	G	10:116612628:A:G	rs17092497	5.46272	9.14153e-07	0.00214132	0.697729	10_116612628_G_A_b37	1	ENSG00000099204
ABLIM1	rs61868018:116624809:T:C	10	116624809	C	T	10:116624809:C:T	rs61868018	5.46241	9.15213e-07	0.00214132	0.69751	10_116624809_T_C_b37	1	ENSG00000099204
ABLIM1	rs10490909	10	116593532	T	C	10:116593532:T:C	rs10490909	6.06894	8.94842e-08	0.000291194	0.725525	10_116593532_C_T_b37	1	ENSG00000099204
ABLIM1	rs7074729:116632257:C:G	10	116632257	G	C	10:116632257:G:C	rs7074729	5.45022	9.58383e-07	0.00214132	0.695726	10_116632257_C_G_b37	1	ENSG00000099204
ABLIM1	rs60820172:116625891:C:T	10	116625891	T	C	10:116625891:T:C	rs60820172	5.46241	9.15213e-07	0.00214132	0.69751	10_116625891_C_T_b37	1	ENSG00000099204
ABLIM1	rs12765350:116635305:G:A	10	116635305	A	G	10:116635305:A:G	rs12765350	5.44652	9.71854e-07	0.00214132	0.695178	10_116635305_G_A_b37	1	ENSG00000099204
ABLIM1	rs2181563:116604344:T:C	10	116604344	C	T	10:116604344:C:T	rs2181563	6.06642	9.03603e-08	0.000292854	0.725499	10_116604344_T_C_b37	1	ENSG00000099204
ABLIM1	rs7908665:116611337:G:A	10	116611337	A	G	10:116611337:A:G	rs7908665	6.06642	9.03603e-08	0.000292854	0.725499	10_116611337_G_A_b37	1	ENSG00000099204
ABLIM1	rs2420066:116583897:A:G	10	116583897	G	A	10:116583897:G:A	rs2420066	6.06983	8.91759e-08	0.000290744	0.725602	10_116583897_A_G_b37	1	ENSG00000099204
ABLIM1	rs7089973	10	116569565	A	C	10:116569565:A:C	rs7089973	5.36245	1.3342e-06	0.002725	0.673628	10_116569565_C_A_b37	1	ENSG00000099204
ABLIM1	rs7914792:116591391:T:C	10	116591391	C	T	10:116591391:C:T	rs7914792	6.06894	8.94842e-08	0.000291194	0.725525	10_116591391_T_C_b37	1	ENSG00000099204
ABLIM1	rs12772800:116630962:A:G	10	116630962	G	A	10:116630962:G:A	rs12772800	5.38648	1.21886e-06	0.0025154	0.670458	10_116630962_A_G_b37	1	ENSG00000099204
ABLIM1	rs7895551:116625481:C:T	10	116625481	T	C	10:116625481:T:C	rs7895551	5.46241	9.15213e-07	0.00214132	0.69751	10_116625481_C_T_b37	1	ENSG00000099204
ABLIM1	rs11196932:116584386:C:T	10	116584386	T	C	10:116584386:T:C	rs11196932	6.06983	8.91759e-08	0.000290744	0.725602	10_116584386_C_T_b37	1	ENSG00000099204
ABLIM1	rs11196950:116607256:T:C	10	116607256	C	T	10:116607256:C:T	rs11196950	6.06642	9.03603e-08	0.000292854	0.725499	10_116607256_T_C_b37	1	ENSG00000099204
ABLIM1	rs61867967:116587383:T:C	10	116587383	C	T	10:116587383:C:T	rs61867967	5.38495	1.2259e-06	0.00252724	0.670385	10_116587383_T_C_b37	1	ENSG00000099204
ABLIM1	rs71473064:116575118:A:AAT	10	116575118	A	AAT	10:116575118:A:AAT	rs71473064	6.13112	7.02876e-08	0.000238699	0.738685	10_116575118_AAT_A_b37	-1	ENSG00000099204
ABLIM1	rs148119016:116639171:AAATGC:A	10	116639171	A	AAATGC	10:116639171:A:AAATGC	rs148119016	6.03627	1.01567e-07	0.000323479	0.707282	10_116639171_AAATGC_A_b37	1	ENSG00000099204
ABLIM1	rs2420069:116605103:A:G	10	116605103	G	A	10:116605103:G:A	rs2420069	6.06642	9.03603e-08	0.000292854	0.725499	10_116605103_A_G_b37	1	ENSG00000099204
ABLIM1	rs7918129:116644467:T:C	10	116644467	C	T	10:116644467:C:T	rs7918129	6.03634	1.0154e-07	0.000323428	0.707339	10_116644467_T_C_b37	1	ENSG00000099204
ABLIM1	rs7909657:116629096:C:G	10	116629096	G	C	10:116629096:G:C	rs7909657	5.46241	9.15213e-07	0.00214132	0.69751	10_116629096_C_G_b37	1	ENSG00000099204
ABLIM1	rs11196929:116582080:G:C	10	116582080	G	C	10:116582080:G:C	rs11196929	6.11026	7.62226e-08	0.000255198	0.737738	10_116582080_C_G_b37	-1	ENSG00000099204
ABLIM1	rs10490908:116616162:T:C	10	116616162	C	T	10:116616162:C:T	rs10490908	5.46151	9.1834e-07	0.00214132	0.697725	10_116616162_T_C_b37	1	ENSG00000099204
ABLIM1	rs34935019:116630141:AAT:A	10	116630141	A	AAT	10:116630141:A:AAT	rs34935019	5.1178	3.32554e-06	0.00582967	0.659637	10_116630141_AAT_A_b37	1	ENSG00000099204
ABLIM1	rs55711292:116604870:T:G	10	116604870	G	T	10:116604870:G:T	rs55711292	5.38518	1.22483e-06	0.0025256	0.670586	10_116604870_T_G_b37	1	ENSG00000099204
ABLIM1	rs11196930:116583596:C:T	10	116583596	T	C	10:116583596:T:C	rs11196930	6.06986	8.91637e-08	0.000290744	0.725601	10_116583596_C_T_b37	1	ENSG00000099204
ABLIM1	rs17586888:116598121:T:C	10	116598121	C	T	10:116598121:C:T	rs17586888	6.06894	8.94842e-08	0.000291194	0.725525	10_116598121_T_C_b37	1	ENSG00000099204
ABLIM1	rs7093674:116626907:T:G	10	116626907	G	T	10:116626907:G:T	rs7093674	5.46241	9.15213e-07	0.00214132	0.69751	10_116626907_T_G_b37	1	ENSG00000099204
ABLIM1	rs7095816:116585109:T:C	10	116585109	C	T	10:116585109:C:T	rs7095816	6.06999	8.91203e-08	0.000290647	0.725587	10_116585109_T_C_b37	1	ENSG00000099204
ABLIM1	rs2420067:116590348:A:G	10	116590348	G	A	10:116590348:G:A	rs2420067	6.06894	8.94842e-08	0.000291194	0.725525	10_116590348_A_G_b37	1	ENSG00000099204
ABLIM1	rs11196940:116593791:T:G	10	116593791	G	T	10:116593791:G:T	rs11196940	6.06894	8.94842e-08	0.000291194	0.725525	10_116593791_T_G_b37	1	ENSG00000099204
ABLIM1	rs17092542:116630289:G:A	10	116630289	A	G	10:116630289:A:G	rs17092542	5.46228	9.15658e-07	0.00214132	0.697492	10_116630289_G_A_b37	1	ENSG00000099204
ABLIM1	rs11196959:116640176:T:C	10	116640176	C	T	10:116640176:C:T	rs11196959	6.03627	1.01567e-07	0.000323479	0.707282	10_116640176_T_C_b37	1	ENSG00000099204
ABLIM1	rs36089581:116623059:G:C	10	116623059	C	G	10:116623059:C:G	rs36089581	5.34126	1.44478e-06	0.00292318	0.667329	10_116623059_G_C_b37	1	ENSG00000099204
ABLIM1	rs1966384:116627910:G:T	10	116627910	T	G	10:116627910:T:G	rs1966384	5.7114	3.54947e-07	0.000962037	0.723784	10_116627910_G_T_b37	1	ENSG00000099204
ABLIM1	rs1359079:116582502:A:G	10	116582502	G	A	10:116582502:G:A	rs1359079	6.06957	8.92645e-08	0.000290999	0.725604	10_116582502_A_G_b37	1	ENSG00000099204
ABLIM1	rs7075888:116627117:C:T	10	116627117	T	C	10:116627117:T:C	rs7075888	5.46241	9.15213e-07	0.00214132	0.69751	10_116627117_C_T_b37	1	ENSG00000099204
ABLIM1	rs3180654:116615045:T:C	10	116615045	C	T	10:116615045:C:T	rs3180654	5.46151	9.1834e-07	0.00214132	0.697725	10_116615045_T_C_b37	1	ENSG00000099204
ABLIM1	rs6585300:116639889:A:C	10	116639889	C	A	10:116639889:C:A	rs6585300	6.06945	8.93067e-08	0.00029112	0.7262	10_116639889_A_C_b37	1	ENSG00000099204
ABLIM1	rs3834423:116606173:C:CT	10	116606173	CT	C	10:116606173:CT:C	rs3834423	6.06642	9.03603e-08	0.000292854	0.725499	10_116606173_C_CT_b37	1	ENSG00000099204
ABLIM1	rs12775180:116639754:T:C	10	116639754	C	T	10:116639754:C:T	rs12775180	5.13859	3.0789e-06	0.00545989	0.685819	10_116639754_T_C_b37	1	ENSG00000099204
ABLIM1	rs36036948:116631649:A:G	10	116631649	G	A	10:116631649:G:A	rs36036948	5.45408	9.44512e-07	0.00214132	0.696295	10_116631649_A_G_b37	1	ENSG00000099204
ABLIM1	rs17095662:116596071:A:C	10	116596071	C	A	10:116596071:C:A	rs17095662	6.06894	8.94842e-08	0.000291194	0.725525	10_116596071_A_C_b37	1	ENSG00000099204
ACADL	rs2887948:211850959:T:A	2	211850959	A	T	2:211850959:A:T	rs2887948	-4.61692	2.05716e-05	0.0249112	-0.854973	2_211850959_T_A_b37	1	ENSG00000115361
ACADL	rs796232:211852139:C:T	2	211852139	T	C	2:211852139:T:C	rs796232	-4.62047	2.03126e-05	0.0246412	-0.855063	2_211852139_C_T_b37	1	ENSG00000115361
ACADL	rs1087970:211847469:C:A	2	211847469	A	C	2:211847469:A:C	rs1087970	-4.61974	2.03653e-05	0.0246924	-0.855297	2_211847469_C_A_b37	1	ENSG00000115361
ACADL	rs10196523:211855079:G:A	2	211855079	A	G	2:211855079:A:G	rs10196523	-4.62024	2.03288e-05	0.0246588	-0.855721	2_211855079_G_A_b37	1	ENSG00000115361
ACADL	rs1087956:211850249:T:G	2	211850249	G	T	2:211850249:G:T	rs1087956	-4.61748	2.05301e-05	0.0248659	-0.855038	2_211850249_T_G_b37	1	ENSG00000115361
ACADL	rs7571526:211867271:G:T	2	211867271	G	T	2:211867271:G:T	rs7571526	4.65846	1.77345e-05	0.0222032	0.857073	2_211867271_T_G_b37	-1	ENSG00000115361
ACADL	rs389035:211853395:C:T	2	211853395	T	C	2:211853395:T:C	rs389035	-4.61635	2.06131e-05	0.0249508	-0.854908	2_211853395_C_T_b37	1	ENSG00000115361
ACADL	rs383035:211844833:T:C	2	211844833	C	T	2:211844833:C:T	rs383035	-4.62217	2.01896e-05	0.0245174	-0.848356	2_211844833_T_C_b37	1	ENSG00000115361
ACADL	rs1087968:211848183:G:A	2	211848183	A	G	2:211848183:A:G	rs1087968	-4.61918	2.04064e-05	0.0247363	-0.855232	2_211848183_G_A_b37	1	ENSG00000115361
ACADL	2:211842611:TTTG:TTTGTTG	2	211842611	TTTGTTG	TTTG	2:211842611:TTTGTTG:TTTG	NA	-4.52143	2.88727e-05	0.0320979	-0.839272	NA	NA	ENSG00000115361
ACADL	rs58530002:211868397:G:A	2	211868397	G	A	2:211868397:G:A	rs58530002	4.65634	1.78696e-05	0.0223205	0.857116	2_211868397_A_G_b37	-1	ENSG00000115361
ACADL	rs28863582:211868187:G:A	2	211868187	G	A	2:211868187:G:A	rs28863582	4.65736	1.78042e-05	0.022278	0.857234	2_211868187_A_G_b37	-1	ENSG00000115361
ACADL	rs392911:211839986:T:C	2	211839986	C	T	2:211839986:C:T	rs392911	-4.60536	2.14364e-05	0.025704	-0.841337	2_211839986_T_C_b37	1	ENSG00000115361
ACADL	rs116442730:211850960:C:A	2	211850960	A	C	2:211850960:A:C	rs116442730	-4.61692	2.05716e-05	0.0249112	-0.854973	2_211850960_C_A_b37	1	ENSG00000115361
ACADL	rs4673577:211854611:G:A	2	211854611	A	G	2:211854611:A:G	rs4673577	-4.61838	2.04646e-05	0.0247952	-0.847972	2_211854611_G_A_b37	1	ENSG00000115361
ACADL	rs172769:211861025:T:G	2	211861025	G	T	2:211861025:G:T	rs172769	-4.62735	1.98199e-05	0.0241599	-0.848862	2_211861025_T_G_b37	1	ENSG00000115361
ACADL	rs12991234:211868787:T:A	2	211868787	T	A	2:211868787:T:A	rs12991234	4.65632	1.7871e-05	0.0223218	0.857193	2_211868787_A_T_b37	-1	ENSG00000115361
ACADL	rs809482:211835012:T:G	2	211835012	G	T	2:211835012:G:T	rs809482	-4.4191	4.13835e-05	0.0424263	-0.817909	2_211835012_T_G_b37	1	ENSG00000115361
ACADM	rs1908089:76359308:C:T	1	76359308	T	C	1:76359308:T:C	rs1908089	-5.23795	2.12716e-06	0.00403564	-0.527131	1_76359308_C_T_b37	1	ENSG00000117054
ACADM	rs138272216:76144459:C:T	1	76144459	T	C	1:76144459:T:C	rs138272216	5.17088	2.73096e-06	0.00495895	0.514404	NA	NA	ENSG00000117054
ACADM	rs814897:76154273:G:A	1	76154273	G	A	1:76154273:G:A	rs814897	4.47254	3.43069e-05	0.0367814	0.460173	1_76154273_A_G_b37	-1	ENSG00000117054
ACADM	rs9662166:76235906:C:A	1	76235906	A	C	1:76235906:A:C	rs9662166	4.80381	1.05086e-05	0.0144448	0.502005	1_76235906_C_A_b37	1	ENSG00000117054
ACADM	rs385897:76106962:T:C	1	76106962	T	C	1:76106962:T:C	rs385897	-5.17083	2.73148e-06	0.0049594	-0.514407	1_76106962_C_T_b37	-1	ENSG00000117054
ACADM	rs1498315:76159225:G:A	1	76159225	A	G	1:76159225:A:G	rs1498315	5.17088	2.73096e-06	0.00495895	0.514404	1_76159225_G_A_b37	1	ENSG00000117054
ACADM	rs5745546:76378038:G:A	1	76378038	A	G	1:76378038:A:G	rs5745546	-5.23795	2.12716e-06	0.00403564	-0.527131	1_76378038_G_A_b37	1	ENSG00000117054
ACADM	rs143191741:76212891:C:CT	1	76212891	CT	C	1:76212891:CT:C	rs143191741	4.8795	7.98263e-06	0.0116455	0.499994	1_76212891_C_CT_b37	1	ENSG00000117054
ACADM	rs441109:76120430:T:G	1	76120430	T	G	1:76120430:T:G	rs441109	-5.12097	3.28676e-06	0.00577232	-0.520373	1_76120430_G_T_b37	-1	ENSG00000117054
ACADM	rs1498316:76159198:G:A	1	76159198	A	G	1:76159198:A:G	rs1498316	5.11452	3.3662e-06	0.0058743	0.519484	1_76159198_G_A_b37	1	ENSG00000117054
ACADM	rs1767457:76220742:C:G	1	76220742	C	G	1:76220742:C:G	rs1767457	4.46069	3.57662e-05	0.0378451	0.471057	1_76220742_G_C_b37	-1	ENSG00000117054
ACADM	rs1845276:76372604:T:C	1	76372604	C	T	1:76372604:C:T	rs1845276	-5.23795	2.12716e-06	0.00403564	-0.527131	1_76372604_T_C_b37	1	ENSG00000117054
ACADM	rs6593585:76140273:G:A	1	76140273	A	G	1:76140273:A:G	rs6593585	5.17088	2.73096e-06	0.00495895	0.514404	1_76140273_G_A_b37	1	ENSG00000117054
ACADM	rs60378926:76133254:A:G	1	76133254	G	A	1:76133254:G:A	rs60378926	5.11452	3.3662e-06	0.0058743	0.519484	NA	NA	ENSG00000117054
ACADM	rs12126607:76217097:G:A	1	76217097	A	G	1:76217097:A:G	rs12126607	4.8795	7.98263e-06	0.0116455	0.499994	1_76217097_G_A_b37	1	ENSG00000117054
ACADM	rs61797340:76196912:C:T	1	76196912	T	C	1:76196912:T:C	rs61797340	4.80413	1.04968e-05	0.0144313	0.502011	1_76196912_C_T_b37	1	ENSG00000117054
ACADM	rs72469474:76154169:CCTT:C	1	76154169	C	CCTT	1:76154169:C:CCTT	rs72469474	5.11447	3.36685e-06	0.00587476	0.519471	1_76154169_CCTT_C_b37	1	ENSG00000117054
ACADM	rs12127402:76205643:C:A	1	76205643	A	C	1:76205643:A:C	rs12127402	4.8795	7.98263e-06	0.0116455	0.499994	1_76205643_C_A_b37	1	ENSG00000117054
ACADM	rs11161510	1	76210289	T	C	1:76210289:T:C	rs11161510	4.80413	1.04968e-05	0.0144313	0.502011	1_76210289_C_T_b37	1	ENSG00000117054
ACADM	rs61797339:76189946:G:T	1	76189946	T	G	1:76189946:T:G	rs61797339	4.86591	8.3876e-06	0.0121064	0.50227	1_76189946_G_T_b37	1	ENSG00000117054
ACADM	rs7539246:76203850:C:G	1	76203850	G	C	1:76203850:G:C	rs7539246	4.8795	7.98263e-06	0.0116455	0.499994	1_76203850_C_G_b37	1	ENSG00000117054
ACADM	rs10873799:76386508:A:G	1	76386508	A	G	1:76386508:A:G	rs10873799	5.23795	2.12716e-06	0.00403564	0.527131	1_76386508_G_A_b37	-1	ENSG00000117054
ACADM	rs5745554:76379197:A:C	1	76379197	C	A	1:76379197:C:A	rs5745554	-5.23795	2.12716e-06	0.00403564	-0.527131	1_76379197_A_C_b37	1	ENSG00000117054
ACADM	rs7513559:76173744:A:G	1	76173744	G	A	1:76173744:G:A	rs7513559	5.11452	3.3662e-06	0.0058743	0.519484	1_76173744_A_G_b37	1	ENSG00000117054
ACADM	rs211710:76109038:G:A	1	76109038	G	A	1:76109038:G:A	rs211710	-5.16689	2.77176e-06	0.00502263	-0.52693	1_76109038_A_G_b37	-1	ENSG00000117054
ACADM	rs11161511	1	76210477	T	C	1:76210477:T:C	rs11161511	4.8795	7.98263e-06	0.0116455	0.499994	1_76210477_C_T_b37	1	ENSG00000117054
ACADM	rs138493988:76165988:T:C	1	76165988	C	T	1:76165988:C:T	rs138493988	5.17088	2.73096e-06	0.00495895	0.514404	1_76165988_T_C_b37	1	ENSG00000117054
ACADM	rs72686191:76218319:G:T	1	76218319	T	G	1:76218319:T:G	rs72686191	4.86336	8.46593e-06	0.0121934	0.510538	1_76218319_G_T_b37	1	ENSG00000117054
ACADM	rs211723:76103030:C:T	1	76103030	C	T	1:76103030:C:T	rs211723	-5.12114	3.28466e-06	0.00576936	-0.520533	1_76103030_T_C_b37	-1	ENSG00000117054
ACADM	rs6671871:76383511:G:T	1	76383511	G	T	1:76383511:G:T	rs6671871	5.23795	2.12716e-06	0.00403564	0.527131	1_76383511_T_G_b37	-1	ENSG00000117054
ACADM	rs7550949:76166846:C:G	1	76166846	G	C	1:76166846:G:C	rs7550949	5.17088	2.73096e-06	0.00495895	0.514404	1_76166846_C_G_b37	1	ENSG00000117054
ACADM	1:76217178:C:CT	1	76217178	CT	C	1:76217178:CT:C	NA	4.80413	1.04968e-05	0.0144313	0.502011	NA	NA	ENSG00000117054
ACADM	rs2133134:76179587:G:A	1	76179587	A	G	1:76179587:A:G	rs2133134	5.11447	3.36684e-06	0.00587476	0.519516	1_76179587_G_A_b37	1	ENSG00000117054
ACADM	rs6687882:76364825:C:A	1	76364825	A	C	1:76364825:A:C	rs6687882	-5.23795	2.12716e-06	0.00403564	-0.527131	1_76364825_C_A_b37	1	ENSG00000117054
ACADM	rs6688749:76164389:C:T	1	76164389	T	C	1:76164389:T:C	rs6688749	5.17088	2.73096e-06	0.00495895	0.514404	1_76164389_C_T_b37	1	ENSG00000117054
ACADM	rs12094842:76249590:G:A	1	76249590	A	G	1:76249590:A:G	rs12094842	4.84277	9.12383e-06	0.0129724	0.521949	1_76249590_G_A_b37	1	ENSG00000117054
ACADM	rs7524467:76194054:C:G	1	76194054	G	C	1:76194054:G:C	rs7524467	4.8795	7.98263e-06	0.0116455	0.499994	1_76194054_C_G_b37	1	ENSG00000117054
ACADM	rs35177242:76383532:CT:C	1	76383532	CT	C	1:76383532:CT:C	rs35177242	5.23795	2.12716e-06	0.00403564	0.527131	1_76383532_C_CT_b37	-1	ENSG00000117054
ACADM	rs1061337:76227022:A:G	1	76227022	G	A	1:76227022:G:A	rs1061337	4.80385	1.05073e-05	0.0144436	0.502124	1_76227022_A_G_b37	1	ENSG00000117054
ACADM	rs77773255:76217193:G:A	1	76217193	A	G	1:76217193:A:G	rs77773255	4.8795	7.98263e-06	0.0116455	0.499994	NA	NA	ENSG00000117054
ACADM	rs375721562:76146512:GT:G	1	76146512	G	GT	1:76146512:G:GT	rs375721562	5.11452	3.3662e-06	0.0058743	0.519484	1_76146512_GT_G_b37	1	ENSG00000117054
ACADM	rs79791932:76166557:T:C	1	76166557	C	T	1:76166557:C:T	rs79791932	5.11452	3.3662e-06	0.0058743	0.519484	1_76166557_T_C_b37	1	ENSG00000117054
ACADM	rs10873685:76218818:A:C	1	76218818	C	A	1:76218818:C:A	rs10873685	4.8795	7.98263e-06	0.0116455	0.499994	1_76218818_A_C_b37	1	ENSG00000117054
ACADM	rs448710:76116554:T:C	1	76116554	T	C	1:76116554:T:C	rs448710	-5.17088	2.73096e-06	0.00495895	-0.514404	1_76116554_C_T_b37	-1	ENSG00000117054
ACADM	rs61622554:76224748:C:T	1	76224748	T	C	1:76224748:T:C	rs61622554	4.8793	7.98844e-06	0.0116498	0.500065	1_76224748_C_T_b37	1	ENSG00000117054
ACADM	rs200016142:76148473:C:A	1	76148473	A	C	1:76148473:A:C	rs200016142	5.17088	2.73096e-06	0.00495895	0.514404	1_76148473_C_A_b37	1	ENSG00000117054
ACADM	rs12123977	1	76209754	A	G	1:76209754:A:G	rs12123977	4.8795	7.98263e-06	0.0116455	0.499994	1_76209754_G_A_b37	1	ENSG00000117054
ACADM	rs4949876:76173377:C:T	1	76173377	T	C	1:76173377:T:C	rs4949876	5.17151	2.7246e-06	0.00495204	0.514466	1_76173377_C_T_b37	1	ENSG00000117054
ACADM	rs6672180:76123973:C:G	1	76123973	G	C	1:76123973:G:C	rs6672180	5.17088	2.73096e-06	0.00495895	0.514404	1_76123973_C_G_b37	1	ENSG00000117054
ACADM	rs372334337:76208606:C:T	1	76208606	T	C	1:76208606:T:C	rs372334337	4.81297	1.01656e-05	0.0141358	0.502675	NA	NA	ENSG00000117054
ACADM	rs145024038:76195431:T:TG	1	76195431	TG	T	1:76195431:TG:T	rs145024038	4.8795	7.98263e-06	0.0116455	0.499994	1_76195431_T_TG_b37	1	ENSG00000117054
ACADM	rs61797337:76168340:A:G	1	76168340	G	A	1:76168340:G:A	rs61797337	5.17088	2.73096e-06	0.00495895	0.514404	1_76168340_A_G_b37	1	ENSG00000117054
ACADM	rs7516477	1	76204502	G	C	1:76204502:G:C	rs7516477	4.46069	3.57662e-05	0.0378451	0.471057	1_76204502_C_G_b37	-1	ENSG00000117054
ACADM	rs1855136:76153076:C:T	1	76153076	T	C	1:76153076:T:C	rs1855136	5.11452	3.3662e-06	0.0058743	0.519484	1_76153076_C_T_b37	1	ENSG00000117054
ACADM	rs942270:76177332:G:A	1	76177332	A	G	1:76177332:A:G	rs942270	5.11239	3.39286e-06	0.00591648	0.519433	1_76177332_G_A_b37	1	ENSG00000117054
ACADM	rs56352044:76248706:C:T	1	76248706	T	C	1:76248706:T:C	rs56352044	4.86342	8.46386e-06	0.0121934	0.523958	NA	NA	ENSG00000117054
ACADM	rs12087636:76376846:T:C	1	76376846	C	T	1:76376846:C:T	rs12087636	-5.23795	2.12716e-06	0.00403564	-0.527131	1_76376846_T_C_b37	1	ENSG00000117054
ACADM	rs4949875:76173080:G:A	1	76173080	A	G	1:76173080:A:G	rs4949875	5.11514	3.35854e-06	0.00586472	0.519546	1_76173080_G_A_b37	1	ENSG00000117054
ACADM	rs1303870	1	76359535	G	T	1:76359535:G:T	rs1303870	-5.23795	2.12716e-06	0.00403564	-0.527131	1_76359535_T_G_b37	1	ENSG00000117054
ACADM	rs139105883:76123768:T:TTTG	1	76123768	TTTG	T	1:76123768:TTTG:T	rs139105883	5.11962	3.30328e-06	0.00579754	0.520186	1_76123768_T_TTTG_b37	1	ENSG00000117054
ACADM	rs437298:76113770:T:C	1	76113770	T	C	1:76113770:T:C	rs437298	-5.12131	3.28265e-06	0.00576745	-0.520419	1_76113770_C_T_b37	-1	ENSG00000117054
ACADM	rs7516226:76234257:G:A	1	76234257	A	G	1:76234257:A:G	rs7516226	4.80191	1.05813e-05	0.0145352	0.502781	1_76234257_G_A_b37	1	ENSG00000117054
ACADM	rs7516122:76143458:T:C	1	76143458	C	T	1:76143458:C:T	rs7516122	5.11452	3.3662e-06	0.0058743	0.519484	1_76143458_T_C_b37	1	ENSG00000117054
ACADM	rs61799967:76216649:G:A	1	76216649	A	G	1:76216649:A:G	rs61799967	4.80413	1.04968e-05	0.0144313	0.502011	1_76216649_G_A_b37	1	ENSG00000117054
ACADM	rs56267813:76248707:A:G	1	76248707	G	A	1:76248707:G:A	rs56267813	4.86342	8.46386e-06	0.0121934	0.523958	NA	NA	ENSG00000117054
ACADM	rs11161515:76212559:C:T	1	76212559	T	C	1:76212559:T:C	rs11161515	4.80413	1.04968e-05	0.0144313	0.502011	1_76212559_C_T_b37	1	ENSG00000117054
ACADM	rs1694421:76220386:A:G	1	76220386	A	G	1:76220386:A:G	rs1694421	4.46069	3.57662e-05	0.0378451	0.471057	1_76220386_G_A_b37	-1	ENSG00000117054
ACADM	rs11161887:76386305:A:G	1	76386305	A	G	1:76386305:A:G	rs11161887	5.23795	2.12716e-06	0.00403564	0.527131	1_76386305_G_A_b37	-1	ENSG00000117054
ACADM	rs4559448:76203456:A:G	1	76203456	G	A	1:76203456:G:A	rs4559448	4.8795	7.98263e-06	0.0116455	0.499994	1_76203456_A_G_b37	1	ENSG00000117054
ACADM	rs1890451:76192765:C:T	1	76192765	T	C	1:76192765:T:C	rs1890451	4.8795	7.98263e-06	0.0116455	0.499994	1_76192765_C_T_b37	1	ENSG00000117054
ACADM	rs11161468:76192582:C:T	1	76192582	T	C	1:76192582:T:C	rs11161468	4.8795	7.98263e-06	0.0116455	0.499994	1_76192582_C_T_b37	1	ENSG00000117054
ACADM	rs1250880:76196602:T:C	1	76196602	T	C	1:76196602:T:C	rs1250880	4.46069	3.57662e-05	0.0378451	0.471057	1_76196602_C_T_b37	-1	ENSG00000117054
ACADM	rs11162045:76466104:A:T	1	76466104	T	A	1:76466104:T:A	rs11162045	5.06151	4.09509e-06	0.00686488	0.567036	NA	NA	ENSG00000117054
ACADM	rs10873795:76373684:T:C	1	76373684	C	T	1:76373684:C:T	rs10873795	-5.23795	2.12716e-06	0.00403564	-0.527131	1_76373684_T_C_b37	1	ENSG00000117054
ACADM	rs1146587:76229326:T:C	1	76229326	T	C	1:76229326:T:C	rs1146587	4.46069	3.57662e-05	0.0378451	0.471057	1_76229326_C_T_b37	-1	ENSG00000117054
ACADM	rs11161437:76182512:T:C	1	76182512	C	T	1:76182512:C:T	rs11161437	4.83814	9.27847e-06	0.0130677	0.504598	1_76182512_T_C_b37	1	ENSG00000117054
ACADM	rs5745507:76356648:G:A	1	76356648	A	G	1:76356648:A:G	rs5745507	-5.23795	2.12716e-06	0.00403564	-0.527131	1_76356648_G_A_b37	1	ENSG00000117054
ACADM	rs4949674:76213715:C:A	1	76213715	A	C	1:76213715:A:C	rs4949674	4.8795	7.98263e-06	0.0116455	0.499994	1_76213715_C_A_b37	1	ENSG00000117054
ACADM	rs61289992:76224437:C:T	1	76224437	T	C	1:76224437:T:C	rs61289992	4.80394	1.05038e-05	0.0144395	0.502086	1_76224437_C_T_b37	1	ENSG00000117054
ACADM	rs61799988:76238686:G:A	1	76238686	A	G	1:76238686:A:G	rs61799988	5.2821	1.80358e-06	0.00352674	0.539444	1_76238686_G_A_b37	1	ENSG00000117054
ACADM	rs78217566:76140410:GAA:G	1	76140410	G	GAA	1:76140410:G:GAA	rs78217566	5.17088	2.73096e-06	0.00495895	0.514404	1_76140410_GAA_G_b37	1	ENSG00000117054
ACADM	rs4949879:76237143:G:A	1	76237143	A	G	1:76237143:A:G	rs4949879	4.80381	1.05086e-05	0.0144448	0.502005	1_76237143_G_A_b37	1	ENSG00000117054
ACADM	rs11163961:76151253:C:T	1	76151253	T	C	1:76151253:T:C	rs11163961	5.17088	2.73096e-06	0.00495895	0.514404	1_76151253_C_T_b37	1	ENSG00000117054
ACADM	rs7518038:76154430:G:A	1	76154430	A	G	1:76154430:A:G	rs7518038	5.20863	2.37297e-06	0.00440406	0.51514	1_76154430_G_A_b37	1	ENSG00000117054
ACADM	rs200905374:76222109:C:CACAT	1	76222109	C	CACAT	1:76222109:C:CACAT	rs200905374	4.46069	3.57662e-05	0.0378451	0.471057	1_76222109_CACAT_C_b37	-1	ENSG00000117054
ACADM	rs435039:76119070:T:G	1	76119070	T	G	1:76119070:T:G	rs435039	-5.12097	3.28676e-06	0.00577232	-0.520373	1_76119070_G_T_b37	-1	ENSG00000117054
ACADM	rs7549167:76134258:T:C	1	76134258	C	T	1:76134258:C:T	rs7549167	5.17088	2.73096e-06	0.00495895	0.514404	1_76134258_T_C_b37	1	ENSG00000117054
ACADM	rs12124417:76353294:T:C	1	76353294	C	T	1:76353294:C:T	rs12124417	5.14022	3.06035e-06	0.0054326	0.566855	1_76353294_T_C_b37	1	ENSG00000117054
ACADM	rs12085123:76149749:G:A	1	76149749	A	G	1:76149749:A:G	rs12085123	5.17088	2.73096e-06	0.00495895	0.514404	1_76149749_G_A_b37	1	ENSG00000117054
ACADM	rs5745523:76361041:C:T	1	76361041	T	C	1:76361041:T:C	rs5745523	-5.23747	2.13097e-06	0.00404123	-0.527074	1_76361041_C_T_b37	1	ENSG00000117054
ACADM	rs11163924	1	76132070	A	C	1:76132070:A:C	rs11163924	5.11452	3.3662e-06	0.0058743	0.519484	1_76132070_C_A_b37	1	ENSG00000117054
ACADM	rs199885381:76140311:CCA:C	1	76140311	C	CCA	1:76140311:C:CCA	rs199885381	5.17088	2.73096e-06	0.00495895	0.514404	NA	NA	ENSG00000117054
ACADM	rs2211080:76243438:G:A	1	76243438	A	G	1:76243438:A:G	rs2211080	4.84503	9.0492e-06	0.0128839	0.521811	1_76243438_G_A_b37	1	ENSG00000117054
ACADM	rs5745518:76358466:A:G	1	76358466	G	A	1:76358466:G:A	rs5745518	-5.23795	2.12716e-06	0.00403564	-0.527131	1_76358466_A_G_b37	1	ENSG00000117054
ACADM	rs2185152:76224010:C:T	1	76224010	T	C	1:76224010:T:C	rs2185152	4.87935	7.98698e-06	0.0116486	0.500047	1_76224010_C_T_b37	1	ENSG00000117054
ACADM	rs7533888:76160449:A:C	1	76160449	C	A	1:76160449:C:A	rs7533888	5.17088	2.73096e-06	0.00495895	0.514404	1_76160449_A_C_b37	1	ENSG00000117054
ACADM	rs7534754:76185308:G:A	1	76185308	A	G	1:76185308:A:G	rs7534754	4.90974	7.1492e-06	0.0106508	0.502125	1_76185308_G_A_b37	1	ENSG00000117054
ACADM	rs4949872:76131392:C:G	1	76131392	G	C	1:76131392:G:C	rs4949872	5.11622	3.34505e-06	0.00585592	0.519719	1_76131392_C_G_b37	1	ENSG00000117054
ACADM	rs373237743:76147326:G:A	1	76147326	A	G	1:76147326:A:G	rs373237743	5.17088	2.73096e-06	0.00495895	0.514404	NA	NA	ENSG00000117054
ACADM	rs4949874:76161889:T:C	1	76161889	C	T	1:76161889:C:T	rs4949874	5.17088	2.73096e-06	0.00495895	0.514404	1_76161889_T_C_b37	1	ENSG00000117054
ACADM	rs416420:76119028:A:G	1	76119028	A	G	1:76119028:A:G	rs416420	-5.17088	2.73096e-06	0.00495895	-0.514404	1_76119028_G_A_b37	-1	ENSG00000117054
ACADM	rs380075:76106961:T:A	1	76106961	T	A	1:76106961:T:A	rs380075	-5.17083	2.73148e-06	0.0049594	-0.514407	1_76106961_A_T_b37	-1	ENSG00000117054
ACADM	rs139460274:76247271:A:G	1	76247271	G	A	1:76247271:G:A	rs139460274	4.84391	9.08604e-06	0.0129326	0.521888	1_76247271_A_G_b37	1	ENSG00000117054
ACADM	rs7518999:76144173:T:C	1	76144173	C	T	1:76144173:C:T	rs7518999	5.17088	2.73096e-06	0.00495895	0.514404	NA	NA	ENSG00000117054
ACADM	rs4949877:76201668:C:G	1	76201668	G	C	1:76201668:G:C	rs4949877	4.8795	7.98263e-06	0.0116455	0.499994	1_76201668_C_G_b37	1	ENSG00000117054
ACADM	rs11161521:76216330:T:C	1	76216330	C	T	1:76216330:C:T	rs11161521	4.80413	1.04968e-05	0.0144313	0.502011	1_76216330_T_C_b37	1	ENSG00000117054
ACADM	rs4646961:76217169:G:A	1	76217169	A	G	1:76217169:A:G	rs4646961	4.8795	7.98263e-06	0.0116455	0.499994	1_76217169_G_A_b37	1	ENSG00000117054
ACADM	rs149333036:76373444:G:GT	1	76373444	GT	G	1:76373444:GT:G	rs149333036	-5.07492	3.89723e-06	0.0066156	-0.517981	NA	NA	ENSG00000117054
ACADM	rs28602663:76235355:C:T	1	76235355	T	C	1:76235355:T:C	rs28602663	4.80397	1.05027e-05	0.0144384	0.502008	1_76235355_C_T_b37	1	ENSG00000117054
ACADM	rs7519526	1	76380954	G	T	1:76380954:G:T	rs7519526	5.23795	2.12716e-06	0.00403564	0.527131	1_76380954_T_G_b37	-1	ENSG00000117054
ACADM	1:76211215:C:CATATATA	1	76211215	C	CATATATA	1:76211215:C:CATATATA	NA	4.45856	3.60354e-05	0.0380618	0.470842	NA	NA	ENSG00000117054
ACADM	rs5745557:76379337:G:A	1	76379337	A	G	1:76379337:A:G	rs5745557	-5.23795	2.12716e-06	0.00403564	-0.527131	1_76379337_G_A_b37	1	ENSG00000117054
ACADM	rs12091720:76186949:G:A	1	76186949	A	G	1:76186949:A:G	rs12091720	4.89817	7.45738e-06	0.011044	0.501328	1_76186949_G_A_b37	1	ENSG00000117054
ACADM	rs76963882:76167924:T:C	1	76167924	C	T	1:76167924:C:T	rs76963882	5.16972	2.74273e-06	0.00497742	0.514926	1_76167924_T_C_b37	1	ENSG00000117054
ACADM	rs211718	1	76106675	T	C	1:76106675:T:C	rs211718	-5.17088	2.73096e-06	0.00495895	-0.514404	1_76106675_C_T_b37	-1	ENSG00000117054
ACADM	rs17587071:76225083:A:C	1	76225083	C	A	1:76225083:C:A	rs17587071	4.87963	7.97908e-06	0.0116455	0.50011	1_76225083_A_C_b37	1	ENSG00000117054
ACADM	rs372210588:76190928:A:G	1	76190928	G	A	1:76190928:G:A	rs372210588	4.80413	1.04968e-05	0.0144313	0.502011	NA	NA	ENSG00000117054
ACADM	rs12134854	1	76137606	C	T	1:76137606:C:T	rs12134854	5.17088	2.73096e-06	0.00495895	0.514404	1_76137606_T_C_b37	1	ENSG00000117054
ACADM	rs1498312:76177849:C:T	1	76177849	T	C	1:76177849:T:C	rs1498312	5.1713	2.72672e-06	0.00495557	0.514446	1_76177849_C_T_b37	1	ENSG00000117054
ACADM	rs211717:76106969:G:A	1	76106969	G	A	1:76106969:G:A	rs211717	-5.17083	2.73148e-06	0.0049594	-0.514407	1_76106969_A_G_b37	-1	ENSG00000117054
ACADM	rs111906303:76208859:GCT:G	1	76208859	GCT	G	1:76208859:GCT:G	rs111906303	4.46092	3.57372e-05	0.0378239	0.471094	1_76208859_G_GCT_b37	-1	ENSG00000117054
ACADM	rs964024:76365637:A:C	1	76365637	C	A	1:76365637:C:A	rs964024	-5.23795	2.12716e-06	0.00403564	-0.527131	1_76365637_A_C_b37	1	ENSG00000117054
ACADM	rs815306:76168624:A:G	1	76168624	A	G	1:76168624:A:G	rs815306	4.46759	3.49089e-05	0.0372936	0.460156	1_76168624_G_A_b37	-1	ENSG00000117054
ACADM	rs7548962:76139266:G:A	1	76139266	A	G	1:76139266:A:G	rs7548962	5.17088	2.73096e-06	0.00495895	0.514404	1_76139266_G_A_b37	1	ENSG00000117054
ACADM	rs74339586:76222640:G:A	1	76222640	A	G	1:76222640:A:G	rs74339586	4.8794	7.98553e-06	0.0116476	0.500029	1_76222640_G_A_b37	1	ENSG00000117054
ACADM	rs146516918:76288496:G:GT	1	76288496	GT	G	1:76288496:GT:G	rs146516918	5.26715	1.9073e-06	0.00370836	0.568678	NA	NA	ENSG00000117054
ACADM	rs1250876	1	76193232	A	G	1:76193232:A:G	rs1250876	4.46069	3.57662e-05	0.0378451	0.471057	1_76193232_G_A_b37	-1	ENSG00000117054
ACADM	rs7552404:76135946:A:G	1	76135946	G	A	1:76135946:G:A	rs7552404	5.19735	2.47481e-06	0.00455885	0.516993	1_76135946_A_G_b37	1	ENSG00000117054
ACADM	rs11161859:76370600:T:C	1	76370600	C	T	1:76370600:C:T	rs11161859	-5.23795	2.12716e-06	0.00403564	-0.527131	1_76370600_T_C_b37	1	ENSG00000117054
ACADM	rs5745558:76379497:C:T	1	76379497	T	C	1:76379497:T:C	rs5745558	-5.23795	2.12716e-06	0.00403564	-0.527131	1_76379497_C_T_b37	1	ENSG00000117054
ACADM	rs149708706:76144574:A:G	1	76144574	G	A	1:76144574:G:A	rs149708706	5.17088	2.73096e-06	0.00495895	0.514404	1_76144574_A_G_b37	1	ENSG00000117054
ACADM	rs5745559:76379517:A:C	1	76379517	C	A	1:76379517:C:A	rs5745559	-5.23795	2.12716e-06	0.00403564	-0.527131	1_76379517_A_C_b37	1	ENSG00000117054
ACOT1	rs6574115:73724095:A:G	14	73724095	A	G	14:73724095:A:G	rs6574115	-5.03376	4.5363e-06	0.0075194	-0.714528	14_73724095_G_A_b37	-1	ENSG00000184227
ACOT1	rs7493181:73723189:G:A	14	73723189	G	A	14:73723189:G:A	rs7493181	-4.86271	8.48595e-06	0.0122188	-0.69256	14_73723189_A_G_b37	-1	ENSG00000184227
ACOT1	rs2242614:73722277:A:G	14	73722277	A	G	14:73722277:A:G	rs2242614	-4.94826	6.20986e-06	0.0095567	-0.702116	14_73722277_G_A_b37	-1	ENSG00000184227
ACOT1	rs11845511:73723549:A:C	14	73723549	A	C	14:73723549:A:C	rs11845511	-5.03341	4.54213e-06	0.00752751	-0.714493	14_73723549_C_A_b37	-1	ENSG00000184227
ACP6	rs12045115:147118181:C:T	1	147118181	T	C	1:147118181:T:C	rs12045115	-5.98728	1.22779e-07	0.000383829	-0.845478	1_147118181_C_T_b37	1	ENSG00000162836
ACP6	rs11579007	1	147136284	A	G	1:147136284:A:G	rs11579007	4.59108	2.25542e-05	0.026788	0.651602	1_147136284_G_A_b37	1	ENSG00000162836
ACP6	rs10900387:147114303:G:A	1	147114303	G	A	1:147114303:G:A	rs10900387	5.06081	4.10578e-06	0.00688053	0.737477	1_147114303_A_G_b37	-1	ENSG00000162836
ACP6	rs10494247:147113387:C:T	1	147113387	C	T	1:147113387:C:T	rs10494247	5.08496	3.75533e-06	0.00644071	0.738682	1_147113387_T_C_b37	-1	ENSG00000162836
ACP6	rs1344	1	147119273	G	A	1:147119273:G:A	rs1344	5.73825	3.20275e-07	0.000877425	0.80452	1_147119273_A_G_b37	-1	ENSG00000162836
ACSM5	rs7199791:20420932:T:C	16	20420932	C	T	16:20420932:C:T	rs7199791	5.97497	1.28766e-07	0.000401027	2.2153	16_20420932_T_C_b37	1	ENSG00000183549
ACSM5	rs8063217:20422369:C:T	16	20422369	T	C	16:20422369:T:C	rs8063217	5.98767	1.22595e-07	0.000383297	2.21321	16_20422369_C_T_b37	1	ENSG00000183549
ACSM5	rs12103211	16	20435262	G	T	16:20435262:G:T	rs12103211	5.98902	1.21955e-07	0.000381443	2.20854	16_20435262_T_G_b37	1	ENSG00000183549
ACSM5	rs59025904:20432605:A:G	16	20432605	G	A	16:20432605:G:A	rs59025904	5.98902	1.21955e-07	0.000381443	2.20854	16_20432605_A_G_b37	1	ENSG00000183549
ACSM5	rs9927595:20422709:A:G	16	20422709	G	A	16:20422709:G:A	rs9927595	5.9877	1.22579e-07	0.000383268	2.21289	16_20422709_A_G_b37	1	ENSG00000183549
ACSM5	rs112159875:20435876:C:CCTAA	16	20435876	CCTAA	C	16:20435876:CCTAA:C	rs112159875	6.08377	8.44807e-08	0.000277694	2.22851	16_20435876_C_CCTAA_b37	1	ENSG00000183549
ACSM5	rs59296727:20432367:T:C	16	20432367	C	T	16:20432367:C:T	rs59296727	5.97835	1.27091e-07	0.000396007	2.20533	16_20432367_T_C_b37	1	ENSG00000183549
ACSM5	rs9940121:20420488:C:T	16	20420488	T	C	16:20420488:T:C	rs9940121	5.95404	1.39615e-07	0.000432487	2.25203	16_20420488_C_T_b37	1	ENSG00000183549
ACSM5	rs8044881	16	20426174	T	C	16:20426174:T:C	rs8044881	5.98902	1.21955e-07	0.000381443	2.20854	16_20426174_C_T_b37	1	ENSG00000183549
ACSM5	rs9930671:20423913:A:T	16	20423913	T	A	16:20423913:T:A	rs9930671	5.97846	1.27041e-07	0.000395874	2.20816	16_20423913_A_T_b37	1	ENSG00000183549
ACSM5	rs7198481:20420807:G:T	16	20420807	T	G	16:20420807:T:G	rs7198481	5.97427	1.29114e-07	0.000402088	2.22141	16_20420807_G_T_b37	1	ENSG00000183549
ACSM5	rs9921631:20433561:A:G	16	20433561	G	A	16:20433561:G:A	rs9921631	5.98938	1.21787e-07	0.000381003	2.20867	16_20433561_A_G_b37	1	ENSG00000183549
ACSM5	rs7191807:20430435:G:C	16	20430435	C	G	16:20430435:C:G	rs7191807	5.98902	1.21955e-07	0.000381443	2.20854	16_20430435_G_C_b37	1	ENSG00000183549
ACSM5	rs9929808:20436043:C:T	16	20436043	T	C	16:20436043:T:C	rs9929808	6.11787	7.40019e-08	0.000248994	2.22742	16_20436043_C_T_b37	1	ENSG00000183549
ACTL8	rs12073549	1	17720545	T	C	1:17720545:T:C	rs12073549	-5.07881	3.84163e-06	0.00656744	-1.20488	1_17720545_C_T_b37	1	ENSG00000117148
ACTL8	rs77198405:17760432:T:C	1	17760432	C	T	1:17760432:C:T	rs77198405	-5.06614	4.02569e-06	0.00676206	-1.20741	1_17760432_T_C_b37	1	ENSG00000117148
ACTL8	rs80151145:17717066:T:C	1	17717066	C	T	1:17717066:C:T	rs80151145	-4.77626	1.16101e-05	0.015749	-1.25835	1_17717066_T_C_b37	1	ENSG00000117148
ACTL8	rs78045454:17758660:T:C	1	17758660	C	T	1:17758660:C:T	rs78045454	-4.78224	1.13617e-05	0.0154618	-1.25929	1_17758660_T_C_b37	1	ENSG00000117148
ACTR8	rs17053590:53935195:A:G	3	53935195	G	A	3:53935195:G:A	rs17053590	-8.21112	1.90716e-11	2.58056e-07	-0.698227	3_53935195_A_G_b37	1	ENSG00000113812
ACTR8	rs2289203:53906663:T:C	3	53906663	C	T	3:53906663:C:T	rs2289203	-8.19005	2.07288e-11	2.78001e-07	-0.699465	3_53906663_T_C_b37	1	ENSG00000113812
ACTR8	rs6804714:53937265:A:G	3	53937265	G	A	3:53937265:G:A	rs6804714	-6.22916	4.79882e-08	0.000170982	-0.568622	3_53937265_A_G_b37	1	ENSG00000113812
ACTR8	rs17053568:53900829:T:C	3	53900829	C	T	3:53900829:C:T	rs17053568	-8.18588	2.10741e-11	2.8216e-07	-0.699102	3_53900829_T_C_b37	1	ENSG00000113812
ACTR8	rs9311516:53928010:A:C	3	53928010	C	A	3:53928010:C:A	rs9311516	-6.22916	4.79882e-08	0.000170982	-0.568622	3_53928010_A_C_b37	1	ENSG00000113812
ACTR8	rs9878207:53918861:C:T	3	53918861	T	C	3:53918861:T:C	rs9878207	-5.14633	2.99166e-06	0.00533824	-0.503246	3_53918861_C_T_b37	1	ENSG00000113812
ACTR8	rs6794006:53933458:T:A	3	53933458	A	T	3:53933458:A:T	rs6794006	-7.51716	2.9844e-10	2.79054e-06	-0.663647	3_53933458_T_A_b37	1	ENSG00000113812
ACTR8	rs55917919:53936356:T:G	3	53936356	G	T	3:53936356:G:T	rs55917919	-8.20397	1.96184e-11	2.64816e-07	-0.697778	3_53936356_T_G_b37	1	ENSG00000113812
ACTR8	rs57653017:53955759:C:CT	3	53955759	CT	C	3:53955759:CT:C	rs57653017	-5.98125	1.25673e-07	0.000391895	-0.577365	NA	NA	ENSG00000113812
ACTR8	rs9878562	3	53888988	T	C	3:53888988:T:C	rs9878562	-5.58864	5.67016e-07	0.00146328	-0.525356	3_53888988_C_T_b37	1	ENSG00000113812
ACTR8	rs3733081:53912341:C:A	3	53912341	A	C	3:53912341:A:C	rs3733081	-5.40371	1.14223e-06	0.00237551	-0.519254	3_53912341_C_A_b37	1	ENSG00000113812
ACTR8	rs9840079	3	53892641	G	T	3:53892641:G:T	rs9840079	-5.58864	5.67016e-07	0.00146328	-0.525356	3_53892641_T_G_b37	1	ENSG00000113812
ACTR8	rs9849951:53903200:C:G	3	53903200	G	C	3:53903200:G:C	rs9849951	-8.20155	1.98073e-11	2.6647e-07	-0.699377	3_53903200_C_G_b37	1	ENSG00000113812
ACTR8	rs2276840:53891097:C:G	3	53891097	G	C	3:53891097:G:C	rs2276840	-7.67167	1.61676e-10	1.67958e-06	-0.684795	3_53891097_C_G_b37	1	ENSG00000113812
ACTR8	rs9880056:53934986:T:C	3	53934986	C	T	3:53934986:C:T	rs9880056	-8.25011	1.63467e-11	2.25093e-07	-0.698953	3_53934986_T_C_b37	1	ENSG00000113812
ACTR8	rs78055613:53957219:A:G	3	53957219	G	A	3:53957219:G:A	rs78055613	-5.45488	9.41657e-07	0.00214132	-0.522755	3_53957219_A_G_b37	1	ENSG00000113812
ACTR8	rs3017:53899580:A:G	3	53899580	G	A	3:53899580:G:A	rs3017	-7.86466	7.52079e-11	8.70188e-07	-0.695142	3_53899580_A_G_b37	1	ENSG00000113812
ACTR8	rs9840445:53896018:C:T	3	53896018	T	C	3:53896018:T:C	rs9840445	-7.94964	5.37007e-11	6.63603e-07	-0.688719	3_53896018_C_T_b37	1	ENSG00000113812
ACTR8	rs5849013:53910899:GA:G	3	53910899	G	GA	3:53910899:G:GA	rs5849013	-5.4027	1.14659e-06	0.0023837	-0.52022	NA	NA	ENSG00000113812
ACTR8	rs893367:53909731:C:A	3	53909731	A	C	3:53909731:A:C	rs893367	-5.35229	1.38613e-06	0.00282171	-0.521853	3_53909731_C_A_b37	1	ENSG00000113812
ACTR8	rs1992155	3	53926017	C	T	3:53926017:C:T	rs1992155	-5.47997	8.56423e-07	0.00206205	-0.525426	3_53926017_T_C_b37	1	ENSG00000113812
ACTR8	rs4687594:53904711:G:A	3	53904711	A	G	3:53904711:A:G	rs4687594	-8.20568	1.9486e-11	2.63219e-07	-0.699456	3_53904711_G_A_b37	1	ENSG00000113812
ACTR8	rs2359131	3	53946834	G	A	3:53946834:G:A	rs2359131	-5.41068	1.11263e-06	0.00232291	-0.518334	3_53946834_A_G_b37	1	ENSG00000113812
ACTR8	rs2304576	3	53922257	G	A	3:53922257:G:A	rs2304576	-8.26099	1.56586e-11	2.18838e-07	-0.699299	3_53922257_A_G_b37	1	ENSG00000113812
ACTR8	rs4569647:53973101:T:C	3	53973101	C	T	3:53973101:C:T	rs4569647	-5.4752	8.71998e-07	0.0020891	-0.530931	3_53973101_T_C_b37	1	ENSG00000113812
ACTR8	rs3816144:53922620:A:G	3	53922620	G	A	3:53922620:G:A	rs3816144	-5.41068	1.11263e-06	0.00232291	-0.518334	3_53922620_A_G_b37	1	ENSG00000113812
ACTR8	rs13315972:53892553:C:T	3	53892553	T	C	3:53892553:T:C	rs13315972	-5.58864	5.67016e-07	0.00146328	-0.525356	3_53892553_C_T_b37	1	ENSG00000113812
ACTR8	rs2241806:53901611:A:G	3	53901611	G	A	3:53901611:G:A	rs2241806	-8.19702	2.01657e-11	2.70837e-07	-0.699284	3_53901611_A_G_b37	1	ENSG00000113812
ACTR8	rs73078007:53962683:A:G	3	53962683	G	A	3:53962683:G:A	rs73078007	-7.99577	4.47298e-11	5.7071e-07	-0.722515	3_53962683_A_G_b37	1	ENSG00000113812
ACTR8	rs9311518:53970494:G:A	3	53970494	A	G	3:53970494:A:G	rs9311518	-5.46083	9.20715e-07	0.00214132	-0.529744	3_53970494_G_A_b37	1	ENSG00000113812
ACTR8	rs58814262:53942211:C:T	3	53942211	T	C	3:53942211:T:C	rs58814262	-8.10769	2.87153e-11	3.77005e-07	-0.691448	3_53942211_C_T_b37	1	ENSG00000113812
ACTR8	rs141455868:53904675:AAAAT:A	3	53904675	A	AAAAT	3:53904675:A:AAAAT	rs141455868	-8.18717	2.09662e-11	2.80849e-07	-0.699436	3_53904675_AAAAT_A_b37	1	ENSG00000113812
ACTR8	rs999514:53889849:T:C	3	53889849	C	T	3:53889849:C:T	rs999514	-6.53266	1.46316e-08	6.00713e-05	-0.586547	3_53889849_T_C_b37	1	ENSG00000113812
ACTR8	rs1982171	3	53921223	A	G	3:53921223:A:G	rs1982171	-8.26099	1.56586e-11	2.18838e-07	-0.699299	3_53921223_G_A_b37	1	ENSG00000113812
ACTR8	rs4141606:53929408:T:C	3	53929408	C	T	3:53929408:C:T	rs4141606	-8.25658	1.5934e-11	2.20319e-07	-0.699193	3_53929408_T_C_b37	1	ENSG00000113812
ACTR8	rs4435632:53959904:T:C	3	53959904	C	T	3:53959904:C:T	rs4435632	-6.37173	2.74983e-08	0.000105491	-0.607132	3_53959904_T_C_b37	1	ENSG00000113812
ACTR8	rs34162350:53915884:TCC:T	3	53915884	T	TCC	3:53915884:T:TCC	rs34162350	-5.52618	7.1885e-07	0.00178141	-0.533278	3_53915884_TCC_T_b37	1	ENSG00000113812
ACTR8	rs2276843:53915930:C:T	3	53915930	T	C	3:53915930:T:C	rs2276843	-8.52974	5.42099e-12	9.48967e-08	-0.714587	3_53915930_C_T_b37	1	ENSG00000113812
ACTR8	rs6769718:53940912:T:C	3	53940912	C	T	3:53940912:C:T	rs6769718	-8.20023	1.99108e-11	2.67733e-07	-0.696221	3_53940912_T_C_b37	1	ENSG00000113812
ACTR8	rs1992154:53926087:G:T	3	53926087	T	G	3:53926087:T:G	rs1992154	-5.41068	1.11263e-06	0.00232291	-0.518334	3_53926087_G_T_b37	1	ENSG00000113812
ACTR8	rs2083127	3	53916937	T	C	3:53916937:T:C	rs2083127	-5.41068	1.11263e-06	0.00232291	-0.518334	3_53916937_C_T_b37	1	ENSG00000113812
ACTR8	rs7636856:53934171:A:G	3	53934171	G	A	3:53934171:G:A	rs7636856	-6.22916	4.79882e-08	0.000170982	-0.568622	3_53934171_A_G_b37	1	ENSG00000113812
ACTR8	rs55673361:53951722:C:T	3	53951722	T	C	3:53951722:T:C	rs55673361	-8.1009	2.94981e-11	3.853e-07	-0.690389	3_53951722_C_T_b37	1	ENSG00000113812
ACTR8	rs4687753:53895461:A:C	3	53895461	C	A	3:53895461:C:A	rs4687753	-7.71897	1.34022e-10	1.40661e-06	-0.687565	3_53895461_A_C_b37	1	ENSG00000113812
ACTR8	rs1134091:53897168:A:C	3	53897168	C	A	3:53897168:C:A	rs1134091	-8.04465	3.68561e-11	4.75326e-07	-0.695157	3_53897168_A_C_b37	1	ENSG00000113812
ACTR8	rs56743403:53913205:C:T	3	53913205	T	C	3:53913205:T:C	rs56743403	-8.21579	1.87229e-11	2.53643e-07	-0.699411	3_53913205_C_T_b37	1	ENSG00000113812
ACTR8	rs5849019:53946925:T:TG	3	53946925	TG	T	3:53946925:TG:T	rs5849019	-6.22963	4.79002e-08	0.000170737	-0.568658	3_53946925_T_TG_b37	1	ENSG00000113812
ACTR8	rs2884631:53898555:A:G	3	53898555	G	A	3:53898555:G:A	rs2884631	-7.81757	9.06432e-11	9.83513e-07	-0.692856	3_53898555_A_G_b37	1	ENSG00000113812
ACTR8	rs77851657:53956345:C:G	3	53956345	G	C	3:53956345:G:C	rs77851657	-5.46768	8.97164e-07	0.00214089	-0.526486	NA	NA	ENSG00000113812
ACTR8	rs4687756:53904911:T:C	3	53904911	C	T	3:53904911:C:T	rs4687756	-8.18766	2.0926e-11	2.80378e-07	-0.699442	3_53904911_T_C_b37	1	ENSG00000113812
ACTR8	rs1157175:53939076:C:G	3	53939076	G	C	3:53939076:G:C	rs1157175	-5.41068	1.11263e-06	0.00232291	-0.518334	3_53939076_C_G_b37	1	ENSG00000113812
ACTR8	rs1982172:53920513:A:G	3	53920513	G	A	3:53920513:G:A	rs1982172	-5.41068	1.11263e-06	0.00232291	-0.518334	3_53920513_A_G_b37	1	ENSG00000113812
ACTR8	rs12632292:53906951:A:G	3	53906951	G	A	3:53906951:G:A	rs12632292	-8.21024	1.91382e-11	2.58833e-07	-0.699534	3_53906951_A_G_b37	1	ENSG00000113812
ACTR8	rs3821867	3	53890787	A	G	3:53890787:A:G	rs3821867	-5.58864	5.67016e-07	0.00146328	-0.525356	3_53890787_G_A_b37	1	ENSG00000113812
ACTR8	rs6804715:53937267:A:G	3	53937267	G	A	3:53937267:G:A	rs6804715	-5.92392	1.56833e-07	0.000473519	-0.521195	3_53937267_A_G_b37	1	ENSG00000113812
ACTR8	rs999515	3	53889981	C	T	3:53889981:C:T	rs999515	-7.88364	6.97568e-11	8.41095e-07	-0.685036	3_53889981_T_C_b37	1	ENSG00000113812
ACTR8	rs6445613:53943226:T:C	3	53943226	C	T	3:53943226:C:T	rs6445613	-5.41068	1.11263e-06	0.00232291	-0.518334	3_53943226_T_C_b37	1	ENSG00000113812
ACTR8	rs709324:53899565:T:C	3	53899565	C	T	3:53899565:C:T	rs709324	-7.86385	7.54492e-11	8.70188e-07	-0.695106	3_53899565_T_C_b37	1	ENSG00000113812
ACTR8	rs3733083:53925170:G:A	3	53925170	A	G	3:53925170:A:G	rs3733083	-8.25861	1.58067e-11	2.20319e-07	-0.69925	3_53925170_G_A_b37	1	ENSG00000113812
ACTR8	rs5849018:53946699:C:CTT	3	53946699	CTT	C	3:53946699:CTT:C	rs5849018	-5.41068	1.11263e-06	0.00232291	-0.518334	3_53946699_C_CTT_b37	1	ENSG00000113812
ACTR8	rs34167860:53900861:GT:G	3	53900861	G	GT	3:53900861:G:GT	rs34167860	-8.18605	2.10594e-11	2.82031e-07	-0.699026	3_53900861_GT_G_b37	1	ENSG00000113812
ACTR8	rs9850063:53903129:G:A	3	53903129	A	G	3:53903129:A:G	rs9850063	-8.17556	2.1952e-11	2.93424e-07	-0.7065	3_53903129_G_A_b37	1	ENSG00000113812
ACTR8	rs5849015:53911115:GA:G	3	53911115	G	GA	3:53911115:G:GA	rs5849015	-5.39913	1.16211e-06	0.00241328	-0.519467	3_53911115_GA_G_b37	1	ENSG00000113812
ACTR8	rs3733079:53911540:G:A	3	53911540	A	G	3:53911540:A:G	rs3733079	-8.22375	1.81422e-11	2.46313e-07	-0.699702	3_53911540_G_A_b37	1	ENSG00000113812
ACTR8	rs201783101:53929944:G:GTA	3	53929944	GTA	G	3:53929944:GTA:G	rs201783101	-5.42456	1.05587e-06	0.00221892	-0.521056	NA	NA	ENSG00000113812
ACTR8	rs57398949:53933611:C:T	3	53933611	T	C	3:53933611:T:C	rs57398949	-8.24958	1.63812e-11	2.25512e-07	-0.699052	3_53933611_C_T_b37	1	ENSG00000113812
ACTR8	rs3821869	3	53893840	A	C	3:53893840:A:C	rs3821869	-7.67167	1.61676e-10	1.67958e-06	-0.684795	3_53893840_C_A_b37	1	ENSG00000113812
ACTR8	rs67196232:53940935:G:A	3	53940935	A	G	3:53940935:A:G	rs67196232	-8.19976	1.99479e-11	2.68169e-07	-0.696192	3_53940935_G_A_b37	1	ENSG00000113812
ACTR8	rs7624599:53888215:T:C	3	53888215	C	T	3:53888215:C:T	rs7624599	-6.31181	3.47579e-08	0.000129936	-0.576515	3_53888215_T_C_b37	1	ENSG00000113812
ACTR8	rs9810845:53938370:A:T	3	53938370	T	A	3:53938370:T:A	rs9810845	-6.22916	4.79882e-08	0.000170982	-0.568622	3_53938370_A_T_b37	1	ENSG00000113812
ACTR8	rs1046677:53905308:T:C	3	53905308	C	T	3:53905308:C:T	rs1046677	-5.39484	1.18104e-06	0.00244438	-0.519578	3_53905308_T_C_b37	1	ENSG00000113812
ACTR8	rs58065023:53900681:TATATTTTTA:T	3	53900681	T	TATATTTTTA	3:53900681:T:TATATTTTTA	rs58065023	-8.17475	2.20228e-11	2.9423e-07	-0.698722	3_53900681_TATATTTTTA_T_b37	1	ENSG00000113812
ACTR8	rs6445612:53929806:T:C	3	53929806	C	T	3:53929806:C:T	rs6445612	-8.25639	1.59458e-11	2.20319e-07	-0.699187	3_53929806_T_C_b37	1	ENSG00000113812
ACTR8	rs66948730:53946773:G:A	3	53946773	A	G	3:53946773:A:G	rs66948730	-8.11892	2.74673e-11	3.62587e-07	-0.690881	3_53946773_G_A_b37	1	ENSG00000113812
ACTR8	rs9869505:53972192:G:C	3	53972192	C	G	3:53972192:C:G	rs9869505	-5.47052	8.87596e-07	0.0021204	-0.530449	3_53972192_G_C_b37	1	ENSG00000113812
ACTR8	rs9822471:53965236:A:C	3	53965236	C	A	3:53965236:C:A	rs9822471	-5.48079	8.53745e-07	0.00205678	-0.525318	3_53965236_A_C_b37	1	ENSG00000113812
ACTR8	rs3821868:53891323:C:T	3	53891323	T	C	3:53891323:T:C	rs3821868	-7.67167	1.61676e-10	1.67958e-06	-0.684795	3_53891323_C_T_b37	1	ENSG00000113812
ACTR8	rs1020082:53921022:T:C	3	53921022	C	T	3:53921022:C:T	rs1020082	-8.26099	1.56586e-11	2.18838e-07	-0.699299	3_53921022_T_C_b37	1	ENSG00000113812
ACTR8	rs9864389:53941164:G:A	3	53941164	A	G	3:53941164:A:G	rs9864389	-7.53481	2.78261e-10	2.6158e-06	-0.675197	3_53941164_G_A_b37	1	ENSG00000113812
ACTR8	3:53955774:CTT:CT	3	53955774	CT	CTT	3:53955774:CT:CTT	NA	-4.99125	5.30414e-06	0.00840718	-0.482464	NA	NA	ENSG00000113812
ACTR8	rs2276846:53916316:A:T	3	53916316	T	A	3:53916316:T:A	rs2276846	-5.41022	1.11455e-06	0.00232657	-0.518366	3_53916316_A_T_b37	1	ENSG00000113812
ACTR8	rs2276844:53915937:T:A	3	53915937	A	T	3:53915937:A:T	rs2276844	-8.52974	5.42099e-12	9.48967e-08	-0.714587	3_53915937_T_A_b37	1	ENSG00000113812
ACTR8	rs367962667:53960144:C:T	3	53960144	T	C	3:53960144:T:C	rs367962667	-8.16157	2.32015e-11	3.08729e-07	-0.693889	NA	NA	ENSG00000113812
ACTR8	rs10440151:53921028:T:G	3	53921028	G	T	3:53921028:G:T	rs10440151	-5.41068	1.11263e-06	0.00232291	-0.518334	3_53921028_T_G_b37	1	ENSG00000113812
ACTR8	rs3217445:53926093:CCT:C	3	53926093	C	CCT	3:53926093:C:CCT	rs3217445	-8.2581	1.58385e-11	2.20319e-07	-0.699237	3_53926093_CCT_C_b37	1	ENSG00000113812
ACTR8	rs9860367:53897929:A:C	3	53897929	C	A	3:53897929:C:A	rs9860367	-7.79636	9.85998e-11	1.0645e-06	-0.691784	3_53897929_A_C_b37	1	ENSG00000113812
ACTR8	rs142749141:53961884:A:ATT	3	53961884	ATT	A	3:53961884:ATT:A	rs142749141	-7.93058	5.7914e-11	7.10198e-07	-0.735664	NA	NA	ENSG00000113812
ACTR8	rs57635475:53947516:G:T	3	53947516	T	G	3:53947516:T:G	rs57635475	-8.12571	2.67385e-11	3.53866e-07	-0.691268	3_53947516_G_T_b37	1	ENSG00000113812
ACTR8	rs4687757:53906513:G:A	3	53906513	A	G	3:53906513:A:G	rs4687757	-5.39583	1.17666e-06	0.00243638	-0.519571	3_53906513_G_A_b37	1	ENSG00000113812
ACTR8	rs2304575:53926110:C:G	3	53926110	G	C	3:53926110:G:C	rs2304575	-8.2581	1.58385e-11	2.20319e-07	-0.699237	3_53926110_C_G_b37	1	ENSG00000113812
ACTR8	rs4687763:53971076:G:T	3	53971076	T	G	3:53971076:T:G	rs4687763	-5.46261	9.1453e-07	0.00214132	-0.529938	3_53971076_G_T_b37	1	ENSG00000113812
ACTR8	rs45511795:53906891:C:T	3	53906891	T	C	3:53906891:T:C	rs45511795	-8.21024	1.91382e-11	2.58833e-07	-0.699534	3_53906891_C_T_b37	1	ENSG00000113812
ACTR8	rs2276845:53916130:A:G	3	53916130	G	A	3:53916130:G:A	rs2276845	-8.25988	1.57277e-11	2.19585e-07	-0.699346	3_53916130_A_G_b37	1	ENSG00000113812
ACTR8	rs1134092:53897100:A:C	3	53897100	C	A	3:53897100:C:A	rs1134092	-5.63504	4.75165e-07	0.00125218	-0.528803	3_53897100_A_C_b37	1	ENSG00000113812
ACTR8	rs9840362:53888785:A:G	3	53888785	G	A	3:53888785:G:A	rs9840362	-6.45014	2.02263e-08	7.92617e-05	-0.580772	3_53888785_A_G_b37	1	ENSG00000113812
ACTR8	rs4687760:53939128:C:T	3	53939128	T	C	3:53939128:T:C	rs4687760	-8.18559	2.10979e-11	2.82412e-07	-0.69664	3_53939128_C_T_b37	1	ENSG00000113812
ACTR8	rs4687761:53939351:A:G	3	53939351	G	A	3:53939351:G:A	rs4687761	-8.23075	1.76468e-11	2.39876e-07	-0.698002	3_53939351_A_G_b37	1	ENSG00000113812
ACTR8	rs4687758:53921894:G:A	3	53921894	A	G	3:53921894:A:G	rs4687758	-8.2607	1.56762e-11	2.1903e-07	-0.699295	3_53921894_G_A_b37	1	ENSG00000113812
ACVR1C	rs6736117:158804154:C:T	2	158804154	T	C	2:158804154:T:C	rs6736117	4.99549	5.22217e-06	0.00829036	0.582924	2_158804154_C_T_b37	1	ENSG00000123612
ADAL	rs544122:43775732:A:T	15	43775732	T	A	15:43775732:T:A	rs544122	-4.52822	2.81878e-05	0.031448	-0.758219	15_43775732_A_T_b37	1	ENSG00000168803
ADAL	rs16957627:43642657:G:A	15	43642657	A	G	15:43642657:A:G	rs16957627	-4.9381	6.44525e-06	0.0098045	-0.756649	15_43642657_G_A_b37	1	ENSG00000168803
ADAL	rs689616:43761901:C:T	15	43761901	T	C	15:43761901:T:C	rs689616	-4.9381	6.44525e-06	0.0098045	-0.756649	15_43761901_C_T_b37	1	ENSG00000168803
ADAL	rs8039638:43634405:C:T	15	43634405	T	C	15:43634405:T:C	rs8039638	-4.9381	6.44525e-06	0.0098045	-0.756649	15_43634405_C_T_b37	1	ENSG00000168803
ADAL	rs2254321:43707542:T:G	15	43707542	G	T	15:43707542:G:T	rs2254321	-4.9381	6.44525e-06	0.0098045	-0.756649	15_43707542_T_G_b37	1	ENSG00000168803
ADAL	rs2264239:43765533:C:G	15	43765533	G	C	15:43765533:G:C	rs2264239	-4.9381	6.44525e-06	0.0098045	-0.756649	15_43765533_C_G_b37	1	ENSG00000168803
ADAL	rs2467736:43784917:T:C	15	43784917	C	T	15:43784917:C:T	rs2467736	-4.9381	6.44525e-06	0.0098045	-0.756649	15_43784917_T_C_b37	1	ENSG00000168803
ADAL	rs2439832:43779686:C:T	15	43779686	T	C	15:43779686:T:C	rs2439832	-5.80294	2.49891e-07	0.000717038	-0.871217	15_43779686_C_T_b37	1	ENSG00000168803
ADAL	rs550239:43720197:C:T	15	43720197	T	C	15:43720197:T:C	rs550239	-4.9381	6.44525e-06	0.0098045	-0.756649	15_43720197_C_T_b37	1	ENSG00000168803
ADAL	rs689647:43762196:C:T	15	43762196	T	C	15:43762196:T:C	rs689647	-4.9381	6.44525e-06	0.0098045	-0.756649	15_43762196_C_T_b37	1	ENSG00000168803
ADAL	rs2467740:43746792:C:T	15	43746792	T	C	15:43746792:T:C	rs2467740	-4.9381	6.44525e-06	0.0098045	-0.756649	15_43746792_C_T_b37	1	ENSG00000168803
ADAL	rs524417:43772374:C:T	15	43772374	T	C	15:43772374:T:C	rs524417	-5.82679	2.28003e-07	0.000664525	-0.873823	15_43772374_C_T_b37	1	ENSG00000168803
ADAL	rs488756:43614724:A:C	15	43614724	C	A	15:43614724:C:A	rs488756	-4.4303	3.97912e-05	0.0411659	-0.672562	15_43614724_A_C_b37	1	ENSG00000168803
ADAL	rs689835:43714970:C:T	15	43714970	T	C	15:43714970:T:C	rs689835	-4.9381	6.44525e-06	0.0098045	-0.756649	15_43714970_C_T_b37	1	ENSG00000168803
ADAL	rs28666488:43741090:G:C	15	43741090	C	G	15:43741090:C:G	rs28666488	-4.9381	6.44525e-06	0.0098045	-0.756649	15_43741090_G_C_b37	1	ENSG00000168803
ADAL	rs28415933:43635800:T:C	15	43635800	C	T	15:43635800:C:T	rs28415933	-4.9381	6.44525e-06	0.0098045	-0.756649	15_43635800_T_C_b37	1	ENSG00000168803
ADAL	rs2251538:43767209:G:C	15	43767209	C	G	15:43767209:C:G	rs2251538	-4.9381	6.44525e-06	0.0098045	-0.756649	15_43767209_G_C_b37	1	ENSG00000168803
ADAL	rs142110979:43757997:TTTGTTG:T	15	43757997	T	TTTGTTG	15:43757997:T:TTTGTTG	rs142110979	-4.78439	1.12738e-05	0.0153563	-0.740013	NA	NA	ENSG00000168803
ADAL	rs2439833:43787692:G:A	15	43787692	A	G	15:43787692:A:G	rs2439833	-4.9381	6.44525e-06	0.0098045	-0.756649	NA	NA	ENSG00000168803
ADAL	rs12101673:43629431:G:A	15	43629431	A	G	15:43629431:A:G	rs12101673	-4.9381	6.44525e-06	0.0098045	-0.756649	15_43629431_G_A_b37	1	ENSG00000168803
ADAL	rs486301:43836949:G:A	15	43836949	A	G	15:43836949:A:G	rs486301	-4.67818	1.65252e-05	0.0208797	-0.733259	15_43836949_G_A_b37	1	ENSG00000168803
ADAL	rs8041132:43635136:G:A	15	43635136	A	G	15:43635136:A:G	rs8041132	-4.9381	6.44525e-06	0.0098045	-0.756649	15_43635136_G_A_b37	1	ENSG00000168803
ADAL	rs56397895:43891235:G:C	15	43891235	C	G	15:43891235:C:G	rs56397895	-4.62957	1.96634e-05	0.0240166	-0.714466	15_43891235_G_C_b37	1	ENSG00000168803
ADAL	rs2439834:43837283:A:G	15	43837283	G	A	15:43837283:G:A	rs2439834	-4.67818	1.65252e-05	0.0208797	-0.733259	15_43837283_A_G_b37	1	ENSG00000168803
ADAL	rs36110259:43793401:A:ATT	15	43793401	ATT	A	15:43793401:ATT:A	rs36110259	-4.92241	6.82587e-06	0.0102873	-0.758481	NA	NA	ENSG00000168803
ADAL	rs7168940:43633334:C:T	15	43633334	T	C	15:43633334:T:C	rs7168940	-4.93122	6.60952e-06	0.0100086	-0.756058	15_43633334_C_T_b37	1	ENSG00000168803
ADAL	rs528517:43612925:A:G	15	43612925	G	A	15:43612925:G:A	rs528517	-4.9381	6.44525e-06	0.0098045	-0.756649	15_43612925_A_G_b37	1	ENSG00000168803
ADAL	rs111718906:43746583:CAG:C	15	43746583	C	CAG	15:43746583:C:CAG	rs111718906	-4.9381	6.44525e-06	0.0098045	-0.756649	15_43746583_CAG_C_b37	1	ENSG00000168803
ADAL	rs1814538	15	43759774	G	A	15:43759774:G:A	rs1814538	-4.9381	6.44525e-06	0.0098045	-0.756649	15_43759774_A_G_b37	1	ENSG00000168803
ADAL	rs28729853:43673680:A:C	15	43673680	C	A	15:43673680:C:A	rs28729853	-4.93779	6.4524e-06	0.00981325	-0.756512	15_43673680_A_C_b37	1	ENSG00000168803
ADAL	rs2467743:43750346:T:A	15	43750346	A	T	15:43750346:A:T	rs2467743	-4.9381	6.44525e-06	0.0098045	-0.756649	15_43750346_T_A_b37	1	ENSG00000168803
ADAL	rs524527	15	43599116	G	C	15:43599116:G:C	rs524527	-4.9381	6.44525e-06	0.0098045	-0.756649	15_43599116_C_G_b37	1	ENSG00000168803
ADAL	rs689781:43792097:T:C	15	43792097	C	T	15:43792097:C:T	rs689781	-4.9381	6.44525e-06	0.0098045	-0.756649	15_43792097_T_C_b37	1	ENSG00000168803
ADAL	rs34075231:43784435:T:TA	15	43784435	TA	T	15:43784435:TA:T	rs34075231	-4.67253	1.68633e-05	0.021247	-0.671238	NA	NA	ENSG00000168803
ADAL	rs475486:43850486:T:C	15	43850486	C	T	15:43850486:C:T	rs475486	-4.67818	1.65252e-05	0.0208797	-0.733259	15_43850486_T_C_b37	1	ENSG00000168803
ADAL	rs2260160:43895643:C:T	15	43895643	T	C	15:43895643:T:C	rs2260160	-4.67432	1.67551e-05	0.0211359	-0.734068	15_43895643_C_T_b37	1	ENSG00000168803
ADAL	rs933941:43632226:G:A	15	43632226	A	G	15:43632226:A:G	rs933941	-4.9381	6.44525e-06	0.0098045	-0.756649	15_43632226_G_A_b37	1	ENSG00000168803
ADAL	rs540388:43606494:G:A	15	43606494	A	G	15:43606494:A:G	rs540388	-4.9381	6.44525e-06	0.0098045	-0.756649	15_43606494_G_A_b37	1	ENSG00000168803
ADAL	rs478104:43594900:A:G	15	43594900	G	A	15:43594900:G:A	rs478104	-4.94239	6.34469e-06	0.00973596	-0.757546	15_43594900_A_G_b37	1	ENSG00000168803
ADAL	rs2584706:43765978:T:C	15	43765978	C	T	15:43765978:C:T	rs2584706	-4.9381	6.44525e-06	0.0098045	-0.756649	15_43765978_T_C_b37	1	ENSG00000168803
ADAL	rs8033714:43637377:T:C	15	43637377	C	T	15:43637377:C:T	rs8033714	-4.9381	6.44525e-06	0.0098045	-0.756649	15_43637377_T_C_b37	1	ENSG00000168803
ADAL	rs113658386:43611767:CTTGAG:C	15	43611767	C	CTTGAG	15:43611767:C:CTTGAG	rs113658386	-4.9381	6.44525e-06	0.0098045	-0.756649	15_43611767_CTTGAG_C_b37	1	ENSG00000168803
ADAL	rs689826:43749916:G:A	15	43749916	A	G	15:43749916:A:G	rs689826	-4.94782	6.21994e-06	0.00956991	-0.759085	NA	NA	ENSG00000168803
ADAL	rs11417392:43745740:T:TA	15	43745740	TA	T	15:43745740:TA:T	rs11417392	-5.01846	4.79926e-06	0.00787001	-0.77234	NA	NA	ENSG00000168803
ADAL	rs689883:43812596:G:C	15	43812596	C	G	15:43812596:C:G	rs689883	-4.67818	1.65252e-05	0.0208797	-0.733259	15_43812596_G_C_b37	1	ENSG00000168803
ADAL	rs11858152:43634196:T:C	15	43634196	C	T	15:43634196:C:T	rs11858152	-4.93701	6.47095e-06	0.00983695	-0.757146	15_43634196_T_C_b37	1	ENSG00000168803
ADAL	rs3742971	15	43622916	T	C	15:43622916:T:C	rs3742971	-4.9381	6.44525e-06	0.0098045	-0.756649	15_43622916_C_T_b37	1	ENSG00000168803
ADAL	rs2584702:43684914:C:A	15	43684914	A	C	15:43684914:A:C	rs2584702	-4.93626	6.48865e-06	0.00985984	-0.755858	15_43684914_C_A_b37	1	ENSG00000168803
ADAL	rs484029:43619560:T:C	15	43619560	C	T	15:43619560:C:T	rs484029	-4.9381	6.44525e-06	0.0098045	-0.756649	15_43619560_T_C_b37	1	ENSG00000168803
ADAL	rs2245790:43744457:T:C	15	43744457	C	T	15:43744457:C:T	rs2245790	-4.9381	6.44525e-06	0.0098045	-0.756649	15_43744457_T_C_b37	1	ENSG00000168803
ADAL	rs1549525:43627855:A:G	15	43627855	G	A	15:43627855:G:A	rs1549525	-4.9381	6.44525e-06	0.0098045	-0.756649	15_43627855_A_G_b37	1	ENSG00000168803
ADAL	rs2245715:43818052:G:A	15	43818052	A	G	15:43818052:A:G	rs2245715	-4.67818	1.65252e-05	0.0208797	-0.733259	15_43818052_G_A_b37	1	ENSG00000168803
ADAL	rs471229:43733994:G:A	15	43733994	A	G	15:43733994:A:G	rs471229	-4.93484	6.52257e-06	0.00990522	-0.756507	15_43733994_G_A_b37	1	ENSG00000168803
ADAL	rs57990234:43776954:G:GT	15	43776954	GT	G	15:43776954:GT:G	rs57990234	-5.80177	2.51013e-07	0.000719963	-0.867003	NA	NA	ENSG00000168803
ADAL	rs2243434:43689867:A:T	15	43689867	T	A	15:43689867:T:A	rs2243434	-4.9362	6.49024e-06	0.00986173	-0.755855	15_43689867_A_T_b37	1	ENSG00000168803
ADAL	rs66904617:43628642:AGTAAT:A	15	43628642	A	AGTAAT	15:43628642:A:AGTAAT	rs66904617	-4.9381	6.44525e-06	0.0098045	-0.756649	15_43628642_AGTAAT_A_b37	1	ENSG00000168803
ADAL	rs2439850:43784854:C:G	15	43784854	G	C	15:43784854:G:C	rs2439850	-4.9381	6.44525e-06	0.0098045	-0.756649	15_43784854_C_G_b37	1	ENSG00000168803
ADAL	rs2412778:43660982:A:G	15	43660982	G	A	15:43660982:G:A	rs2412778	-4.9381	6.44525e-06	0.0098045	-0.756649	15_43660982_A_G_b37	1	ENSG00000168803
ADAL	rs496584	15	43831923	T	C	15:43831923:T:C	rs496584	-4.67818	1.65252e-05	0.0208797	-0.733259	15_43831923_C_T_b37	1	ENSG00000168803
ADAL	rs690436:43761205:T:C	15	43761205	C	T	15:43761205:C:T	rs690436	-4.9381	6.44525e-06	0.0098045	-0.756649	15_43761205_T_C_b37	1	ENSG00000168803
ADAL	rs690316:43737880:C:A	15	43737880	A	C	15:43737880:A:C	rs690316	-4.93999	6.40081e-06	0.00980128	-0.756875	15_43737880_C_A_b37	1	ENSG00000168803
ADAL	rs7169790:43671639:T:A	15	43671639	A	T	15:43671639:A:T	rs7169790	-4.9381	6.44525e-06	0.0098045	-0.756649	15_43671639_T_A_b37	1	ENSG00000168803
ADAL	rs2584726:43715382:T:C	15	43715382	C	T	15:43715382:C:T	rs2584726	-4.9381	6.44525e-06	0.0098045	-0.756649	15_43715382_T_C_b37	1	ENSG00000168803
ADAL	rs66990835:43597407:GACAC:G	15	43597407	G	GACAC	15:43597407:G:GACAC	rs66990835	-4.87344	8.1608e-06	0.0118488	-0.750618	NA	NA	ENSG00000168803
ADAL	rs3213991:43670280:C:T	15	43670280	T	C	15:43670280:T:C	rs3213991	-4.9381	6.44525e-06	0.0098045	-0.756649	15_43670280_C_T_b37	1	ENSG00000168803
ADAL	rs2444247:43735110:G:A	15	43735110	A	G	15:43735110:A:G	rs2444247	-4.93484	6.52257e-06	0.00990522	-0.756507	15_43735110_G_A_b37	1	ENSG00000168803
ADAL	rs540031:43608855:C:T	15	43608855	T	C	15:43608855:T:C	rs540031	-4.9381	6.44525e-06	0.0098045	-0.756649	15_43608855_C_T_b37	1	ENSG00000168803
ADAL	rs7170489:43636651:C:T	15	43636651	T	C	15:43636651:T:C	rs7170489	-4.9381	6.44525e-06	0.0098045	-0.756649	15_43636651_C_T_b37	1	ENSG00000168803
ADAL	rs2250743:43774318:T:G	15	43774318	G	T	15:43774318:G:T	rs2250743	-5.80294	2.49891e-07	0.000717038	-0.871217	15_43774318_T_G_b37	1	ENSG00000168803
ADAL	rs2264049:43766069:T:C	15	43766069	C	T	15:43766069:C:T	rs2264049	-4.9381	6.44525e-06	0.0098045	-0.756649	15_43766069_T_C_b37	1	ENSG00000168803
ADAL	rs561863:43761352:G:A	15	43761352	A	G	15:43761352:A:G	rs561863	-4.9381	6.44525e-06	0.0098045	-0.756649	15_43761352_G_A_b37	1	ENSG00000168803
ADAL	rs2467739:43740196:G:A	15	43740196	A	G	15:43740196:A:G	rs2467739	-4.9381	6.44525e-06	0.0098045	-0.756649	15_43740196_G_A_b37	1	ENSG00000168803
ADAL	rs1549523:43624189:C:T	15	43624189	T	C	15:43624189:T:C	rs1549523	-4.9381	6.44525e-06	0.0098045	-0.756649	15_43624189_C_T_b37	1	ENSG00000168803
ADAL	rs2444244:43824751:T:C	15	43824751	C	T	15:43824751:C:T	rs2444244	-4.67818	1.65252e-05	0.0208797	-0.733259	15_43824751_T_C_b37	1	ENSG00000168803
ADAL	rs2245176:43750762:A:G	15	43750762	G	A	15:43750762:G:A	rs2245176	-4.9381	6.44525e-06	0.0098045	-0.756649	15_43750762_A_G_b37	1	ENSG00000168803
ADAL	rs2444028:43734878:T:C	15	43734878	C	T	15:43734878:C:T	rs2444028	-4.93484	6.52257e-06	0.00990522	-0.756507	15_43734878_T_C_b37	1	ENSG00000168803
ADAL	rs2439848:43744210:A:G	15	43744210	G	A	15:43744210:G:A	rs2439848	-4.9381	6.44525e-06	0.0098045	-0.756649	15_43744210_A_G_b37	1	ENSG00000168803
ADAL	rs2444249:43753980:C:G	15	43753980	G	C	15:43753980:G:C	rs2444249	-4.9381	6.44525e-06	0.0098045	-0.756649	15_43753980_C_G_b37	1	ENSG00000168803
ADAL	rs689596:43761717:A:T	15	43761717	T	A	15:43761717:T:A	rs689596	-4.9381	6.44525e-06	0.0098045	-0.756649	15_43761717_A_T_b37	1	ENSG00000168803
ADAL	rs66492382:43741248:C:CT	15	43741248	CT	C	15:43741248:CT:C	rs66492382	-4.9381	6.44525e-06	0.0098045	-0.756649	15_43741248_C_CT_b37	1	ENSG00000168803
ADAL	rs67241611:43679479:GCCA:G	15	43679479	G	GCCA	15:43679479:G:GCCA	rs67241611	-4.93707	6.46947e-06	0.00983495	-0.756189	15_43679479_GCCA_G_b37	1	ENSG00000168803
ADAL	rs7165471:43644788:C:T	15	43644788	T	C	15:43644788:T:C	rs7165471	-4.9381	6.44525e-06	0.0098045	-0.756649	15_43644788_C_T_b37	1	ENSG00000168803
ADAL	rs690002:43729349:C:A	15	43729349	A	C	15:43729349:A:C	rs690002	-4.9381	6.44525e-06	0.0098045	-0.756649	15_43729349_C_A_b37	1	ENSG00000168803
ADAL	rs3742969:43621947:A:G	15	43621947	G	A	15:43621947:G:A	rs3742969	-4.9381	6.44525e-06	0.0098045	-0.756649	15_43621947_A_G_b37	1	ENSG00000168803
ADAL	rs16957632:43642897:G:A	15	43642897	A	G	15:43642897:A:G	rs16957632	-4.9381	6.44525e-06	0.0098045	-0.756649	15_43642897_G_A_b37	1	ENSG00000168803
ADAL	rs2924368:43777632:A:G	15	43777632	A	G	15:43777632:A:G	rs2924368	5.80294	2.49891e-07	0.000717038	0.871217	15_43777632_G_A_b37	-1	ENSG00000168803
ADAL	rs2584725:43793135:T:C	15	43793135	C	T	15:43793135:C:T	rs2584725	-4.9381	6.44525e-06	0.0098045	-0.756649	15_43793135_T_C_b37	1	ENSG00000168803
ADAL	rs6493087:43665972:G:A	15	43665972	A	G	15:43665972:A:G	rs6493087	-4.9381	6.44525e-06	0.0098045	-0.756649	15_43665972_G_A_b37	1	ENSG00000168803
ADAL	rs2251844:43836478:T:C	15	43836478	C	T	15:43836478:C:T	rs2251844	-4.67818	1.65252e-05	0.0208797	-0.733259	15_43836478_T_C_b37	1	ENSG00000168803
ADAL	rs2264248:43766341:G:A	15	43766341	A	G	15:43766341:A:G	rs2264248	-4.9381	6.44525e-06	0.0098045	-0.756649	15_43766341_G_A_b37	1	ENSG00000168803
ADAL	rs2444029:43737484:G:A	15	43737484	A	G	15:43737484:A:G	rs2444029	-4.9381	6.44525e-06	0.0098045	-0.756649	15_43737484_G_A_b37	1	ENSG00000168803
ADAL	rs825739:43592428:T:G	15	43592428	G	T	15:43592428:G:T	rs825739	-4.94663	6.24698e-06	0.00960414	-0.75843	15_43592428_T_G_b37	1	ENSG00000168803
ADAL	rs825740:43592408:A:G	15	43592408	G	A	15:43592408:G:A	rs825740	-4.94663	6.24698e-06	0.00960414	-0.75843	15_43592408_A_G_b37	1	ENSG00000168803
ADAL	rs483724:43757059:T:A	15	43757059	A	T	15:43757059:A:T	rs483724	-4.9381	6.44525e-06	0.0098045	-0.756649	15_43757059_T_A_b37	1	ENSG00000168803
ADAL	rs2245908:43731454:C:G	15	43731454	G	C	15:43731454:G:C	rs2245908	-4.9381	6.44525e-06	0.0098045	-0.756649	15_43731454_C_G_b37	1	ENSG00000168803
ADAL	rs7163245:43671294:A:G	15	43671294	G	A	15:43671294:G:A	rs7163245	-4.9381	6.44525e-06	0.0098045	-0.756649	15_43671294_A_G_b37	1	ENSG00000168803
ADAL	rs2439841:43734749:G:A	15	43734749	A	G	15:43734749:A:G	rs2439841	-4.93484	6.52257e-06	0.00990522	-0.756507	15_43734749_G_A_b37	1	ENSG00000168803
ADAL	rs511673:43618863:T:C	15	43618863	C	T	15:43618863:C:T	rs511673	-4.9381	6.44525e-06	0.0098045	-0.756649	15_43618863_T_C_b37	1	ENSG00000168803
ADAL	rs8033995:44013509:G:C	15	44013509	C	G	15:44013509:C:G	rs8033995	-4.51455	2.95835e-05	0.0326335	-0.734104	15_44013509_G_C_b37	1	ENSG00000168803
ADAL	rs12323999:43683115:T:A	15	43683115	A	T	15:43683115:A:T	rs12323999	-4.93648	6.48357e-06	0.00985345	-0.755952	15_43683115_T_A_b37	1	ENSG00000168803
ADAL	rs35715501:43743041:TTGAA:T	15	43743041	T	TTGAA	15:43743041:T:TTGAA	rs35715501	-4.9381	6.44525e-06	0.0098045	-0.756649	15_43743041_TTGAA_T_b37	1	ENSG00000168803
ADAL	rs4075674:43650230:A:C	15	43650230	C	A	15:43650230:C:A	rs4075674	-4.93693	6.47286e-06	0.00983904	-0.756409	15_43650230_A_C_b37	1	ENSG00000168803
ADAL	rs2899082:43656043:A:G	15	43656043	G	A	15:43656043:G:A	rs2899082	-4.9381	6.44525e-06	0.0098045	-0.756649	15_43656043_A_G_b37	1	ENSG00000168803
ADAL	rs1095386	15	43609509	G	A	15:43609509:G:A	rs1095386	-4.9381	6.44525e-06	0.0098045	-0.756649	15_43609509_A_G_b37	1	ENSG00000168803
ADAL	rs2255383:43758932:C:G	15	43758932	G	C	15:43758932:G:C	rs2255383	-4.9381	6.44525e-06	0.0098045	-0.756649	15_43758932_C_G_b37	1	ENSG00000168803
ADAL	rs6493085:43654182:C:T	15	43654182	T	C	15:43654182:T:C	rs6493085	-4.9381	6.44525e-06	0.0098045	-0.756649	15_43654182_C_T_b37	1	ENSG00000168803
ADAL	rs2412779:43655927:A:G	15	43655927	G	A	15:43655927:G:A	rs2412779	-4.89825	7.45537e-06	0.0110419	-0.754004	15_43655927_A_G_b37	1	ENSG00000168803
ADAL	rs34441906:43744829:A:AT	15	43744829	AT	A	15:43744829:AT:A	rs34441906	-4.9381	6.44525e-06	0.0098045	-0.756649	15_43744829_A_AT_b37	1	ENSG00000168803
ADAL	rs2245664:43746170:C:T	15	43746170	T	C	15:43746170:T:C	rs2245664	-4.9381	6.44525e-06	0.0098045	-0.756649	15_43746170_C_T_b37	1	ENSG00000168803
ADAL	rs16957630:43642780:A:T	15	43642780	T	A	15:43642780:T:A	rs16957630	-4.9381	6.44525e-06	0.0098045	-0.756649	15_43642780_A_T_b37	1	ENSG00000168803
ADAL	rs495175:43798684:C:G	15	43798684	G	C	15:43798684:G:C	rs495175	-4.9381	6.44525e-06	0.0098045	-0.756649	15_43798684_C_G_b37	1	ENSG00000168803
ADAL	rs498837:43608024:G:A	15	43608024	A	G	15:43608024:A:G	rs498837	-4.9381	6.44525e-06	0.0098045	-0.756649	15_43608024_G_A_b37	1	ENSG00000168803
ADAL	rs2264876:43757419:G:T	15	43757419	T	G	15:43757419:T:G	rs2264876	-4.9381	6.44525e-06	0.0098045	-0.756649	15_43757419_G_T_b37	1	ENSG00000168803
ADAL	rs694985	15	43813387	C	T	15:43813387:C:T	rs694985	-4.67818	1.65252e-05	0.0208797	-0.733259	15_43813387_T_C_b37	1	ENSG00000168803
ADAL	rs7175434:43628542:A:C	15	43628542	C	A	15:43628542:C:A	rs7175434	-5.02684	4.6535e-06	0.00767966	-0.768655	15_43628542_A_C_b37	1	ENSG00000168803
ADAL	rs9806227:43680115:C:T	15	43680115	T	C	15:43680115:T:C	rs9806227	-4.93697	6.47195e-06	0.00983819	-0.756142	15_43680115_C_T_b37	1	ENSG00000168803
ADAL	rs2444250:43785051:C:G	15	43785051	G	C	15:43785051:G:C	rs2444250	-4.9381	6.44525e-06	0.0098045	-0.756649	15_43785051_C_G_b37	1	ENSG00000168803
ADAL	rs690263:43704465:C:G	15	43704465	G	C	15:43704465:G:C	rs690263	-4.9381	6.44525e-06	0.0098045	-0.756649	15_43704465_C_G_b37	1	ENSG00000168803
ADAL	rs3213990:43670226:C:A	15	43670226	A	C	15:43670226:A:C	rs3213990	-4.9381	6.44525e-06	0.0098045	-0.756649	15_43670226_C_A_b37	1	ENSG00000168803
ADAL	rs28461955:43661459:C:T	15	43661459	T	C	15:43661459:T:C	rs28461955	-4.9381	6.44525e-06	0.0098045	-0.756649	15_43661459_C_T_b37	1	ENSG00000168803
ADAL	rs2439831:43784475:C:T	15	43784475	T	C	15:43784475:T:C	rs2439831	-4.93978	6.40576e-06	0.00980128	-0.757016	15_43784475_C_T_b37	1	ENSG00000168803
ADAL	rs956391	15	43617493	C	T	15:43617493:C:T	rs956391	-4.9381	6.44525e-06	0.0098045	-0.756649	15_43617493_T_C_b37	1	ENSG00000168803
ADAL	rs558656:43723514:T:C	15	43723514	C	T	15:43723514:C:T	rs558656	-4.9209	6.86358e-06	0.0103332	-0.759789	15_43723514_T_C_b37	1	ENSG00000168803
ADAL	rs565007:43716641:A:T	15	43716641	T	A	15:43716641:T:A	rs565007	-4.9381	6.44525e-06	0.0098045	-0.756649	15_43716641_A_T_b37	1	ENSG00000168803
ADAL	rs2470130:43829615:G:A	15	43829615	A	G	15:43829615:A:G	rs2470130	-4.67818	1.65252e-05	0.0208797	-0.733259	15_43829615_G_A_b37	1	ENSG00000168803
ADAL	rs3097773	15	43893072	A	G	15:43893072:A:G	rs3097773	-4.59172	2.25028e-05	0.0267342	-0.735752	15_43893072_G_A_b37	1	ENSG00000168803
ADAL	rs2439836:43787529:C:A	15	43787529	A	C	15:43787529:A:C	rs2439836	-4.9381	6.44525e-06	0.0098045	-0.756649	15_43787529_C_A_b37	1	ENSG00000168803
ADAL	rs5812248:43753426:A:AT	15	43753426	AT	A	15:43753426:AT:A	rs5812248	-4.75969	1.23262e-05	0.0164983	-0.747553	NA	NA	ENSG00000168803
ADAL	rs8029470:43671844:A:C	15	43671844	C	A	15:43671844:C:A	rs8029470	-5.11191	3.39899e-06	0.0059266	-0.789573	NA	NA	ENSG00000168803
ADAL	rs2915788:43841308:T:C	15	43841308	C	T	15:43841308:C:T	rs2915788	-4.67818	1.65252e-05	0.0208797	-0.733259	NA	NA	ENSG00000168803
ADAL	rs2412780:43655794:G:A	15	43655794	A	G	15:43655794:A:G	rs2412780	-4.9381	6.44525e-06	0.0098045	-0.756649	15_43655794_G_A_b37	1	ENSG00000168803
ADAL	rs11379278:43721743:A:AT	15	43721743	AT	A	15:43721743:AT:A	rs11379278	-4.9381	6.44525e-06	0.0098045	-0.756649	15_43721743_A_AT_b37	1	ENSG00000168803
ADAL	rs526450	15	43599325	C	T	15:43599325:C:T	rs526450	-4.9381	6.44525e-06	0.0098045	-0.756649	15_43599325_T_C_b37	1	ENSG00000168803
ADAL	rs60215083:43604430:AT:A	15	43604430	A	AT	15:43604430:A:AT	rs60215083	-4.93167	6.59862e-06	0.00999341	-0.756128	NA	NA	ENSG00000168803
ADAL	rs8029472:43671848:A:C	15	43671848	C	A	15:43671848:C:A	rs8029472	-5.11191	3.39899e-06	0.0059266	-0.789573	NA	NA	ENSG00000168803
ADAL	rs2254325:43707462:A:G	15	43707462	G	A	15:43707462:G:A	rs2254325	-4.9381	6.44525e-06	0.0098045	-0.756649	15_43707462_A_G_b37	1	ENSG00000168803
ADAL	rs2255440:43830467:T:C	15	43830467	C	T	15:43830467:C:T	rs2255440	-4.67818	1.65252e-05	0.0208797	-0.733259	15_43830467_T_C_b37	1	ENSG00000168803
ADAL	rs28628574:43802038:A:C	15	43802038	C	A	15:43802038:C:A	rs28628574	-4.78469	1.12618e-05	0.015341	-0.740114	NA	NA	ENSG00000168803
ADAL	rs34866809:43746567:CT:C	15	43746567	C	CT	15:43746567:C:CT	rs34866809	-4.93805	6.44647e-06	0.0098061	-0.750967	NA	NA	ENSG00000168803
ADAL	rs2412782:43684130:A:G	15	43684130	G	A	15:43684130:G:A	rs2412782	-4.93637	6.4861e-06	0.0098565	-0.755905	15_43684130_A_G_b37	1	ENSG00000168803
ADAL	rs2245054:43751909:C:T	15	43751909	T	C	15:43751909:T:C	rs2245054	-4.9381	6.44525e-06	0.0098045	-0.756649	15_43751909_C_T_b37	1	ENSG00000168803
ADAL	rs484846:43600803:T:C	15	43600803	C	T	15:43600803:C:T	rs484846	-4.9381	6.44525e-06	0.0098045	-0.756649	15_43600803_T_C_b37	1	ENSG00000168803
ADAL	rs2470131:43833833:T:G	15	43833833	G	T	15:43833833:G:T	rs2470131	-4.67818	1.65252e-05	0.0208797	-0.733259	15_43833833_T_G_b37	1	ENSG00000168803
ADAL	rs6493088:43666082:C:T	15	43666082	T	C	15:43666082:T:C	rs6493088	-4.9381	6.44525e-06	0.0098045	-0.756649	15_43666082_C_T_b37	1	ENSG00000168803
ADAL	rs2470132:43835481:C:G	15	43835481	G	C	15:43835481:G:C	rs2470132	-4.67818	1.65252e-05	0.0208797	-0.733259	15_43835481_C_G_b37	1	ENSG00000168803
ADAL	rs2444032:43755346:A:C	15	43755346	C	A	15:43755346:C:A	rs2444032	-4.91512	7.0101e-06	0.0104884	-0.754446	15_43755346_A_C_b37	1	ENSG00000168803
ADAL	rs12324584:43683446:G:T	15	43683446	T	G	15:43683446:T:G	rs12324584	-4.93648	6.48357e-06	0.00985345	-0.755952	15_43683446_G_T_b37	1	ENSG00000168803
ADAL	rs12324572:43636200:G:A	15	43636200	A	G	15:43636200:A:G	rs12324572	-4.9381	6.44525e-06	0.0098045	-0.756649	15_43636200_G_A_b37	1	ENSG00000168803
ADAL	rs4597285:44154746:G:A	15	44154746	A	G	15:44154746:A:G	rs4597285	-4.45914	3.59618e-05	0.0380019	-0.731144	15_44154746_G_A_b37	1	ENSG00000168803
ADAL	rs5812249:43759725:A:AT	15	43759725	AT	A	15:43759725:AT:A	rs5812249	-4.9381	6.44525e-06	0.0098045	-0.756649	15_43759725_A_AT_b37	1	ENSG00000168803
ADAL	rs2255051:43846161:C:T	15	43846161	T	C	15:43846161:T:C	rs2255051	-4.67818	1.65252e-05	0.0208797	-0.733259	15_43846161_C_T_b37	1	ENSG00000168803
ADAL	rs689754:43775895:A:G	15	43775895	G	A	15:43775895:G:A	rs689754	-4.52822	2.81878e-05	0.031448	-0.758219	15_43775895_A_G_b37	1	ENSG00000168803
ADAL	rs67395058:43657948:TACTC:T	15	43657948	T	TACTC	15:43657948:T:TACTC	rs67395058	-4.9381	6.44525e-06	0.0098045	-0.756649	15_43657948_TACTC_T_b37	1	ENSG00000168803
ADAL	rs101094:43787322:C:G	15	43787322	G	C	15:43787322:G:C	rs101094	-4.9381	6.44525e-06	0.0098045	-0.756649	15_43787322_C_G_b37	1	ENSG00000168803
ADAL	rs2278860	15	43659046	G	A	15:43659046:G:A	rs2278860	-4.9381	6.44525e-06	0.0098045	-0.756649	15_43659046_A_G_b37	1	ENSG00000168803
ADAL	rs1123947:43625433:C:T	15	43625433	T	C	15:43625433:T:C	rs1123947	-4.9381	6.44525e-06	0.0098045	-0.756649	15_43625433_C_T_b37	1	ENSG00000168803
ADAL	rs10631928:43795232:T:TGAGC	15	43795232	TGAGC	T	15:43795232:TGAGC:T	rs10631928	-4.93456	6.52923e-06	0.00991389	-0.756906	15_43795232_T_TGAGC_b37	1	ENSG00000168803
ADAL	rs690038:43707005:A:G	15	43707005	G	A	15:43707005:G:A	rs690038	-4.9381	6.44525e-06	0.0098045	-0.756649	15_43707005_A_G_b37	1	ENSG00000168803
ADAL	rs537115:43729948:C:T	15	43729948	T	C	15:43729948:T:C	rs537115	-4.9381	6.44525e-06	0.0098045	-0.756649	15_43729948_C_T_b37	1	ENSG00000168803
ADAL	rs4583210:43660925:C:T	15	43660925	T	C	15:43660925:T:C	rs4583210	-4.9381	6.44525e-06	0.0098045	-0.756649	15_43660925_C_T_b37	1	ENSG00000168803
ADAL	rs2278859:43632960:A:C	15	43632960	C	A	15:43632960:C:A	rs2278859	-4.9381	6.44525e-06	0.0098045	-0.756649	15_43632960_A_C_b37	1	ENSG00000168803
ADAL	rs2253708:43797273:G:C	15	43797273	C	G	15:43797273:C:G	rs2253708	-4.9381	6.44525e-06	0.0098045	-0.756649	15_43797273_G_C_b37	1	ENSG00000168803
ADAL	rs2255042	15	43834318	T	C	15:43834318:T:C	rs2255042	-4.67818	1.65252e-05	0.0208797	-0.733259	15_43834318_C_T_b37	1	ENSG00000168803
ADAL	rs526083:43766303:T:C	15	43766303	C	T	15:43766303:C:T	rs526083	-4.9381	6.44525e-06	0.0098045	-0.756649	15_43766303_T_C_b37	1	ENSG00000168803
ADAL	rs2245785:43732713:A:G	15	43732713	G	A	15:43732713:G:A	rs2245785	-4.93484	6.52257e-06	0.00990522	-0.756507	NA	NA	ENSG00000168803
ADAL	rs201543896:43682713:C:CT	15	43682713	CT	C	15:43682713:CT:C	rs201543896	-4.5329	2.77254e-05	0.0310406	-0.722211	NA	NA	ENSG00000168803
ADAL	rs11858640:43743629:G:A	15	43743629	A	G	15:43743629:A:G	rs11858640	-4.9381	6.44525e-06	0.0098045	-0.756649	NA	NA	ENSG00000168803
ADAL	rs8039671:43774036:C:G	15	43774036	G	C	15:43774036:G:C	rs8039671	-4.53877	2.71554e-05	0.0305236	-0.760673	15_43774036_C_G_b37	1	ENSG00000168803
ADAL	rs2245780:43744782:C:T	15	43744782	T	C	15:43744782:T:C	rs2245780	-4.9381	6.44525e-06	0.0098045	-0.756649	NA	NA	ENSG00000168803
ADAL	rs6493081:43634709:G:C	15	43634709	C	G	15:43634709:C:G	rs6493081	-4.9381	6.44525e-06	0.0098045	-0.756649	15_43634709_G_C_b37	1	ENSG00000168803
ADAL	rs6493082:43634808:C:T	15	43634808	T	C	15:43634808:T:C	rs6493082	-4.9381	6.44525e-06	0.0098045	-0.756649	15_43634808_C_T_b37	1	ENSG00000168803
ADAM22	rs55678558:87726935:TA:T	7	87726935	T	TA	7:87726935:T:TA	rs55678558	4.57203	2.41343e-05	0.0281765	0.566435	NA	NA	ENSG00000008277
ADAM22	rs61598739:87709377:G:C	7	87709377	C	G	7:87709377:C:G	rs61598739	4.40222	4.39003e-05	0.0443664	0.548946	7_87709377_G_C_b37	1	ENSG00000008277
ADAM22	rs200804114:87711364:G:A	7	87711364	A	G	7:87711364:A:G	rs200804114	4.40586	4.33461e-05	0.0439099	0.559192	7_87711364_G_A_b37	1	ENSG00000008277
ADAM22	rs2282957:87724858:G:T	7	87724858	T	G	7:87724858:T:G	rs2282957	4.40248	4.38612e-05	0.0443437	0.54899	7_87724858_G_T_b37	1	ENSG00000008277
ADAM22	rs149530838:87709984:T:A	7	87709984	A	T	7:87709984:A:T	rs149530838	4.40222	4.39003e-05	0.0443664	0.548946	7_87709984_T_A_b37	1	ENSG00000008277
ADAM22	rs12535312:87725307:G:A	7	87725307	A	G	7:87725307:A:G	rs12535312	4.36182	5.05433e-05	0.04952	0.54569	7_87725307_G_A_b37	1	ENSG00000008277
ADAM22	rs10234412:87721570:C:T	7	87721570	T	C	7:87721570:T:C	rs10234412	4.40222	4.39003e-05	0.0443664	0.548946	7_87721570_C_T_b37	1	ENSG00000008277
ADAM22	rs4727151:87717927:A:G	7	87717927	G	A	7:87717927:G:A	rs4727151	4.40222	4.39003e-05	0.0443664	0.548946	7_87717927_A_G_b37	1	ENSG00000008277
ADAM22	rs199544244:87711352:T:C	7	87711352	C	T	7:87711352:C:T	rs199544244	4.40586	4.33461e-05	0.0439099	0.559192	7_87711352_T_C_b37	1	ENSG00000008277
ADAM22	rs6951172	7	87716300	T	C	7:87716300:T:C	rs6951172	4.40222	4.39003e-05	0.0443664	0.548946	7_87716300_C_T_b37	1	ENSG00000008277
ADAM22	rs10085757:87709154:G:T	7	87709154	T	G	7:87709154:T:G	rs10085757	4.40222	4.39003e-05	0.0443664	0.548946	7_87709154_G_T_b37	1	ENSG00000008277
ADAM22	rs5885613:87722274:T:TC	7	87722274	TC	T	7:87722274:TC:T	rs5885613	4.436	3.90046e-05	0.0404895	0.557155	7_87722274_T_TC_b37	1	ENSG00000008277
ADAM22	rs62486408:87712566:C:T	7	87712566	T	C	7:87712566:T:C	rs62486408	4.40222	4.39003e-05	0.0443664	0.548946	7_87712566_C_T_b37	1	ENSG00000008277
ADAM22	rs78434302:87711343:C:A	7	87711343	A	C	7:87711343:A:C	rs78434302	4.39594	4.48743e-05	0.0451978	0.549117	7_87711343_C_A_b37	1	ENSG00000008277
ADAM22	rs4307269:87711770:T:A	7	87711770	A	T	7:87711770:A:T	rs4307269	4.40124	4.40505e-05	0.0444926	0.548842	NA	NA	ENSG00000008277
ADAM22	rs6971348:87716462:T:C	7	87716462	C	T	7:87716462:C:T	rs6971348	4.40222	4.39003e-05	0.0443664	0.548946	7_87716462_T_C_b37	1	ENSG00000008277
ADAM22	rs10952910:87722778:G:A	7	87722778	A	G	7:87722778:A:G	rs10952910	4.40222	4.39003e-05	0.0443664	0.548946	7_87722778_G_A_b37	1	ENSG00000008277
ADAM22	rs61361017:87709597:G:T	7	87709597	T	G	7:87709597:T:G	rs61361017	4.40222	4.39003e-05	0.0443664	0.548946	NA	NA	ENSG00000008277
ADAM22	rs6964103:87713560:G:A	7	87713560	A	G	7:87713560:A:G	rs6964103	4.40222	4.39003e-05	0.0443664	0.548946	7_87713560_G_A_b37	1	ENSG00000008277
ADAM22	rs12535365:87725522:G:A	7	87725522	A	G	7:87725522:A:G	rs12535365	4.36364	5.02231e-05	0.0492561	0.545878	7_87725522_G_A_b37	1	ENSG00000008277
ADAM22	rs12670301:87700875:G:A	7	87700875	A	G	7:87700875:A:G	rs12670301	4.40701	4.3172e-05	0.0437628	0.549755	7_87700875_G_A_b37	1	ENSG00000008277
ADAM22	rs4374915:87711493:C:T	7	87711493	T	C	7:87711493:T:C	rs4374915	4.40222	4.39003e-05	0.0443664	0.548946	7_87711493_C_T_b37	1	ENSG00000008277
ADAM22	rs9632709	7	87719088	C	T	7:87719088:C:T	rs9632709	4.40222	4.39003e-05	0.0443664	0.548946	7_87719088_T_C_b37	1	ENSG00000008277
ADAM22	rs3085476:87704799:G:GAGAA	7	87704799	GAGAA	G	7:87704799:GAGAA:G	rs3085476	4.45805	3.60995e-05	0.0381151	0.553337	NA	NA	ENSG00000008277
ADAM22	rs10234048:87721274:C:T	7	87721274	T	C	7:87721274:T:C	rs10234048	4.52296	2.8717e-05	0.0319457	0.564143	7_87721274_C_T_b37	1	ENSG00000008277
ADAM22	rs6968026:87713925:A:G	7	87713925	G	A	7:87713925:G:A	rs6968026	4.40222	4.39003e-05	0.0443664	0.548946	7_87713925_A_G_b37	1	ENSG00000008277
ADAM22	rs35644138:87759446:AT:A	7	87759446	A	AT	7:87759446:A:AT	rs35644138	4.36735	4.95795e-05	0.0488931	0.534432	7_87759446_AT_A_b37	1	ENSG00000008277
ADAM22	rs2237540:87721705:C:T	7	87721705	T	C	7:87721705:T:C	rs2237540	4.37843	4.77012e-05	0.0474602	0.547982	7_87721705_C_T_b37	1	ENSG00000008277
ADAM22	rs6955194:87699624:A:T	7	87699624	T	A	7:87699624:T:A	rs6955194	4.41387	4.21487e-05	0.0430159	0.550913	7_87699624_A_T_b37	1	ENSG00000008277
ADAM32	rs186771922:38924319:G:C	8	38924319	C	G	8:38924319:C:G	rs186771922	5.18453	2.59575e-06	0.0047398	0.677592	NA	NA	ENSG00000197140
ADAM32	rs28690874:38868455:T:C	8	38868455	C	T	8:38868455:C:T	rs28690874	4.86571	8.3937e-06	0.0121135	0.65431	8_38868455_T_C_b37	1	ENSG00000197140
ADAM32	rs11784624:38956606:A:C	8	38956606	C	A	8:38956606:C:A	rs11784624	5.18428	2.59824e-06	0.00474326	0.677556	8_38956606_A_C_b37	1	ENSG00000197140
ADAM32	rs59814883:38908019:G:A	8	38908019	A	G	8:38908019:A:G	rs59814883	5.18453	2.59575e-06	0.0047398	0.677592	8_38908019_G_A_b37	1	ENSG00000197140
ADAM32	rs10095616:38839660:C:T	8	38839660	T	C	8:38839660:T:C	rs10095616	4.66195	1.75146e-05	0.0219621	0.665716	8_38839660_C_T_b37	1	ENSG00000197140
ADAM32	rs55797573:38922736:T:C	8	38922736	C	T	8:38922736:C:T	rs55797573	5.18453	2.59575e-06	0.0047398	0.677592	NA	NA	ENSG00000197140
ADAM32	rs7821437:38898651:A:T	8	38898651	T	A	8:38898651:T:A	rs7821437	4.87198	8.20429e-06	0.0119052	0.654873	8_38898651_A_T_b37	1	ENSG00000197140
ADAM32	rs58328034:38915012:TTG:T	8	38915012	T	TTG	8:38915012:T:TTG	rs58328034	5.20337	2.41999e-06	0.00448273	0.680137	8_38915012_TTG_T_b37	1	ENSG00000197140
ADAM32	rs6997721:38878960:G:A	8	38878960	A	G	8:38878960:A:G	rs6997721	4.86806	8.32213e-06	0.0120472	0.654567	8_38878960_G_A_b37	1	ENSG00000197140
ADAM32	rs7830323:38841588:T:C	8	38841588	C	T	8:38841588:C:T	rs7830323	4.49941	3.12073e-05	0.0340261	0.65059	8_38841588_T_C_b37	1	ENSG00000197140
ADAM32	rs28579045:38864516:G:A	8	38864516	A	G	8:38864516:A:G	rs28579045	4.87617	8.08005e-06	0.0117575	0.655698	8_38864516_G_A_b37	1	ENSG00000197140
ADAM32	rs67200247:38920132:A:G	8	38920132	G	A	8:38920132:G:A	rs67200247	5.18453	2.59575e-06	0.0047398	0.677592	8_38920132_A_G_b37	1	ENSG00000197140
ADAM32	rs7464810:38949685:T:C	8	38949685	C	T	8:38949685:C:T	rs7464810	5.18428	2.59824e-06	0.00474326	0.677556	8_38949685_T_C_b37	1	ENSG00000197140
ADAM32	rs143997183:38902840:T:C	8	38902840	C	T	8:38902840:C:T	rs143997183	5.18936	2.54958e-06	0.0046846	0.678198	NA	NA	ENSG00000197140
ADAM32	rs10809001:38936287:G:A	8	38936287	A	G	8:38936287:A:G	rs10809001	5.18453	2.59575e-06	0.0047398	0.677592	8_38936287_G_A_b37	1	ENSG00000197140
ADAM32	rs7833430:38837122:C:T	8	38837122	T	C	8:38837122:T:C	rs7833430	4.50233	3.08874e-05	0.0337502	0.643175	8_38837122_C_T_b37	1	ENSG00000197140
ADAM32	rs7826010:38841623:A:G	8	38841623	G	A	8:38841623:G:A	rs7826010	4.49927	3.12233e-05	0.034041	0.650573	8_38841623_A_G_b37	1	ENSG00000197140
ADAM32	rs57254901:38913899:GT:G	8	38913899	G	GT	8:38913899:G:GT	rs57254901	5.18453	2.59575e-06	0.0047398	0.677592	8_38913899_GT_G_b37	1	ENSG00000197140
ADAM32	rs7830975:38889527:C:T	8	38889527	T	C	8:38889527:T:C	rs7830975	4.86806	8.32213e-06	0.0120472	0.654567	8_38889527_C_T_b37	1	ENSG00000197140
ADAM32	rs7006535:38885705:G:A	8	38885705	A	G	8:38885705:A:G	rs7006535	4.86806	8.32213e-06	0.0120472	0.654567	8_38885705_G_A_b37	1	ENSG00000197140
ADAM32	rs11419069:38953596:T:TA	8	38953596	TA	T	8:38953596:TA:T	rs11419069	5.18482	2.59298e-06	0.00473736	0.677605	8_38953596_T_TA_b37	1	ENSG00000197140
ADAM32	rs4733962:38840300:T:C	8	38840300	C	T	8:38840300:C:T	rs4733962	4.68895	1.5899e-05	0.0202456	0.670151	8_38840300_T_C_b37	1	ENSG00000197140
ADAM32	rs60805143:38841522:TA:T	8	38841522	T	TA	8:38841522:T:TA	rs60805143	4.49914	3.1237e-05	0.0340528	0.650542	8_38841522_TA_T_b37	1	ENSG00000197140
ADAM32	rs6474514	8	38835269	C	T	8:38835269:C:T	rs6474514	4.83981	9.22247e-06	0.0130389	0.666469	8_38835269_T_C_b37	1	ENSG00000197140
ADAM32	rs4075849:38934583:C:T	8	38934583	T	C	8:38934583:T:C	rs4075849	5.18453	2.59575e-06	0.0047398	0.677592	8_38934583_C_T_b37	1	ENSG00000197140
ADAM32	rs28563781:38926600:G:C	8	38926600	C	G	8:38926600:C:G	rs28563781	5.18453	2.59575e-06	0.0047398	0.677592	8_38926600_G_C_b37	1	ENSG00000197140
ADAM32	rs7015505:38901877:T:C	8	38901877	C	T	8:38901877:C:T	rs7015505	4.87263	8.18499e-06	0.0118802	0.654931	8_38901877_T_C_b37	1	ENSG00000197140
ADAM32	rs6474517:38865885:G:A	8	38865885	A	G	8:38865885:A:G	rs6474517	4.8698	8.26984e-06	0.0119833	0.654793	8_38865885_G_A_b37	1	ENSG00000197140
ADAM32	rs6991383	8	38882317	T	C	8:38882317:T:C	rs6991383	4.86806	8.32213e-06	0.0120472	0.654567	8_38882317_C_T_b37	1	ENSG00000197140
ADAM32	rs4733971:38938607:C:G	8	38938607	G	C	8:38938607:G:C	rs4733971	5.18428	2.59824e-06	0.00474326	0.677556	8_38938607_C_G_b37	1	ENSG00000197140
ADAM32	rs143671907:38902820:T:C	8	38902820	C	T	8:38902820:C:T	rs143671907	5.18697	2.57233e-06	0.00471732	0.677423	NA	NA	ENSG00000197140
ADAM32	rs7844927:38863095:G:A	8	38863095	A	G	8:38863095:A:G	rs7844927	4.90681	7.226e-06	0.0107544	0.663042	8_38863095_G_A_b37	1	ENSG00000197140
ADAM32	rs28434452:38914176:T:G	8	38914176	G	T	8:38914176:G:T	rs28434452	5.18453	2.59575e-06	0.0047398	0.677592	8_38914176_T_G_b37	1	ENSG00000197140
ADAM32	rs28372047:38845010:A:G	8	38845010	G	A	8:38845010:G:A	rs28372047	4.49197	3.20374e-05	0.0347551	0.65066	8_38845010_A_G_b37	1	ENSG00000197140
ADAM32	rs10634532:38841555:C:CTT	8	38841555	CTT	C	8:38841555:CTT:C	rs10634532	4.49967	3.11791e-05	0.0339994	0.650601	8_38841555_C_CTT_b37	1	ENSG00000197140
ADAM32	rs4615534	8	38955568	A	G	8:38955568:A:G	rs4615534	5.18453	2.59575e-06	0.0047398	0.677592	8_38955568_G_A_b37	1	ENSG00000197140
ADAM32	rs7013358:38941804:G:T	8	38941804	T	G	8:38941804:T:G	rs7013358	5.18428	2.59824e-06	0.00474326	0.677556	NA	NA	ENSG00000197140
ADAM32	rs7814264	8	38840591	T	C	8:38840591:T:C	rs7814264	4.49325	3.18935e-05	0.0346277	0.650312	8_38840591_C_T_b37	1	ENSG00000197140
ADAM32	rs9657200:38858277:C:T	8	38858277	T	C	8:38858277:T:C	rs9657200	4.90969	7.15039e-06	0.0106523	0.663679	8_38858277_C_T_b37	1	ENSG00000197140
ADAM32	rs12676405:38842839:G:C	8	38842839	C	G	8:38842839:C:G	rs12676405	4.48883	3.23934e-05	0.0350959	0.650483	8_38842839_G_C_b37	1	ENSG00000197140
ADAM32	rs10809000:38887192:G:A	8	38887192	A	G	8:38887192:A:G	rs10809000	4.86806	8.32213e-06	0.0120472	0.654567	8_38887192_G_A_b37	1	ENSG00000197140
ADAM32	rs10441608:38894067:C:T	8	38894067	T	C	8:38894067:T:C	rs10441608	4.84584	9.02265e-06	0.0128496	0.653879	8_38894067_C_T_b37	1	ENSG00000197140
ADAM32	rs10091297:38840798:G:C	8	38840798	C	G	8:38840798:C:G	rs10091297	4.48917	3.23556e-05	0.035061	0.650853	8_38840798_G_C_b37	1	ENSG00000197140
ADAM32	rs7840044:38871325:T:G	8	38871325	G	T	8:38871325:G:T	rs7840044	4.86806	8.32213e-06	0.0120472	0.654567	8_38871325_T_G_b37	1	ENSG00000197140
ADAM32	rs7835604:38890309:C:T	8	38890309	T	C	8:38890309:T:C	rs7835604	5.01913	4.78734e-06	0.00785138	0.646198	8_38890309_C_T_b37	1	ENSG00000197140
ADAM32	rs58157685:38841524:G:T	8	38841524	T	G	8:38841524:T:G	rs58157685	4.49914	3.1237e-05	0.0340528	0.650542	8_38841524_G_T_b37	1	ENSG00000197140
ADAM32	rs28868044:38920389:G:A	8	38920389	A	G	8:38920389:A:G	rs28868044	5.18453	2.59575e-06	0.0047398	0.677592	8_38920389_G_A_b37	1	ENSG00000197140
ADAM32	rs6474525:38936987:T:C	8	38936987	C	T	8:38936987:C:T	rs6474525	5.18428	2.59824e-06	0.00474326	0.677556	8_38936987_T_C_b37	1	ENSG00000197140
ADAM32	rs6474519:38876468:C:T	8	38876468	T	C	8:38876468:T:C	rs6474519	5.02557	4.67524e-06	0.00771079	0.67609	8_38876468_C_T_b37	1	ENSG00000197140
ADAM32	rs11371126:38936859:C:CT	8	38936859	CT	C	8:38936859:CT:C	rs11371126	5.18428	2.59824e-06	0.00474326	0.677556	8_38936859_C_CT_b37	1	ENSG00000197140
ADAM32	rs7834967:38870697:A:G	8	38870697	G	A	8:38870697:G:A	rs7834967	4.86806	8.32213e-06	0.0120472	0.654567	8_38870697_A_G_b37	1	ENSG00000197140
ADAM32	rs28564878:38957735:G:A	8	38957735	A	G	8:38957735:A:G	rs28564878	5.18453	2.59575e-06	0.0047398	0.677592	8_38957735_G_A_b37	1	ENSG00000197140
ADAM32	rs28523000:38841810:A:G	8	38841810	G	A	8:38841810:G:A	rs28523000	4.49888	3.12664e-05	0.0340753	0.650581	8_38841810_A_G_b37	1	ENSG00000197140
ADAM32	rs4733904:38956779:A:G	8	38956779	G	A	8:38956779:G:A	rs4733904	5.18453	2.59575e-06	0.0047398	0.677592	8_38956779_A_G_b37	1	ENSG00000197140
ADAM32	rs6474518:38876466:T:C	8	38876466	C	T	8:38876466:C:T	rs6474518	5.0252	4.68166e-06	0.00772001	0.676054	8_38876466_T_C_b37	1	ENSG00000197140
ADAM32	rs9650347:38905817:G:A	8	38905817	A	G	8:38905817:A:G	rs9650347	5.18453	2.59575e-06	0.0047398	0.677592	8_38905817_G_A_b37	1	ENSG00000197140
ADAM32	rs7832284:38915604:G:T	8	38915604	T	G	8:38915604:T:G	rs7832284	5.18453	2.59575e-06	0.0047398	0.677592	8_38915604_G_T_b37	1	ENSG00000197140
ADAM32	rs10092021:38934333:A:G	8	38934333	G	A	8:38934333:G:A	rs10092021	5.18582	2.58338e-06	0.00472289	0.677769	8_38934333_A_G_b37	1	ENSG00000197140
ADH4	rs17028008:99653204:A:G	4	99653204	G	A	4:99653204:G:A	rs17028008	-4.36451	5.00726e-05	0.0491317	-1.12489	4_99653204_A_G_b37	1	ENSG00000198099
ADH4	rs56080836:99655980:T:A	4	99655980	A	T	4:99655980:A:T	rs56080836	-4.42249	4.0896e-05	0.0419864	-1.11439	4_99655980_T_A_b37	1	ENSG00000198099
ADH4	rs12512622:99655581:T:C	4	99655581	C	T	4:99655581:C:T	rs12512622	-4.36542	4.9913e-05	0.0490316	-1.12512	4_99655581_T_C_b37	1	ENSG00000198099
ADH4	rs141091693:99640930:T:C	4	99640930	C	T	4:99640930:C:T	rs141091693	-4.41219	4.23958e-05	0.0432103	-1.22386	4_99640930_T_C_b37	1	ENSG00000198099
ADH4	rs55847321:99656064:G:A	4	99656064	A	G	4:99656064:A:G	rs55847321	-4.36542	4.9913e-05	0.0490316	-1.12512	4_99656064_G_A_b37	1	ENSG00000198099
ADH4	rs12505559:99654639:A:G	4	99654639	G	A	4:99654639:G:A	rs12505559	-4.36451	5.00726e-05	0.0491317	-1.12489	4_99654639_A_G_b37	1	ENSG00000198099
ADI1	rs35674295:3501567:G:A	2	3501567	A	G	2:3501567:A:G	rs35674295	4.45276	3.67772e-05	0.0386497	0.995271	2_3501567_G_A_b37	1	ENSG00000182551
ADI1	rs10204231:3503108:C:T	2	3503108	T	C	2:3503108:T:C	rs10204231	4.36491	5.00029e-05	0.0490813	0.935561	2_3503108_C_T_b37	1	ENSG00000182551
ADIPOQ	rs6784777:187385272:C:G	3	187385272	G	C	3:187385272:G:C	rs6784777	-4.56359	2.48682e-05	0.0287245	-0.943074	3_187385272_C_G_b37	1	ENSG00000181092
ADIPOQ	rs3907008:187351077:G:C	3	187351077	C	G	3:187351077:C:G	rs3907008	-4.66029	1.76189e-05	0.0220708	-0.96119	3_187351077_G_C_b37	1	ENSG00000181092
ADIPOQ	rs9784297:187353055:C:A	3	187353055	A	C	3:187353055:A:C	rs9784297	-4.56347	2.48791e-05	0.0287335	-0.943072	3_187353055_C_A_b37	1	ENSG00000181092
ADIPOQ	rs7622638:187357747:C:T	3	187357747	T	C	3:187357747:T:C	rs7622638	-4.54797	2.62843e-05	0.0298143	-0.941611	3_187357747_C_T_b37	1	ENSG00000181092
ADIPOQ	rs7624906:187389636:T:C	3	187389636	C	T	3:187389636:C:T	rs7624906	-4.56359	2.48682e-05	0.0287245	-0.943074	3_187389636_T_C_b37	1	ENSG00000181092
ADIPOQ	rs6789745	3	187392994	A	T	3:187392994:A:T	rs6789745	-4.56359	2.48682e-05	0.0287245	-0.943074	3_187392994_T_A_b37	1	ENSG00000181092
ADIPOQ	rs2114118	3	187391248	T	C	3:187391248:T:C	rs2114118	-4.56359	2.48682e-05	0.0287245	-0.943074	3_187391248_C_T_b37	1	ENSG00000181092
ADIPOQ	rs9872531	3	187397611	C	T	3:187397611:C:T	rs9872531	-4.56359	2.48682e-05	0.0287245	-0.943074	3_187397611_T_C_b37	1	ENSG00000181092
ADIPOQ	rs9842256:187395825:C:G	3	187395825	G	C	3:187395825:G:C	rs9842256	-4.5634	2.48854e-05	0.0287391	-0.943069	3_187395825_C_G_b37	1	ENSG00000181092
ADIPOQ	rs111806152:187087413:A:G	3	187087413	G	A	3:187087413:G:A	rs111806152	-4.86716	8.34961e-06	0.0120621	-0.579284	NA	NA	ENSG00000181092
ADIPOQ	rs12635290:187391932:G:C	3	187391932	C	G	3:187391932:C:G	rs12635290	-4.56359	2.48682e-05	0.0287245	-0.943074	3_187391932_G_C_b37	1	ENSG00000181092
ADIPOQ	rs73886434:187387448:G:A	3	187387448	A	G	3:187387448:A:G	rs73886434	-4.56359	2.48682e-05	0.0287245	-0.943074	3_187387448_G_A_b37	1	ENSG00000181092
ADIPOQ	rs16862444	3	187394791	A	G	3:187394791:A:G	rs16862444	-4.56359	2.48682e-05	0.0287245	-0.943074	3_187394791_G_A_b37	1	ENSG00000181092
ADIPOQ	rs73886435:187392130:C:T	3	187392130	T	C	3:187392130:T:C	rs73886435	-4.56359	2.48682e-05	0.0287245	-0.943074	3_187392130_C_T_b37	1	ENSG00000181092
ADIPOQ	rs10513817	3	187384786	T	G	3:187384786:T:G	rs10513817	-4.56359	2.48682e-05	0.0287245	-0.943074	3_187384786_G_T_b37	1	ENSG00000181092
ADIPOQ	rs2162188	3	187390979	T	C	3:187390979:T:C	rs2162188	-4.56359	2.48682e-05	0.0287245	-0.943074	3_187390979_C_T_b37	1	ENSG00000181092
ADIPOQ	rs56302007:187370306:C:T	3	187370306	T	C	3:187370306:T:C	rs56302007	-4.5631	2.49117e-05	0.0287629	-0.943061	3_187370306_C_T_b37	1	ENSG00000181092
ADIPOQ	rs9290857:187394216:A:C	3	187394216	C	A	3:187394216:C:A	rs9290857	-4.56359	2.48682e-05	0.0287245	-0.943074	3_187394216_A_C_b37	1	ENSG00000181092
ADIPOQ	rs12638067	3	187391918	C	T	3:187391918:C:T	rs12638067	-4.56359	2.48682e-05	0.0287245	-0.943074	3_187391918_T_C_b37	1	ENSG00000181092
ADIPOQ	rs2217045	3	187354139	T	A	3:187354139:T:A	rs2217045	-4.56359	2.48682e-05	0.0287245	-0.943074	3_187354139_A_T_b37	1	ENSG00000181092
ADIPOQ	rs16862441	3	187394441	C	A	3:187394441:C:A	rs16862441	-4.56359	2.48682e-05	0.0287245	-0.943074	3_187394441_A_C_b37	1	ENSG00000181092
ADIPOQ	rs12636588:187368939:C:A	3	187368939	A	C	3:187368939:A:C	rs12636588	-4.5631	2.49117e-05	0.0287629	-0.943061	3_187368939_C_A_b37	1	ENSG00000181092
ADIPOQ	rs16862457:187396582:A:G	3	187396582	G	A	3:187396582:G:A	rs16862457	-4.56359	2.48682e-05	0.0287245	-0.943074	3_187396582_A_G_b37	1	ENSG00000181092
ADIPOQ	rs6797770:187084509:T:C	3	187084509	C	T	3:187084509:C:T	rs6797770	-4.77465	1.1678e-05	0.0158324	-0.571646	3_187084509_T_C_b37	1	ENSG00000181092
ADIPOQ	rs1365111	3	187392906	A	G	3:187392906:A:G	rs1365111	-4.56359	2.48682e-05	0.0287245	-0.943074	3_187392906_G_A_b37	1	ENSG00000181092
ADIPOQ	rs9784284:187352796:G:A	3	187352796	A	G	3:187352796:A:G	rs9784284	-4.56353	2.48739e-05	0.0287299	-0.943159	3_187352796_G_A_b37	1	ENSG00000181092
ADIPOQ	rs4988513:187387896:T:C	3	187387896	C	T	3:187387896:C:T	rs4988513	-4.5696	2.43433e-05	0.0282727	-0.944496	3_187387896_T_C_b37	1	ENSG00000181092
ADIPOQ	rs78210555:187356745:G:T	3	187356745	T	G	3:187356745:T:G	rs78210555	-4.56359	2.48682e-05	0.0287245	-0.943074	3_187356745_G_T_b37	1	ENSG00000181092
ADIPOQ	rs146665076:187388895:A:AAGAGAG	3	187388895	AAGAGAG	A	3:187388895:AAGAGAG:A	rs146665076	-4.56359	2.48682e-05	0.0287245	-0.943074	3_187388895_A_AAGAGAG_b37	1	ENSG00000181092
ADIPOQ	rs9842483:187395755:G:A	3	187395755	A	G	3:187395755:A:G	rs9842483	-4.5634	2.48854e-05	0.0287391	-0.943069	3_187395755_G_A_b37	1	ENSG00000181092
ADIPOQ	rs10937314:187381740:T:G	3	187381740	G	T	3:187381740:G:T	rs10937314	-4.5634	2.48854e-05	0.0287391	-0.943069	3_187381740_T_G_b37	1	ENSG00000181092
ADIPOQ	rs150379970:187395810:CT:C	3	187395810	C	CT	3:187395810:C:CT	rs150379970	-4.56359	2.48682e-05	0.0287245	-0.943074	NA	NA	ENSG00000181092
ADIPOQ	rs34477564:187387911:A:G	3	187387911	G	A	3:187387911:G:A	rs34477564	-4.55962	2.5221e-05	0.02906	-0.94253	3_187387911_A_G_b37	1	ENSG00000181092
ADIPOQ	rs7626009	3	187393822	T	G	3:187393822:T:G	rs7626009	-4.56359	2.48682e-05	0.0287245	-0.943074	3_187393822_G_T_b37	1	ENSG00000181092
ADIPOQ	rs9290860:187396401:A:G	3	187396401	G	A	3:187396401:G:A	rs9290860	-4.56349	2.48768e-05	0.0287321	-0.943072	3_187396401_A_G_b37	1	ENSG00000181092
ADIPOQ	rs1839952	3	187358043	G	A	3:187358043:G:A	rs1839952	4.56359	2.48682e-05	0.0287245	0.943074	3_187358043_A_G_b37	-1	ENSG00000181092
ADIPOQ	rs2162189	3	187391061	G	A	3:187391061:G:A	rs2162189	-4.56359	2.48682e-05	0.0287245	-0.943074	3_187391061_A_G_b37	1	ENSG00000181092
ADIPOQ	rs1518868	3	187089568	C	T	3:187089568:C:T	rs1518868	-4.86716	8.34961e-06	0.0120621	-0.579284	3_187089568_T_C_b37	1	ENSG00000181092
ADK	rs139403509:75980102:C:A	10	75980102	A	C	10:75980102:A:C	rs139403509	-4.98053	5.51704e-06	0.0087031	-0.86994	10_75980102_C_A_b37	1	ENSG00000156110
ADK	rs73284257:76000710:T:G	10	76000710	G	T	10:76000710:G:T	rs73284257	-4.8399	9.2196e-06	0.0130352	-0.837603	10_76000710_T_G_b37	1	ENSG00000156110
ADK	rs11000884:75890707:A:G	10	75890707	G	A	10:75890707:G:A	rs11000884	-4.83898	9.25035e-06	0.0130408	-0.837387	10_75890707_A_G_b37	1	ENSG00000156110
ADK	rs11000905:75925532:A:G	10	75925532	G	A	10:75925532:G:A	rs11000905	-4.83898	9.25035e-06	0.0130408	-0.837387	10_75925532_A_G_b37	1	ENSG00000156110
ADK	rs7098125:75884752:T:C	10	75884752	C	T	10:75884752:C:T	rs7098125	-4.83898	9.25035e-06	0.0130408	-0.837387	NA	NA	ENSG00000156110
ADK	rs10824090:75923446:C:T	10	75923446	T	C	10:75923446:T:C	rs10824090	-4.83898	9.25035e-06	0.0130408	-0.837387	10_75923446_C_T_b37	1	ENSG00000156110
ADK	rs7909664:75869754:T:C	10	75869754	C	T	10:75869754:C:T	rs7909664	-4.83187	9.49237e-06	0.0133412	-0.839311	10_75869754_T_C_b37	1	ENSG00000156110
ADK	10:75945434:C:CAA	10	75945434	CAA	C	10:75945434:CAA:C	NA	-4.83898	9.25035e-06	0.0130408	-0.837387	NA	NA	ENSG00000156110
ADK	rs11000899:75913055:G:A	10	75913055	A	G	10:75913055:A:G	rs11000899	-4.83898	9.25035e-06	0.0130408	-0.837387	10_75913055_G_A_b37	1	ENSG00000156110
ADK	rs7895061:75977058:G:A	10	75977058	A	G	10:75977058:A:G	rs7895061	-4.75237	1.26558e-05	0.0168431	-0.788425	10_75977058_G_A_b37	1	ENSG00000156110
ADK	rs8255:75879750:G:A	10	75879750	A	G	10:75879750:A:G	rs8255	-4.83898	9.25035e-06	0.0130408	-0.837387	NA	NA	ENSG00000156110
ADK	rs75467340:75907318:C:T	10	75907318	T	C	10:75907318:T:C	rs75467340	-4.83898	9.25035e-06	0.0130408	-0.837387	10_75907318_C_T_b37	1	ENSG00000156110
ADK	rs10824075:75880254:T:C	10	75880254	C	T	10:75880254:C:T	rs10824075	-4.83898	9.25035e-06	0.0130408	-0.837387	10_75880254_T_C_b37	1	ENSG00000156110
ADK	rs1908331:75885817:G:A	10	75885817	A	G	10:75885817:A:G	rs1908331	-4.83898	9.25035e-06	0.0130408	-0.837387	10_75885817_G_A_b37	1	ENSG00000156110
ADK	rs7904207:75884474:A:T	10	75884474	T	A	10:75884474:T:A	rs7904207	-4.83898	9.25035e-06	0.0130408	-0.837387	10_75884474_A_T_b37	1	ENSG00000156110
ADK	rs10824132:76019381:T:A	10	76019381	A	T	10:76019381:A:T	rs10824132	-4.94842	6.20631e-06	0.0095518	-0.847121	10_76019381_T_A_b37	1	ENSG00000156110
ADK	rs11000930	10	75982982	C	G	10:75982982:C:G	rs11000930	-4.83898	9.25035e-06	0.0130408	-0.837387	10_75982982_G_C_b37	1	ENSG00000156110
ADK	rs7073432:75953350:C:T	10	75953350	T	C	10:75953350:T:C	rs7073432	-4.83898	9.25035e-06	0.0130408	-0.837387	10_75953350_C_T_b37	1	ENSG00000156110
ADK	rs11000925:75972601:G:A	10	75972601	A	G	10:75972601:A:G	rs11000925	-4.98053	5.51704e-06	0.0087031	-0.86994	NA	NA	ENSG00000156110
ADK	rs10824121:75987367:C:T	10	75987367	T	C	10:75987367:T:C	rs10824121	-4.97931	5.54183e-06	0.00873558	-0.870659	10_75987367_C_T_b37	1	ENSG00000156110
ADK	rs10824086:75912668:T:C	10	75912668	C	T	10:75912668:C:T	rs10824086	-4.83898	9.25035e-06	0.0130408	-0.837387	10_75912668_T_C_b37	1	ENSG00000156110
ADK	rs11000909:75944828:A:G	10	75944828	G	A	10:75944828:G:A	rs11000909	-4.83898	9.25035e-06	0.0130408	-0.837387	10_75944828_A_G_b37	1	ENSG00000156110
ADK	rs11000902:75920483:G:A	10	75920483	A	G	10:75920483:A:G	rs11000902	-4.9529	6.10531e-06	0.00944765	-0.866758	NA	NA	ENSG00000156110
ADK	rs7898976:75977891:C:T	10	75977891	T	C	10:75977891:T:C	rs7898976	-4.79824	1.0723e-05	0.0147063	-0.802789	10_75977891_C_T_b37	1	ENSG00000156110
ADK	rs10824076:75886956:G:A	10	75886956	A	G	10:75886956:A:G	rs10824076	-4.83898	9.25035e-06	0.0130408	-0.837387	10_75886956_G_A_b37	1	ENSG00000156110
ADK	rs4745740:75942469:G:A	10	75942469	A	G	10:75942469:A:G	rs4745740	-4.83898	9.25035e-06	0.0130408	-0.837387	10_75942469_G_A_b37	1	ENSG00000156110
ADK	rs199785461:75875145:GATAAATAA:G	10	75875145	G	GATAAATAA	10:75875145:G:GATAAATAA	rs199785461	-4.83898	9.25035e-06	0.0130408	-0.837387	NA	NA	ENSG00000156110
ADK	rs9665468	10	75938838	G	C	10:75938838:G:C	rs9665468	-4.83898	9.25035e-06	0.0130408	-0.837387	10_75938838_C_G_b37	1	ENSG00000156110
ADK	rs2395077:75932001:A:G	10	75932001	G	A	10:75932001:G:A	rs2395077	-4.83898	9.25035e-06	0.0130408	-0.837387	10_75932001_A_G_b37	1	ENSG00000156110
ADK	rs12220238	10	75952670	A	G	10:75952670:A:G	rs12220238	-4.83898	9.25035e-06	0.0130408	-0.837387	10_75952670_G_A_b37	1	ENSG00000156110
ADK	rs10824088:75921490:G:C	10	75921490	C	G	10:75921490:C:G	rs10824088	-4.84088	9.18686e-06	0.0129964	-0.83562	10_75921490_G_C_b37	1	ENSG00000156110
ADK	rs73284278:76011751:T:C	10	76011751	C	T	10:76011751:C:T	rs73284278	-4.94453	6.29518e-06	0.0096732	-0.866833	10_76011751_T_C_b37	1	ENSG00000156110
ADK	rs7096553:75957835:A:G	10	75957835	G	A	10:75957835:G:A	rs7096553	-4.83898	9.25035e-06	0.0130408	-0.837387	10_75957835_A_G_b37	1	ENSG00000156110
ADK	rs11000926:75975527:C:T	10	75975527	T	C	10:75975527:T:C	rs11000926	-4.98053	5.51704e-06	0.0087031	-0.86994	10_75975527_C_T_b37	1	ENSG00000156110
ADK	rs10824074:75876457:T:A	10	75876457	A	T	10:75876457:A:T	rs10824074	-4.83219	9.48136e-06	0.0133274	-0.837971	NA	NA	ENSG00000156110
ADK	rs11000901:75919971:A:G	10	75919971	G	A	10:75919971:G:A	rs11000901	-4.83894	9.25173e-06	0.0130408	-0.837437	10_75919971_A_G_b37	1	ENSG00000156110
ADK	rs11000900:75918440:T:A	10	75918440	A	T	10:75918440:A:T	rs11000900	-4.83898	9.25035e-06	0.0130408	-0.837387	10_75918440_T_A_b37	1	ENSG00000156110
ADK	rs7907801:75976638:T:C	10	75976638	C	T	10:75976638:C:T	rs7907801	-4.98053	5.51704e-06	0.0087031	-0.86994	10_75976638_T_C_b37	1	ENSG00000156110
ADK	rs10824106	10	75958408	G	A	10:75958408:G:A	rs10824106	-4.83898	9.25035e-06	0.0130408	-0.837387	10_75958408_A_G_b37	1	ENSG00000156110
ADK	rs115350439:75899365:C:T	10	75899365	T	C	10:75899365:T:C	rs115350439	-4.83898	9.25035e-06	0.0130408	-0.837387	NA	NA	ENSG00000156110
ADK	rs11000924:75972311:T:A	10	75972311	A	T	10:75972311:A:T	rs11000924	-4.98053	5.51704e-06	0.0087031	-0.86994	10_75972311_T_A_b37	1	ENSG00000156110
ADK	rs199942910:75980784:C:T	10	75980784	T	C	10:75980784:T:C	rs199942910	-4.7994	1.06781e-05	0.0146486	-0.81776	NA	NA	ENSG00000156110
ADK	rs11000893:75905996:T:C	10	75905996	C	T	10:75905996:C:T	rs11000893	-4.76372	1.2148e-05	0.01631	-0.820819	10_75905996_T_C_b37	1	ENSG00000156110
ADK	rs111704178:75957251:G:A	10	75957251	A	G	10:75957251:A:G	rs111704178	-4.83898	9.25035e-06	0.0130408	-0.837387	10_75957251_G_A_b37	1	ENSG00000156110
ADK	rs10430473:75915447:C:T	10	75915447	T	C	10:75915447:T:C	rs10430473	-4.83898	9.25035e-06	0.0130408	-0.837387	10_75915447_C_T_b37	1	ENSG00000156110
ADK	rs10762583:75970849:A:G	10	75970849	G	A	10:75970849:G:A	rs10762583	-4.98053	5.51704e-06	0.0087031	-0.86994	10_75970849_A_G_b37	1	ENSG00000156110
ADK	rs12357530:75928654:C:A	10	75928654	A	C	10:75928654:A:C	rs12357530	-4.83898	9.25035e-06	0.0130408	-0.837387	10_75928654_C_A_b37	1	ENSG00000156110
ADK	rs3812638:75896072:A:G	10	75896072	G	A	10:75896072:G:A	rs3812638	-4.83898	9.25035e-06	0.0130408	-0.837387	10_75896072_A_G_b37	1	ENSG00000156110
ADK	rs10824110:75968098:C:T	10	75968098	T	C	10:75968098:T:C	rs10824110	-4.98053	5.51704e-06	0.0087031	-0.86994	10_75968098_C_T_b37	1	ENSG00000156110
ADK	rs11000890:75904073:A:G	10	75904073	G	A	10:75904073:G:A	rs11000890	-4.83898	9.25035e-06	0.0130408	-0.837387	10_75904073_A_G_b37	1	ENSG00000156110
ADK	rs112573176:75957912:T:TTTA	10	75957912	TTTA	T	10:75957912:TTTA:T	rs112573176	-4.83898	9.25035e-06	0.0130408	-0.837387	10_75957912_T_TTTA_b37	1	ENSG00000156110
ADK	rs7081350:75990328:A:G	10	75990328	G	A	10:75990328:G:A	rs7081350	-4.83898	9.25035e-06	0.0130408	-0.837387	10_75990328_A_G_b37	1	ENSG00000156110
ADK	rs146558702:75912804:G:GAATT	10	75912804	GAATT	G	10:75912804:GAATT:G	rs146558702	-4.83898	9.25035e-06	0.0130408	-0.837387	10_75912804_G_GAATT_b37	1	ENSG00000156110
ADK	rs10824085:75911984:T:C	10	75911984	C	T	10:75911984:C:T	rs10824085	-4.83898	9.25035e-06	0.0130408	-0.837387	10_75911984_T_C_b37	1	ENSG00000156110
ADK	rs10824122:75994996:A:G	10	75994996	G	A	10:75994996:G:A	rs10824122	-4.83898	9.25035e-06	0.0130408	-0.837387	10_75994996_A_G_b37	1	ENSG00000156110
ADK	rs12359456:75937994:C:G	10	75937994	G	C	10:75937994:G:C	rs12359456	-4.83898	9.25035e-06	0.0130408	-0.837387	10_75937994_C_G_b37	1	ENSG00000156110
ADK	rs10824099:75943625:T:A	10	75943625	A	T	10:75943625:A:T	rs10824099	-4.83898	9.25035e-06	0.0130408	-0.837387	NA	NA	ENSG00000156110
ADK	rs12358614:75906173:C:T	10	75906173	T	C	10:75906173:T:C	rs12358614	-4.83898	9.25035e-06	0.0130408	-0.837387	10_75906173_C_T_b37	1	ENSG00000156110
ADK	rs7073227:75953047:G:A	10	75953047	A	G	10:75953047:A:G	rs7073227	-4.83898	9.25035e-06	0.0130408	-0.837387	10_75953047_G_A_b37	1	ENSG00000156110
ADK	rs10762582:75968316:T:G	10	75968316	G	T	10:75968316:G:T	rs10762582	-4.98053	5.51704e-06	0.0087031	-0.86994	10_75968316_T_G_b37	1	ENSG00000156110
ADK	10:76005352:GT:G	10	76005352	G	GT	10:76005352:G:GT	NA	-4.82351	9.78464e-06	0.0136739	-0.839785	NA	NA	ENSG00000156110
ADK	rs11000923:75970002:G:A	10	75970002	A	G	10:75970002:A:G	rs11000923	-4.98053	5.51704e-06	0.0087031	-0.86994	10_75970002_G_A_b37	1	ENSG00000156110
ADK	rs11000922:75969305:T:G	10	75969305	G	T	10:75969305:G:T	rs11000922	-4.98053	5.51704e-06	0.0087031	-0.86994	10_75969305_T_G_b37	1	ENSG00000156110
ADK	rs10824098:75943579:C:T	10	75943579	T	C	10:75943579:T:C	rs10824098	-4.83898	9.25035e-06	0.0130408	-0.837387	10_75943579_C_T_b37	1	ENSG00000156110
ADK	rs10824077	10	75887038	C	T	10:75887038:C:T	rs10824077	-4.83898	9.25035e-06	0.0130408	-0.837387	10_75887038_T_C_b37	1	ENSG00000156110
ADK	rs10824078:75892120:C:T	10	75892120	T	C	10:75892120:T:C	rs10824078	-4.83898	9.25035e-06	0.0130408	-0.837387	10_75892120_C_T_b37	1	ENSG00000156110
ADK	rs11000936:75992383:A:T	10	75992383	T	A	10:75992383:T:A	rs11000936	-4.84216	9.14406e-06	0.0129724	-0.837898	10_75992383_A_T_b37	1	ENSG00000156110
ADK	rs10824197:76282793:T:C	10	76282793	C	T	10:76282793:C:T	rs10824197	-4.40472	4.35187e-05	0.0440418	-0.847841	10_76282793_T_C_b37	1	ENSG00000156110
ADK	rs2279648:75867193:G:T	10	75867193	T	G	10:75867193:T:G	rs2279648	-4.80575	1.0435e-05	0.0143954	-0.841894	10_75867193_G_T_b37	1	ENSG00000156110
ADK	rs11000916:75953909:T:A	10	75953909	A	T	10:75953909:A:T	rs11000916	-4.83898	9.25035e-06	0.0130408	-0.837387	10_75953909_T_A_b37	1	ENSG00000156110
ADK	rs7894697:75976943:C:T	10	75976943	T	C	10:75976943:T:C	rs7894697	-4.74303	1.30892e-05	0.0173124	-0.785542	10_75976943_C_T_b37	1	ENSG00000156110
ADK	rs7905536:75997209:G:C	10	75997209	C	G	10:75997209:C:G	rs7905536	-4.83848	9.26711e-06	0.0130543	-0.837013	10_75997209_G_C_b37	1	ENSG00000156110
ADK	rs1908334:75991721:C:T	10	75991721	T	C	10:75991721:T:C	rs1908334	-4.83898	9.25035e-06	0.0130408	-0.837387	NA	NA	ENSG00000156110
ADK	rs11000917:75956182:C:A	10	75956182	A	C	10:75956182:A:C	rs11000917	-4.83898	9.25035e-06	0.0130408	-0.837387	10_75956182_C_A_b37	1	ENSG00000156110
ADK	rs12356618:75926192:C:T	10	75926192	T	C	10:75926192:T:C	rs12356618	-4.83898	9.25035e-06	0.0130408	-0.837387	10_75926192_C_T_b37	1	ENSG00000156110
ADK	rs4746179:75940169:C:G	10	75940169	G	C	10:75940169:G:C	rs4746179	-4.83898	9.25035e-06	0.0130408	-0.837387	NA	NA	ENSG00000156110
ADK	rs10824130:76008931:T:A	10	76008931	A	T	10:76008931:A:T	rs10824130	-4.92095	6.8623e-06	0.0103317	-0.878897	10_76008931_T_A_b37	1	ENSG00000156110
ADK	rs10824082:75904080:C:T	10	75904080	T	C	10:75904080:T:C	rs10824082	-4.83898	9.25035e-06	0.0130408	-0.837387	10_75904080_C_T_b37	1	ENSG00000156110
ADK	rs10824111:75968556:G:A	10	75968556	A	G	10:75968556:A:G	rs10824111	-4.98053	5.51704e-06	0.0087031	-0.86994	10_75968556_G_A_b37	1	ENSG00000156110
ADK	rs7076721:75996682:C:T	10	75996682	T	C	10:75996682:T:C	rs7076721	-4.83898	9.25035e-06	0.0130408	-0.837387	10_75996682_C_T_b37	1	ENSG00000156110
ADK	rs147240877:75989933:A:AT	10	75989933	AT	A	10:75989933:AT:A	rs147240877	-4.83898	9.25035e-06	0.0130408	-0.837387	10_75989933_A_AT_b37	1	ENSG00000156110
ADK	rs11000941:76018301:A:G	10	76018301	G	A	10:76018301:G:A	rs11000941	-4.98895	5.34917e-06	0.0084698	-0.871793	10_76018301_A_G_b37	1	ENSG00000156110
ADK	rs16931294	10	75999169	G	A	10:75999169:G:A	rs16931294	-4.83898	9.25035e-06	0.0130408	-0.837387	10_75999169_A_G_b37	1	ENSG00000156110
ADK	rs11000887:75897542:C:T	10	75897542	T	C	10:75897542:T:C	rs11000887	-4.83898	9.25035e-06	0.0130408	-0.837387	10_75897542_C_T_b37	1	ENSG00000156110
ADK	rs12252705:75984863:A:G	10	75984863	G	A	10:75984863:G:A	rs12252705	-4.83898	9.25035e-06	0.0130408	-0.837387	10_75984863_A_G_b37	1	ENSG00000156110
ADK	rs10824105:75952881:C:A	10	75952881	A	C	10:75952881:A:C	rs10824105	-4.83898	9.25035e-06	0.0130408	-0.837387	10_75952881_C_A_b37	1	ENSG00000156110
ADK	rs115418388:75976296:A:G	10	75976296	G	A	10:75976296:G:A	rs115418388	-4.98053	5.51704e-06	0.0087031	-0.86994	10_75976296_A_G_b37	1	ENSG00000156110
ADK	rs10824102:75948915:C:A	10	75948915	A	C	10:75948915:A:C	rs10824102	-4.84096	9.18403e-06	0.0129934	-0.83784	10_75948915_C_A_b37	1	ENSG00000156110
ADK	rs11000891:75904578:G:A	10	75904578	A	G	10:75904578:A:G	rs11000891	-4.83898	9.25035e-06	0.0130408	-0.837387	10_75904578_G_A_b37	1	ENSG00000156110
ADK	rs145061509:75932236:T:C	10	75932236	C	T	10:75932236:C:T	rs145061509	-4.83898	9.25035e-06	0.0130408	-0.837387	10_75932236_T_C_b37	1	ENSG00000156110
ADK	rs12355771	10	75894404	T	C	10:75894404:T:C	rs12355771	-4.83898	9.25035e-06	0.0130408	-0.837387	10_75894404_C_T_b37	1	ENSG00000156110
ADK	rs10824192:76251573:G:A	10	76251573	A	G	10:76251573:A:G	rs10824192	-4.38559	4.65244e-05	0.0465599	-0.842395	10_76251573_G_A_b37	1	ENSG00000156110
ADK	rs7083534:75955672:C:G	10	75955672	G	C	10:75955672:G:C	rs7083534	-4.83898	9.25035e-06	0.0130408	-0.837387	10_75955672_C_G_b37	1	ENSG00000156110
ADK	rs138188015:75892849:A:G	10	75892849	G	A	10:75892849:G:A	rs138188015	-4.83898	9.25035e-06	0.0130408	-0.837387	10_75892849_A_G_b37	1	ENSG00000156110
ADK	rs11000888:75901929:G:C	10	75901929	C	G	10:75901929:C:G	rs11000888	-4.83898	9.25035e-06	0.0130408	-0.837387	10_75901929_G_C_b37	1	ENSG00000156110
ADK	rs10824083:75911342:C:G	10	75911342	G	C	10:75911342:G:C	rs10824083	-4.83898	9.25035e-06	0.0130408	-0.837387	10_75911342_C_G_b37	1	ENSG00000156110
ADK	rs10824113:75969018:G:C	10	75969018	C	G	10:75969018:C:G	rs10824113	-4.98053	5.51704e-06	0.0087031	-0.86994	10_75969018_G_C_b37	1	ENSG00000156110
ADK	rs145023314:75980131:A:C	10	75980131	C	A	10:75980131:C:A	rs145023314	-4.98053	5.51704e-06	0.0087031	-0.86994	10_75980131_A_C_b37	1	ENSG00000156110
ADK	rs11381604:75942006:A:AT	10	75942006	AT	A	10:75942006:AT:A	rs11381604	-4.83898	9.25035e-06	0.0130408	-0.837387	10_75942006_A_AT_b37	1	ENSG00000156110
ADK	rs6480723:75966366:A:G	10	75966366	G	A	10:75966366:G:A	rs6480723	-4.98053	5.51704e-06	0.0087031	-0.86994	10_75966366_A_G_b37	1	ENSG00000156110
ADK	rs142855721:75919380:T:A	10	75919380	A	T	10:75919380:A:T	rs142855721	-4.83898	9.25035e-06	0.0130408	-0.837387	10_75919380_T_A_b37	1	ENSG00000156110
ADK	rs10824084:75911415:T:C	10	75911415	C	T	10:75911415:C:T	rs10824084	-4.83898	9.25035e-06	0.0130408	-0.837387	10_75911415_T_C_b37	1	ENSG00000156110
ADK	rs10824115:75977397:C:A	10	75977397	A	C	10:75977397:A:C	rs10824115	-4.98053	5.51704e-06	0.0087031	-0.86994	10_75977397_C_A_b37	1	ENSG00000156110
ADK	rs10740421:75941002:T:G	10	75941002	G	T	10:75941002:G:T	rs10740421	-4.79939	1.06784e-05	0.0146487	-0.833863	10_75941002_T_G_b37	1	ENSG00000156110
ADK	rs10824112:75969003:T:C	10	75969003	C	T	10:75969003:C:T	rs10824112	-4.98053	5.51704e-06	0.0087031	-0.86994	10_75969003_T_C_b37	1	ENSG00000156110
ADK	rs374401894:75928942:ACTT:A	10	75928942	A	ACTT	10:75928942:A:ACTT	rs374401894	-4.83898	9.25035e-06	0.0130408	-0.837387	10_75928942_ACTT_A_b37	1	ENSG00000156110
ADK	rs10824128:76007903:G:A	10	76007903	A	G	10:76007903:A:G	rs10824128	-4.98263	5.47474e-06	0.00864488	-0.870404	10_76007903_G_A_b37	1	ENSG00000156110
ADK	rs7922519:75976573:G:C	10	75976573	C	G	10:75976573:C:G	rs7922519	-4.98053	5.51704e-06	0.0087031	-0.86994	10_75976573_G_C_b37	1	ENSG00000156110
ADK	rs11000894:75906598:G:A	10	75906598	A	G	10:75906598:A:G	rs11000894	-4.83898	9.25035e-06	0.0130408	-0.837387	10_75906598_G_A_b37	1	ENSG00000156110
ADK	rs149706767:76000294:TTA:T	10	76000294	T	TTA	10:76000294:T:TTA	rs149706767	-4.83944	9.23496e-06	0.0130408	-0.837495	10_76000294_TTA_T_b37	1	ENSG00000156110
ADK	rs10824114:75970503:T:A	10	75970503	A	T	10:75970503:A:T	rs10824114	-4.98053	5.51704e-06	0.0087031	-0.86994	10_75970503_T_A_b37	1	ENSG00000156110
ADK	rs10824096:75937554:G:A	10	75937554	A	G	10:75937554:A:G	rs10824096	-4.83898	9.25035e-06	0.0130408	-0.837387	10_75937554_G_A_b37	1	ENSG00000156110
ADK	rs10824103:75949415:A:T	10	75949415	T	A	10:75949415:T:A	rs10824103	-4.83898	9.25035e-06	0.0130408	-0.837387	10_75949415_A_T_b37	1	ENSG00000156110
ADK	rs10824118:75983673:C:G	10	75983673	G	C	10:75983673:G:C	rs10824118	-4.83898	9.25035e-06	0.0130408	-0.837387	10_75983673_C_G_b37	1	ENSG00000156110
ADK	rs10824129:76008855:G:A	10	76008855	A	G	10:76008855:A:G	rs10824129	-4.98289	5.46953e-06	0.00863977	-0.870461	10_76008855_G_A_b37	1	ENSG00000156110
ADK	rs7909915:75960942:C:T	10	75960942	T	C	10:75960942:T:C	rs7909915	-4.83898	9.25035e-06	0.0130408	-0.837387	10_75960942_C_T_b37	1	ENSG00000156110
ADK	rs7897778:75916105:T:G	10	75916105	G	T	10:75916105:G:T	rs7897778	-4.83898	9.25035e-06	0.0130408	-0.837387	10_75916105_T_G_b37	1	ENSG00000156110
ADK	rs11000912:75948477:A:C	10	75948477	C	A	10:75948477:C:A	rs11000912	-4.83898	9.25035e-06	0.0130408	-0.837387	10_75948477_A_C_b37	1	ENSG00000156110
ADK	rs149001303:75977762:G:A	10	75977762	A	G	10:75977762:A:G	rs149001303	-4.79275	1.09379e-05	0.0149648	-0.801052	10_75977762_G_A_b37	1	ENSG00000156110
ADK	rs11000895:75907540:C:T	10	75907540	T	C	10:75907540:T:C	rs11000895	-4.8381	9.27998e-06	0.0130692	-0.838142	10_75907540_C_T_b37	1	ENSG00000156110
ADK	rs10824100:75943761:G:A	10	75943761	A	G	10:75943761:A:G	rs10824100	-4.83898	9.25035e-06	0.0130408	-0.837387	10_75943761_G_A_b37	1	ENSG00000156110
ADK	rs10824193:76261759:G:T	10	76261759	T	G	10:76261759:T:G	rs10824193	-4.3898	4.58464e-05	0.0460151	-0.843664	10_76261759_G_T_b37	1	ENSG00000156110
ADK	rs145282684:76002287:A:ATTTGATCTTACCTTCCTTCTTCATT	10	76002287	ATTTGATCTTACCTTCCTTCTTCATT	A	10:76002287:ATTTGATCTTACCTTCCTTCTTCATT:A	rs145282684	-4.83932	9.23881e-06	0.0130408	-0.836954	10_76002287_A_ATTTGATCTTACCTTCCTTCTTCATT_b37	1	ENSG00000156110
ADK	rs146971688:75948820:CATT:C	10	75948820	C	CATT	10:75948820:C:CATT	rs146971688	-4.83898	9.25035e-06	0.0130408	-0.837387	10_75948820_CATT_C_b37	1	ENSG00000156110
ADK	rs11000896:75908887:T:C	10	75908887	C	T	10:75908887:C:T	rs11000896	-4.83898	9.25035e-06	0.0130408	-0.837387	10_75908887_T_C_b37	1	ENSG00000156110
ADK	rs10824104:75952066:A:G	10	75952066	G	A	10:75952066:G:A	rs10824104	-4.83898	9.25035e-06	0.0130408	-0.837387	10_75952066_A_G_b37	1	ENSG00000156110
ADK	rs76330316:76002291:G:C	10	76002291	C	G	10:76002291:C:G	rs76330316	-4.83932	9.23881e-06	0.0130408	-0.836954	10_76002291_G_C_b37	1	ENSG00000156110
ADK	10:75896997:CAAACAAAACA:CAAACAAAACAAAACAAAACA	10	75896997	CAAACAAAACAAAACAAAACA	CAAACAAAACA	10:75896997:CAAACAAAACAAAACAAAACA:CAAACAAAACA	NA	-4.83898	9.25035e-06	0.0130408	-0.837387	NA	NA	ENSG00000156110
ADK	rs10824101:75947438:T:C	10	75947438	C	T	10:75947438:C:T	rs10824101	-4.83898	9.25035e-06	0.0130408	-0.837387	10_75947438_T_C_b37	1	ENSG00000156110
ADK	rs12256105:75909634:G:A	10	75909634	A	G	10:75909634:A:G	rs12256105	-4.83898	9.25035e-06	0.0130408	-0.837387	10_75909634_G_A_b37	1	ENSG00000156110
ADK	rs11000937:75998785:A:C	10	75998785	C	A	10:75998785:C:A	rs11000937	-4.83898	9.25035e-06	0.0130408	-0.837387	10_75998785_A_C_b37	1	ENSG00000156110
ADK	rs10430521:75913590:G:A	10	75913590	A	G	10:75913590:A:G	rs10430521	-4.83898	9.25035e-06	0.0130408	-0.837387	10_75913590_G_A_b37	1	ENSG00000156110
ADK	rs4746177:75913033:G:A	10	75913033	A	G	10:75913033:A:G	rs4746177	-4.83898	9.25035e-06	0.0130408	-0.837387	10_75913033_G_A_b37	1	ENSG00000156110
ADK	rs11000897:75911276:C:A	10	75911276	A	C	10:75911276:A:C	rs11000897	-4.83898	9.25035e-06	0.0130408	-0.837387	10_75911276_C_A_b37	1	ENSG00000156110
ADK	rs4320897:76017732:C:G	10	76017732	G	C	10:76017732:G:C	rs4320897	-4.98571	5.41323e-06	0.00856027	-0.871082	10_76017732_C_G_b37	1	ENSG00000156110
ADK	rs10824124:75997360:C:G	10	75997360	G	C	10:75997360:G:C	rs10824124	-4.83898	9.25035e-06	0.0130408	-0.837387	10_75997360_C_G_b37	1	ENSG00000156110
ADK	rs11000931	10	75984800	A	C	10:75984800:A:C	rs11000931	-4.45726	3.61997e-05	0.0382009	-0.823761	10_75984800_C_A_b37	1	ENSG00000156110
ADK	rs10824125:75997498:T:C	10	75997498	C	T	10:75997498:C:T	rs10824125	-4.83898	9.25035e-06	0.0130408	-0.837387	10_75997498_T_C_b37	1	ENSG00000156110
ADK	rs10824116:75977480:A:G	10	75977480	G	A	10:75977480:G:A	rs10824116	-4.77515	1.16569e-05	0.0158052	-0.795513	10_75977480_A_G_b37	1	ENSG00000156110
ADK	rs4746187:75990598:T:C	10	75990598	C	T	10:75990598:C:T	rs4746187	-4.83898	9.25035e-06	0.0130408	-0.837387	10_75990598_T_C_b37	1	ENSG00000156110
ADRB2	rs6874997:148149354:T:C	5	148149354	C	T	5:148149354:C:T	rs6874997	4.71133	1.46713e-05	0.0188956	0.531379	5_148149354_T_C_b37	1	ENSG00000169252
ADRB2	rs30322:148161772:G:T	5	148161772	T	G	5:148161772:T:G	rs30322	4.8887	7.71964e-06	0.0113415	0.544493	5_148161772_G_T_b37	1	ENSG00000169252
ADRB2	rs12654719:148145225:G:A	5	148145225	G	A	5:148145225:G:A	rs12654719	4.41217	4.23993e-05	0.0432103	0.47355	5_148145225_A_G_b37	-1	ENSG00000169252
ADRB2	rs30307:148152436:G:A	5	148152436	G	A	5:148152436:G:A	rs30307	4.41204	4.24184e-05	0.0432103	0.473519	5_148152436_A_G_b37	-1	ENSG00000169252
ADRB2	rs113667574:148153918:AG:A	5	148153918	AG	A	5:148153918:AG:A	rs113667574	4.68319	1.62309e-05	0.0205603	0.49414	NA	NA	ENSG00000169252
ADRB2	rs30306:148152364:A:G	5	148152364	A	G	5:148152364:A:G	rs30306	4.41204	4.24184e-05	0.0432103	0.473519	5_148152364_G_A_b37	-1	ENSG00000169252
ADRB2	rs3097815:148165952:C:G	5	148165952	C	G	5:148165952:C:G	rs3097815	4.41261	4.23343e-05	0.04317	0.473558	5_148165952_G_C_b37	-1	ENSG00000169252
ADRB2	rs30325	5	148163324	G	A	5:148163324:G:A	rs30325	4.70154	1.51968e-05	0.0194791	0.530292	5_148163324_A_G_b37	1	ENSG00000169252
ADRB2	rs30317:148160059:G:A	5	148160059	A	G	5:148160059:A:G	rs30317	4.70154	1.51968e-05	0.0194791	0.530292	5_148160059_G_A_b37	1	ENSG00000169252
ADRB2	rs246502	5	148171951	T	A	5:148171951:T:A	rs246502	4.41204	4.24184e-05	0.0432103	0.473519	5_148171951_A_T_b37	-1	ENSG00000169252
ADRB2	rs30328:148166447:C:T	5	148166447	T	C	5:148166447:T:C	rs30328	4.63628	1.91982e-05	0.0236444	0.527181	5_148166447_C_T_b37	1	ENSG00000169252
ADRB2	rs30309	5	148153281	C	A	5:148153281:C:A	rs30309	4.41204	4.24184e-05	0.0432103	0.473519	5_148153281_A_C_b37	-1	ENSG00000169252
ADRB2	rs2569001:148152058:T:C	5	148152058	T	C	5:148152058:T:C	rs2569001	4.41204	4.24184e-05	0.0432103	0.473519	5_148152058_C_T_b37	-1	ENSG00000169252
ADRB2	rs30314:148157474:G:A	5	148157474	G	A	5:148157474:G:A	rs30314	4.41204	4.24184e-05	0.0432103	0.473519	5_148157474_A_G_b37	-1	ENSG00000169252
ADRB2	rs2569000:148152061:C:T	5	148152061	C	T	5:148152061:C:T	rs2569000	4.41204	4.24184e-05	0.0432103	0.473519	5_148152061_T_C_b37	-1	ENSG00000169252
ADRB2	rs6870415	5	148149224	A	G	5:148149224:A:G	rs6870415	4.41204	4.24184e-05	0.0432103	0.473519	5_148149224_G_A_b37	-1	ENSG00000169252
ADRB2	rs11168062:148148803:G:A	5	148148803	G	A	5:148148803:G:A	rs11168062	4.41204	4.24184e-05	0.0432103	0.473519	5_148148803_A_G_b37	-1	ENSG00000169252
ADRB2	rs30308:148152781:T:C	5	148152781	T	C	5:148152781:T:C	rs30308	4.41204	4.24184e-05	0.0432103	0.473519	5_148152781_C_T_b37	-1	ENSG00000169252
ADRB2	rs2082397:148148637:A:G	5	148148637	A	G	5:148148637:A:G	rs2082397	4.41204	4.24184e-05	0.0432103	0.473519	5_148148637_G_A_b37	-1	ENSG00000169252
ADRB2	rs2082398	5	148148422	T	G	5:148148422:T:G	rs2082398	4.41204	4.24184e-05	0.0432103	0.473519	5_148148422_G_T_b37	-1	ENSG00000169252
ADRB2	rs6580580:148151374:A:G	5	148151374	A	G	5:148151374:A:G	rs6580580	4.41204	4.24184e-05	0.0432103	0.473519	5_148151374_G_A_b37	-1	ENSG00000169252
ADRB2	rs30305:148152334:T:C	5	148152334	T	C	5:148152334:T:C	rs30305	4.41204	4.24184e-05	0.0432103	0.473519	5_148152334_C_T_b37	-1	ENSG00000169252
ADRB2	rs6870429:148149056:T:C	5	148149056	T	C	5:148149056:T:C	rs6870429	4.41204	4.24184e-05	0.0432103	0.473519	5_148149056_C_T_b37	-1	ENSG00000169252
ADRB2	rs30318:148160727:A:G	5	148160727	A	G	5:148160727:A:G	rs30318	4.41204	4.24184e-05	0.0432103	0.473519	5_148160727_G_A_b37	-1	ENSG00000169252
ADRB2	rs12517142:148145545:G:C	5	148145545	G	C	5:148145545:G:C	rs12517142	4.41224	4.23885e-05	0.0432103	0.473566	5_148145545_C_G_b37	-1	ENSG00000169252
ADRB2	rs2400702:148144270:A:G	5	148144270	A	G	5:148144270:A:G	rs2400702	4.41204	4.24184e-05	0.0432103	0.473519	5_148144270_G_A_b37	-1	ENSG00000169252
ADRB2	rs2568940:148156488:G:A	5	148156488	G	A	5:148156488:G:A	rs2568940	4.41204	4.24184e-05	0.0432103	0.473519	5_148156488_A_G_b37	-1	ENSG00000169252
ADRB2	rs17108721	5	148141995	A	T	5:148141995:A:T	rs17108721	4.70154	1.51968e-05	0.0194791	0.530292	5_148141995_T_A_b37	1	ENSG00000169252
ADRB2	rs10747518:148149022:A:G	5	148149022	A	G	5:148149022:A:G	rs10747518	4.41204	4.24184e-05	0.0432103	0.473519	5_148149022_G_A_b37	-1	ENSG00000169252
ADRB2	rs30310	5	148154122	G	A	5:148154122:G:A	rs30310	4.41204	4.24184e-05	0.0432103	0.473519	5_148154122_A_G_b37	-1	ENSG00000169252
ADRB2	rs2163752:148145138:C:T	5	148145138	C	T	5:148145138:C:T	rs2163752	4.41204	4.24184e-05	0.0432103	0.473519	5_148145138_T_C_b37	-1	ENSG00000169252
ADRB2	rs2400704:148144664:C:T	5	148144664	C	T	5:148144664:C:T	rs2400704	4.41204	4.24184e-05	0.0432103	0.473519	5_148144664_T_C_b37	-1	ENSG00000169252
ADRB2	rs2400703:148144511:T:C	5	148144511	T	C	5:148144511:T:C	rs2400703	4.41204	4.24184e-05	0.0432103	0.473519	5_148144511_C_T_b37	-1	ENSG00000169252
ADRB2	rs4429840:148144865:C:T	5	148144865	C	T	5:148144865:C:T	rs4429840	4.39535	4.49676e-05	0.0452789	0.471573	NA	NA	ENSG00000169252
ADRB2	rs30316:148160041:A:G	5	148160041	A	G	5:148160041:A:G	rs30316	4.41204	4.24184e-05	0.0432103	0.473519	5_148160041_G_A_b37	-1	ENSG00000169252
ADRB2	rs35318229:148164182:CA:C	5	148164182	C	CA	5:148164182:C:CA	rs35318229	4.70192	1.51757e-05	0.0194556	0.530335	5_148164182_CA_C_b37	1	ENSG00000169252
ADRB2	rs56376672:148147672:C:T	5	148147672	C	T	5:148147672:C:T	rs56376672	4.41204	4.24184e-05	0.0432103	0.473519	5_148147672_T_C_b37	-1	ENSG00000169252
ADRB2	rs30330:148168332:C:T	5	148168332	T	C	5:148168332:T:C	rs30330	4.63707	1.9144e-05	0.0235854	0.527268	5_148168332_C_T_b37	1	ENSG00000169252
ADRB2	rs30321:148161744:T:C	5	148161744	T	C	5:148161744:T:C	rs30321	4.58202	2.3293e-05	0.0274184	0.486502	5_148161744_C_T_b37	-1	ENSG00000169252
ADRB2	rs6865781:148142638:T:C	5	148142638	T	C	5:148142638:T:C	rs6865781	4.41204	4.24184e-05	0.0432103	0.473519	5_148142638_C_T_b37	-1	ENSG00000169252
ADRB2	rs1368279:148143554:T:C	5	148143554	T	C	5:148143554:T:C	rs1368279	4.41204	4.24184e-05	0.0432103	0.473519	5_148143554_C_T_b37	-1	ENSG00000169252
ADRB2	rs246504:148151689:A:C	5	148151689	A	C	5:148151689:A:C	rs246504	4.41204	4.24184e-05	0.0432103	0.473519	5_148151689_C_A_b37	-1	ENSG00000169252
ADRB2	rs30312:148156653:T:C	5	148156653	T	C	5:148156653:T:C	rs30312	4.41204	4.24184e-05	0.0432103	0.473519	5_148156653_C_T_b37	-1	ENSG00000169252
ADRB2	rs6580579:148150932:T:C	5	148150932	T	C	5:148150932:T:C	rs6580579	4.41271	4.23202e-05	0.0431588	0.473609	5_148150932_C_T_b37	-1	ENSG00000169252
ADRB2	rs30331:148168469:C:A	5	148168469	A	C	5:148168469:A:C	rs30331	4.63718	1.91363e-05	0.0235786	0.527276	5_148168469_C_A_b37	1	ENSG00000169252
ADRB2	rs30327:148166171:T:G	5	148166171	G	T	5:148166171:G:T	rs30327	4.63595	1.92207e-05	0.0236677	0.527277	5_148166171_T_G_b37	1	ENSG00000169252
ADRB2	rs4144663:148153922:G:A	5	148153922	G	A	5:148153922:G:A	rs4144663	4.41204	4.24184e-05	0.0432103	0.473519	5_148153922_A_G_b37	-1	ENSG00000169252
ADRB2	rs56043944:148142150:G:A	5	148142150	G	A	5:148142150:G:A	rs56043944	4.41204	4.24184e-05	0.0432103	0.473519	5_148142150_A_G_b37	-1	ENSG00000169252
ADRB2	rs40949:148166106:G:A	5	148166106	A	G	5:148166106:A:G	rs40949	4.63613	1.92084e-05	0.023656	0.527164	5_148166106_G_A_b37	1	ENSG00000169252
ADRB2	rs2568999:148156486:G:A	5	148156486	G	A	5:148156486:G:A	rs2568999	4.41204	4.24184e-05	0.0432103	0.473519	5_148156486_A_G_b37	-1	ENSG00000169252
ADRB2	rs12653443:148146577:A:G	5	148146577	A	G	5:148146577:A:G	rs12653443	4.41204	4.24184e-05	0.0432103	0.473519	5_148146577_G_A_b37	-1	ENSG00000169252
ADRB2	rs30324:148162659:C:A	5	148162659	C	A	5:148162659:C:A	rs30324	4.41204	4.24184e-05	0.0432103	0.473519	5_148162659_A_C_b37	-1	ENSG00000169252
ADRB2	rs4513680:148145587:A:T	5	148145587	A	T	5:148145587:A:T	rs4513680	4.41224	4.23885e-05	0.0432103	0.473566	5_148145587_T_A_b37	-1	ENSG00000169252
ADRB2	rs39835:148165790:A:G	5	148165790	G	A	5:148165790:G:A	rs39835	4.63598	1.92187e-05	0.0236665	0.527148	5_148165790_A_G_b37	1	ENSG00000169252
ADRB2	rs6870766:148149461:A:G	5	148149461	A	G	5:148149461:A:G	rs6870766	4.4203	4.12102e-05	0.042277	0.474393	5_148149461_G_A_b37	-1	ENSG00000169252
ADRB2	rs30320:148161738:A:G	5	148161738	A	G	5:148161738:A:G	rs30320	4.58202	2.3293e-05	0.0274184	0.486502	5_148161738_G_A_b37	-1	ENSG00000169252
ADRB2	rs5872095:148148275:CT:C	5	148148275	CT	C	5:148148275:CT:C	rs5872095	4.38684	4.6322e-05	0.0463888	0.475764	NA	NA	ENSG00000169252
ADRB2	rs30311:148155532:C:A	5	148155532	C	A	5:148155532:C:A	rs30311	4.41204	4.24184e-05	0.0432103	0.473519	5_148155532_A_C_b37	-1	ENSG00000169252
ADRB2	rs749136:148153919:G:A	5	148153919	G	A	5:148153919:G:A	rs749136	4.41204	4.24184e-05	0.0432103	0.473519	NA	NA	ENSG00000169252
ADRB2	rs11444303:148144272:T:TG	5	148144272	T	TG	5:148144272:T:TG	rs11444303	4.41204	4.24184e-05	0.0432103	0.473519	5_148144272_TG_T_b37	-1	ENSG00000169252
ADRB2	rs2163751:148145198:G:A	5	148145198	G	A	5:148145198:G:A	rs2163751	4.41217	4.23993e-05	0.0432103	0.47355	5_148145198_A_G_b37	-1	ENSG00000169252
ADRB2	rs11750926:148143768:A:T	5	148143768	A	T	5:148143768:A:T	rs11750926	4.41204	4.24184e-05	0.0432103	0.473519	5_148143768_T_A_b37	-1	ENSG00000169252
ADRB2	rs185021:148167090:T:C	5	148167090	C	T	5:148167090:C:T	rs185021	4.63663	1.91739e-05	0.0236185	0.52722	5_148167090_T_C_b37	1	ENSG00000169252
ADRB2	rs30326:148164206:C:G	5	148164206	G	C	5:148164206:G:C	rs30326	4.70192	1.51757e-05	0.0194556	0.530335	5_148164206_C_G_b37	1	ENSG00000169252
ADRB2	rs30315:148159600:C:T	5	148159600	C	T	5:148159600:C:T	rs30315	4.41608	4.18229e-05	0.0427485	0.474071	5_148159600_T_C_b37	-1	ENSG00000169252
ADRB2	rs56776680:148150946:G:GA	5	148150946	G	GA	5:148150946:G:GA	rs56776680	4.41271	4.23202e-05	0.0431588	0.473609	5_148150946_GA_G_b37	-1	ENSG00000169252
ADRB2	rs12189260:148147997:A:G	5	148147997	A	G	5:148147997:A:G	rs12189260	4.4031	4.37654e-05	0.044254	0.473176	5_148147997_G_A_b37	-1	ENSG00000169252
AGA	rs13149149:178360550:C:T	4	178360550	T	C	4:178360550:T:C	rs13149149	-5.3054	1.65287e-06	0.00326411	-0.709838	4_178360550_C_T_b37	1	ENSG00000038002
AGA	rs4690522:178361051:C:A	4	178361051	A	C	4:178361051:A:C	rs4690522	-5.30763	1.63911e-06	0.00323886	-0.710292	4_178361051_C_A_b37	1	ENSG00000038002
AGAP1	rs140030205:236706612:A:AT	2	236706612	AT	A	2:236706612:AT:A	rs140030205	-4.46288	3.54919e-05	0.0375959	-0.733748	2_236706612_A_AT_b37	1	ENSG00000157985
AGAP3	rs1881634	7	151510571	C	T	7:151510571:C:T	rs1881634	4.37818	4.77436e-05	0.0474956	0.962019	NA	NA	ENSG00000133612
AGBL3	rs12536251:135017064:T:C	7	135017064	C	T	7:135017064:C:T	rs12536251	4.91002	7.14171e-06	0.0106431	1.05809	7_135017064_T_C_b37	1	ENSG00000146856
AGBL3	rs11771422:135004947:G:A	7	135004947	A	G	7:135004947:A:G	rs11771422	4.91002	7.14171e-06	0.0106431	1.05809	7_135004947_G_A_b37	1	ENSG00000146856
AGBL3	rs75022123:135013970:C:A	7	135013970	A	C	7:135013970:A:C	rs75022123	4.91002	7.14171e-06	0.0106431	1.05809	7_135013970_C_A_b37	1	ENSG00000146856
AGBL3	rs60249529:135003504:C:T	7	135003504	T	C	7:135003504:T:C	rs60249529	4.91002	7.14171e-06	0.0106431	1.05809	7_135003504_C_T_b37	1	ENSG00000146856
AGBL3	rs12532231:135015546:C:T	7	135015546	T	C	7:135015546:T:C	rs12532231	4.91002	7.14171e-06	0.0106431	1.05809	7_135015546_C_T_b37	1	ENSG00000146856
AGBL3	rs200364915:135004111:C:A	7	135004111	A	C	7:135004111:A:C	rs200364915	4.91002	7.14171e-06	0.0106431	1.05809	NA	NA	ENSG00000146856
AGBL3	rs12536271	7	135017162	C	T	7:135017162:C:T	rs12536271	4.91002	7.14171e-06	0.0106431	1.05809	7_135017162_T_C_b37	1	ENSG00000146856
AGL	rs494626:100326258:T:C	1	100326258	T	C	1:100326258:T:C	rs494626	-4.58498	2.30492e-05	0.0272536	-0.39129	1_100326258_C_T_b37	-1	ENSG00000162688
AGL	rs687979:100328272:G:A	1	100328272	G	A	1:100328272:G:A	rs687979	-4.46	3.58533e-05	0.0379158	-0.379209	1_100328272_A_G_b37	-1	ENSG00000162688
AGL	rs2230306:100336361:C:T	1	100336361	C	T	1:100336361:C:T	rs2230306	-4.46	3.58533e-05	0.0379158	-0.379209	1_100336361_T_C_b37	-1	ENSG00000162688
AGL	rs11166355:100301128:T:G	1	100301128	G	T	1:100301128:G:T	rs11166355	4.46127	3.56938e-05	0.0377849	0.379366	1_100301128_T_G_b37	1	ENSG00000162688
AGL	rs11166357:100302182:G:A	1	100302182	A	G	1:100302182:A:G	rs11166357	4.46092	3.57374e-05	0.0378239	0.379327	1_100302182_G_A_b37	1	ENSG00000162688
AGL	rs6676595:100338335:A:G	1	100338335	A	G	1:100338335:A:G	rs6676595	-4.46	3.58533e-05	0.0379158	-0.379209	1_100338335_G_A_b37	-1	ENSG00000162688
AGL	rs531015:100329435:T:C	1	100329435	T	C	1:100329435:T:C	rs531015	-4.46	3.58533e-05	0.0379158	-0.379209	1_100329435_C_T_b37	-1	ENSG00000162688
AGL	rs618539:100338873:T:G	1	100338873	T	G	1:100338873:T:G	rs618539	-4.43677	3.88993e-05	0.0404063	-0.376555	1_100338873_G_T_b37	-1	ENSG00000162688
AGL	rs6694354:100302872:T:C	1	100302872	C	T	1:100302872:C:T	rs6694354	4.46062	3.57754e-05	0.0378527	0.379298	1_100302872_T_C_b37	1	ENSG00000162688
AGL	rs574592	1	100331481	G	A	1:100331481:G:A	rs574592	-4.46	3.58533e-05	0.0379158	-0.379209	1_100331481_A_G_b37	-1	ENSG00000162688
AGL	rs11166356:100301394:G:T	1	100301394	T	G	1:100301394:T:G	rs11166356	4.46122	3.56998e-05	0.0377886	0.379357	1_100301394_G_T_b37	1	ENSG00000162688
AGL	rs494740:100326301:C:T	1	100326301	C	T	1:100326301:C:T	rs494740	-4.58498	2.30492e-05	0.0272536	-0.39129	1_100326301_T_C_b37	-1	ENSG00000162688
AGL	rs538389:100330237:A:G	1	100330237	A	G	1:100330237:A:G	rs538389	-4.46	3.58533e-05	0.0379158	-0.379209	1_100330237_G_A_b37	-1	ENSG00000162688
AGL	rs2307533:100324967:C:CCT	1	100324967	C	CCT	1:100324967:C:CCT	rs2307533	-4.50436	3.06669e-05	0.0335366	-0.365306	1_100324967_CCT_C_b37	-1	ENSG00000162688
AGL	rs539157:100330295:T:C	1	100330295	T	C	1:100330295:T:C	rs539157	-4.46	3.58533e-05	0.0379158	-0.379209	1_100330295_C_T_b37	-1	ENSG00000162688
AGL	rs492032:100326021:T:C	1	100326021	T	C	1:100326021:T:C	rs492032	-4.46	3.58533e-05	0.0379158	-0.379209	1_100326021_C_T_b37	-1	ENSG00000162688
AGL	rs535461:100329889:G:C	1	100329889	G	C	1:100329889:G:C	rs535461	-4.58498	2.30492e-05	0.0272536	-0.39129	1_100329889_C_G_b37	-1	ENSG00000162688
AGL	rs10875271:100303030:C:A	1	100303030	A	C	1:100303030:A:C	rs10875271	4.46077	3.5756e-05	0.0378393	0.379299	1_100303030_C_A_b37	1	ENSG00000162688
AGL	rs578793:100328542:G:A	1	100328542	G	A	1:100328542:G:A	rs578793	-4.58498	2.30492e-05	0.0272536	-0.39129	1_100328542_A_G_b37	-1	ENSG00000162688
AGL	rs6577141:100338055:A:G	1	100338055	A	G	1:100338055:A:G	rs6577141	-4.58498	2.30492e-05	0.0272536	-0.39129	1_100338055_G_A_b37	-1	ENSG00000162688
AGL	rs653389:100335455:A:T	1	100335455	A	T	1:100335455:A:T	rs653389	-4.46	3.58533e-05	0.0379158	-0.379209	1_100335455_T_A_b37	-1	ENSG00000162688
AGL	rs656572:100330666:C:A	1	100330666	C	A	1:100330666:C:A	rs656572	-4.58498	2.30492e-05	0.0272536	-0.39129	1_100330666_A_C_b37	-1	ENSG00000162688
AGL	rs672069:100329491:C:T	1	100329491	C	T	1:100329491:C:T	rs672069	-4.58498	2.30492e-05	0.0272536	-0.39129	1_100329491_T_C_b37	-1	ENSG00000162688
AGL	rs481102:100334693:T:C	1	100334693	T	C	1:100334693:T:C	rs481102	-4.46	3.58533e-05	0.0379158	-0.379209	1_100334693_C_T_b37	-1	ENSG00000162688
AGL	rs555472:100310736:C:G	1	100310736	C	G	1:100310736:C:G	rs555472	-4.46	3.58533e-05	0.0379158	-0.379209	1_100310736_G_C_b37	-1	ENSG00000162688
AGL	rs579660:100328644:T:C	1	100328644	T	C	1:100328644:T:C	rs579660	-4.46	3.58533e-05	0.0379158	-0.379209	1_100328644_C_T_b37	-1	ENSG00000162688
AGL	rs569488:100334848:C:T	1	100334848	C	T	1:100334848:C:T	rs569488	-4.58147	2.33382e-05	0.0274377	-0.39136	1_100334848_T_C_b37	-1	ENSG00000162688
AGL	rs501014:100312175:G:A	1	100312175	G	A	1:100312175:G:A	rs501014	-4.46	3.58533e-05	0.0379158	-0.379209	1_100312175_A_G_b37	-1	ENSG00000162688
AGL	rs11166358	1	100305320	C	T	1:100305320:C:T	rs11166358	4.46	3.58533e-05	0.0379158	0.379209	1_100305320_T_C_b37	1	ENSG00000162688
AGL	rs663848:100316765:C:T	1	100316765	C	T	1:100316765:C:T	rs663848	-4.46	3.58533e-05	0.0379158	-0.379209	1_100316765_T_C_b37	-1	ENSG00000162688
AGL	rs520644:100309252:T:C	1	100309252	T	C	1:100309252:T:C	rs520644	-4.46	3.58533e-05	0.0379158	-0.379209	1_100309252_C_T_b37	-1	ENSG00000162688
AGL	rs567596:100335056:A:G	1	100335056	A	G	1:100335056:A:G	rs567596	-4.46	3.58533e-05	0.0379158	-0.379209	1_100335056_G_A_b37	-1	ENSG00000162688
AGL	rs2814038	1	100338506	T	G	1:100338506:T:G	rs2814038	-4.37106	4.89433e-05	0.0483779	-0.346467	1_100338506_G_T_b37	-1	ENSG00000162688
AGL	rs2307130	1	100316589	G	A	1:100316589:G:A	rs2307130	-4.43954	3.8523e-05	0.0401663	-0.320555	1_100316589_A_G_b37	1	ENSG00000162688
AGL	rs573196:100307514:T:A	1	100307514	A	T	1:100307514:A:T	rs573196	4.46	3.58533e-05	0.0379158	0.379209	1_100307514_T_A_b37	1	ENSG00000162688
AGTR1	rs1492102:148433000:C:T	3	148433000	T	C	3:148433000:T:C	rs1492102	-4.66329	1.74304e-05	0.0218712	-0.68499	3_148433000_C_T_b37	1	ENSG00000144891
AGTR1	rs1492101:148433353:G:A	3	148433353	A	G	3:148433353:A:G	rs1492101	-4.64902	1.83436e-05	0.0227748	-0.686972	3_148433353_G_A_b37	1	ENSG00000144891
AGTR1	rs3772626:148432592:T:C	3	148432592	C	T	3:148432592:C:T	rs3772626	-4.6649	1.73306e-05	0.0217606	-0.684728	3_148432592_T_C_b37	1	ENSG00000144891
AGTR1	rs12721315:148426785:C:A	3	148426785	A	C	3:148426785:A:C	rs12721315	-4.60206	2.16899e-05	0.0259326	-0.659816	3_148426785_C_A_b37	1	ENSG00000144891
AGTR1	rs368469:148394773:T:C	3	148394773	T	C	3:148394773:T:C	rs368469	4.37876	4.76468e-05	0.0474111	0.649542	3_148394773_C_T_b37	-1	ENSG00000144891
AGTR1	rs4681442:148432244:G:A	3	148432244	A	G	3:148432244:A:G	rs4681442	-4.6649	1.73306e-05	0.0217606	-0.684728	3_148432244_G_A_b37	1	ENSG00000144891
AGTR1	rs4681443	3	148432469	A	G	3:148432469:A:G	rs4681443	-4.6649	1.73306e-05	0.0217606	-0.684728	3_148432469_G_A_b37	1	ENSG00000144891
AGTR1	rs1492084:148395342:C:T	3	148395342	C	T	3:148395342:C:T	rs1492084	4.7452	1.29872e-05	0.0172043	0.689726	3_148395342_T_C_b37	-1	ENSG00000144891
AGTR1	rs11383810:148395665:G:GA	3	148395665	G	GA	3:148395665:G:GA	rs11383810	4.74483	1.30046e-05	0.0172232	0.689706	3_148395665_GA_G_b37	-1	ENSG00000144891
AGTR1	rs3772625:148432732:A:G	3	148432732	G	A	3:148432732:G:A	rs3772625	-4.6649	1.73306e-05	0.0217606	-0.684728	3_148432732_A_G_b37	1	ENSG00000144891
AGTR1	rs4681441:148432052:C:A	3	148432052	A	C	3:148432052:A:C	rs4681441	-4.6649	1.73306e-05	0.0217606	-0.684728	3_148432052_C_A_b37	1	ENSG00000144891
AGTR1	rs3841928:148434916:C:CA	3	148434916	CA	C	3:148434916:CA:C	rs3841928	-4.57052	2.42637e-05	0.0282009	-0.692338	3_148434916_C_CA_b37	1	ENSG00000144891
AGTR1	rs275671:148396252:T:A	3	148396252	T	A	3:148396252:T:A	rs275671	4.3789	4.76236e-05	0.047393	0.649565	3_148396252_A_T_b37	-1	ENSG00000144891
AGTR1	rs3772633:148418168:T:C	3	148418168	C	T	3:148418168:C:T	rs3772633	6.87135	3.85334e-09	1.91134e-05	1.30601	3_148418168_T_C_b37	1	ENSG00000144891
AGTR1	rs4681445:148434687:T:C	3	148434687	C	T	3:148434687:C:T	rs4681445	-4.58365	2.31578e-05	0.0272741	-0.691897	3_148434687_T_C_b37	1	ENSG00000144891
AGTR1	rs4681444	3	148432574	C	A	3:148432574:C:A	rs4681444	-4.6649	1.73306e-05	0.0217606	-0.684728	3_148432574_A_C_b37	1	ENSG00000144891
AGTR1	rs11453788:148396396:G:GT	3	148396396	G	GT	3:148396396:G:GT	rs11453788	4.43187	3.95728e-05	0.0409763	0.67095	3_148396396_GT_G_b37	-1	ENSG00000144891
AGTR1	rs275674	3	148396528	C	G	3:148396528:C:G	rs275674	4.37876	4.76468e-05	0.0474111	0.649542	3_148396528_G_C_b37	-1	ENSG00000144891
AGTR1	rs4681440	3	148432032	T	C	3:148432032:T:C	rs4681440	-4.6649	1.73306e-05	0.0217606	-0.684728	3_148432032_C_T_b37	1	ENSG00000144891
AGTR1	rs275673:148396453:G:C	3	148396453	G	C	3:148396453:G:C	rs275673	4.37876	4.76468e-05	0.0474111	0.649542	3_148396453_C_G_b37	-1	ENSG00000144891
AGTR1	rs7623953:148434984:A:G	3	148434984	G	A	3:148434984:G:A	rs7623953	-4.56683	2.45836e-05	0.0284739	-0.692491	3_148434984_A_G_b37	1	ENSG00000144891
AHSA2	rs56750666:61413092:AATAAC:A	2	61413092	A	AATAAC	2:61413092:A:AATAAC	rs56750666	-5.02858	4.62365e-06	0.00763736	-0.968049	2_61413092_AATAAC_A_b37	1	ENSG00000173209
AIMP1	rs201062605:107215353:C:CT	4	107215353	CT	C	4:107215353:CT:C	rs201062605	-4.58099	2.33783e-05	0.0274745	-0.643616	NA	NA	ENSG00000164022
AJAP1	rs10915585:4737890:C:T	1	4737890	T	C	1:4737890:T:C	rs10915585	-4.38932	4.59227e-05	0.0460794	-0.997887	1_4737890_C_T_b37	1	ENSG00000196581
AJAP1	rs16839451	1	4737693	A	G	1:4737693:A:G	rs16839451	-4.38932	4.59227e-05	0.0460794	-0.997887	1_4737693_G_A_b37	1	ENSG00000196581
AJAP1	rs16839450	1	4737531	T	C	1:4737531:T:C	rs16839450	-4.38932	4.59227e-05	0.0460794	-0.997887	1_4737531_C_T_b37	1	ENSG00000196581
AJAP1	rs16839462	1	4747663	C	G	1:4747663:C:G	rs16839462	-5.25788	1.97457e-06	0.00381236	-1.07962	1_4747663_G_C_b37	1	ENSG00000196581
AJAP1	rs61765027:4747119:G:T	1	4747119	T	G	1:4747119:T:G	rs61765027	-5.2585	1.97e-06	0.00380472	-1.07974	1_4747119_G_T_b37	1	ENSG00000196581
AJAP1	rs61765024:4738484:C:T	1	4738484	T	C	1:4738484:T:C	rs61765024	-4.38932	4.59227e-05	0.0460794	-0.997887	1_4738484_C_T_b37	1	ENSG00000196581
AJAP1	rs61765028:4748561:G:A	1	4748561	A	G	1:4748561:A:G	rs61765028	-5.00849	4.97847e-06	0.00809167	-1.07601	1_4748561_G_A_b37	1	ENSG00000196581
AKIRIN1	rs7550056	1	39581931	C	T	1:39581931:C:T	rs7550056	4.42845	4.00503e-05	0.0413699	0.552867	1_39581931_T_C_b37	1	ENSG00000174574
AKIRIN1	rs6691610:39577305:G:A	1	39577305	A	G	1:39577305:A:G	rs6691610	4.36916	4.92675e-05	0.0486221	0.548906	1_39577305_G_A_b37	1	ENSG00000174574
AKR1B1	rs878441	7	134082530	A	C	7:134082530:A:C	rs878441	-4.66601	1.72613e-05	0.0216858	-0.663685	7_134082530_C_A_b37	1	ENSG00000085662
AKR1B1	rs13437872:134189342:C:T	7	134189342	C	T	7:134189342:C:T	rs13437872	-6.09988	7.93586e-08	0.000263386	-0.743504	7_134189342_T_C_b37	-1	ENSG00000085662
AKR1B1	rs62466178:134088877:G:A	7	134088877	A	G	7:134088877:A:G	rs62466178	-4.43957	3.85192e-05	0.0401638	-0.647963	7_134088877_G_A_b37	1	ENSG00000085662
AKR1B1	rs878442:134082445:C:G	7	134082445	G	C	7:134082445:G:C	rs878442	-4.66601	1.72613e-05	0.0216858	-0.663685	7_134082445_C_G_b37	1	ENSG00000085662
AKR1B1	rs55811654:134102126:C:T	7	134102126	T	C	7:134102126:T:C	rs55811654	-4.6658	1.72746e-05	0.0217009	-0.655497	7_134102126_C_T_b37	1	ENSG00000085662
AKR1B1	rs1732043:134161700:G:A	7	134161700	G	A	7:134161700:G:A	rs1732043	-5.11172	3.40131e-06	0.00592967	-0.650701	7_134161700_A_G_b37	-1	ENSG00000085662
AKR1B1	rs55851624:134082805:C:T	7	134082805	T	C	7:134082805:T:C	rs55851624	-4.66601	1.72613e-05	0.0216858	-0.663685	7_134082805_C_T_b37	1	ENSG00000085662
AKR1B1	rs1732032:134183009:G:T	7	134183009	G	T	7:134183009:G:T	rs1732032	-5.0649	4.04421e-06	0.00678871	-0.646276	7_134183009_T_G_b37	-1	ENSG00000085662
AKR1B1	rs6964693:134158295:A:G	7	134158295	A	G	7:134158295:A:G	rs6964693	-6.14116	6.75979e-08	0.00023178	-0.743333	7_134158295_G_A_b37	-1	ENSG00000085662
AKR1B1	rs782525:134189406:G:A	7	134189406	G	A	7:134189406:G:A	rs782525	-5.04534	4.34679e-06	0.0072508	-0.64558	7_134189406_A_G_b37	-1	ENSG00000085662
AKR1B1	rs1553976	7	134155533	T	C	7:134155533:T:C	rs1553976	-5.62342	4.96684e-07	0.00130207	-0.717059	7_134155533_C_T_b37	1	ENSG00000085662
AKR1B1	rs810649:134177787:T:C	7	134177787	T	C	7:134177787:T:C	rs810649	-5.0649	4.04421e-06	0.00678871	-0.646276	7_134177787_C_T_b37	-1	ENSG00000085662
AKR1B1	rs1732045:134162467:G:A	7	134162467	G	A	7:134162467:G:A	rs1732045	-5.11099	3.41058e-06	0.00594219	-0.650667	7_134162467_A_G_b37	-1	ENSG00000085662
AKR1B1	rs782537:134164946:A:C	7	134164946	A	C	7:134164946:A:C	rs782537	-4.89888	7.43819e-06	0.0110188	-0.652664	7_134164946_C_A_b37	-1	ENSG00000085662
AKR1B1	rs878443	7	134082287	T	G	7:134082287:T:G	rs878443	-4.66601	1.72613e-05	0.0216858	-0.663685	7_134082287_G_T_b37	1	ENSG00000085662
AKR1B1	rs2137608:134156061:G:T	7	134156061	G	T	7:134156061:G:T	rs2137608	-6.14026	6.7834e-08	0.000232166	-0.743317	7_134156061_T_G_b37	-1	ENSG00000085662
AKR1B1	rs55909615:134108658:G:A	7	134108658	A	G	7:134108658:A:G	rs55909615	-4.59771	2.20284e-05	0.0262635	-0.655196	7_134108658_G_A_b37	1	ENSG00000085662
AKR1B1	rs13237016:134190218:G:A	7	134190218	G	A	7:134190218:G:A	rs13237016	-6.08622	8.36789e-08	0.000275575	-0.743257	7_134190218_A_G_b37	-1	ENSG00000085662
AKR1B1	rs1424438:134068499:C:T	7	134068499	T	C	7:134068499:T:C	rs1424438	-4.49627	3.15558e-05	0.0343162	-0.651245	7_134068499_C_T_b37	1	ENSG00000085662
AKR1B1	rs28366633:134173779:A:C	7	134173779	A	C	7:134173779:A:C	rs28366633	-6.11938	7.35704e-08	0.00024769	-0.743869	7_134173779_C_A_b37	-1	ENSG00000085662
AKR1B1	rs73164828:134189905:C:G	7	134189905	C	G	7:134189905:C:G	rs73164828	-6.09174	8.19048e-08	0.000270844	-0.743419	7_134189905_G_C_b37	-1	ENSG00000085662
AKR1B1	rs59743852:134177630:CT:C	7	134177630	CT	C	7:134177630:CT:C	rs59743852	-5.0767	3.87179e-06	0.00660976	-0.651433	NA	NA	ENSG00000085662
AKR1B1	rs11982449	7	134095890	T	A	7:134095890:T:A	rs11982449	-4.44147	3.82634e-05	0.039964	-0.648813	7_134095890_A_T_b37	1	ENSG00000085662
AKR1B1	rs6467527:134080730:T:G	7	134080730	G	T	7:134080730:G:T	rs6467527	-4.66551	1.72925e-05	0.0217197	-0.663693	7_134080730_T_G_b37	1	ENSG00000085662
AKR1B1	rs6975689:134100120:C:T	7	134100120	T	C	7:134100120:T:C	rs6975689	-4.6221	2.01944e-05	0.0245228	-0.655671	7_134100120_C_T_b37	1	ENSG00000085662
AKR1B1	rs35301660:134155925:T:TG	7	134155925	T	TG	7:134155925:T:TG	rs35301660	-4.95221	6.12074e-06	0.0094697	-0.656732	7_134155925_TG_T_b37	-1	ENSG00000085662
AKR1B1	rs11982260:134099155:T:C	7	134099155	C	T	7:134099155:C:T	rs11982260	-4.59759	2.20377e-05	0.0262735	-0.655344	7_134099155_T_C_b37	1	ENSG00000085662
AKR1B1	rs10246317:134178996:A:G	7	134178996	A	G	7:134178996:A:G	rs10246317	-6.11916	7.36331e-08	0.000247844	-0.743856	7_134178996_G_A_b37	-1	ENSG00000085662
AKR1B1	rs34841853:134163939:C:CAG	7	134163939	C	CAG	7:134163939:C:CAG	rs34841853	-6.15538	6.39607e-08	0.000220345	-0.747282	NA	NA	ENSG00000085662
AKR1B1	rs35769519:134184479:T:G	7	134184479	G	T	7:134184479:G:T	rs35769519	-5.67171	4.13105e-07	0.00109913	-0.716197	NA	NA	ENSG00000085662
AKR1B1	rs3823573:134103265:T:C	7	134103265	C	T	7:134103265:C:T	rs3823573	-4.67361	1.67983e-05	0.0211737	-0.65558	7_134103265_T_C_b37	1	ENSG00000085662
AKR1B1	rs1364431:134084174:A:G	7	134084174	G	A	7:134084174:G:A	rs1364431	-4.44596	3.76655e-05	0.0394187	-0.648862	7_134084174_A_G_b37	1	ENSG00000085662
AKR1B1	rs880458:134081571:G:A	7	134081571	A	G	7:134081571:A:G	rs880458	-4.66601	1.72613e-05	0.0216858	-0.663685	7_134081571_G_A_b37	1	ENSG00000085662
AKR1B1	rs782527:134178291:T:C	7	134178291	T	C	7:134178291:T:C	rs782527	-5.0649	4.04421e-06	0.00678871	-0.646276	7_134178291_C_T_b37	-1	ENSG00000085662
AKR1B1	rs55923035:134086395:G:T	7	134086395	T	G	7:134086395:T:G	rs55923035	-4.43962	3.85119e-05	0.0401585	-0.647833	7_134086395_G_T_b37	1	ENSG00000085662
AKR1B1	rs1973631:134155373:G:A	7	134155373	G	A	7:134155373:G:A	rs1973631	-6.13956	6.80197e-08	0.000232658	-0.743296	7_134155373_A_G_b37	-1	ENSG00000085662
AKR1B1	rs35139958:134175030:TA:T	7	134175030	TA	T	7:134175030:TA:T	rs35139958	-6.11914	7.36381e-08	0.000247844	-0.743855	7_134175030_T_TA_b37	-1	ENSG00000085662
AKR1B1	rs73162884:134089170:C:A	7	134089170	A	C	7:134089170:A:C	rs73162884	-4.43995	3.84677e-05	0.0401184	-0.647999	7_134089170_C_A_b37	1	ENSG00000085662
AKR1B1	rs741605:134109017:C:T	7	134109017	T	C	7:134109017:T:C	rs741605	-4.58831	2.27778e-05	0.0269742	-0.653477	7_134109017_C_T_b37	1	ENSG00000085662
AKR1B1	rs7795758:134100951:T:G	7	134100951	G	T	7:134100951:G:T	rs7795758	-4.64148	1.88449e-05	0.023306	-0.655719	7_134100951_T_G_b37	1	ENSG00000085662
AKR1B1	rs149628242:134154308:TACG:T	7	134154308	T	TACG	7:134154308:T:TACG	rs149628242	-5.62182	4.99717e-07	0.00130959	-0.717212	7_134154308_TACG_T_b37	1	ENSG00000085662
AKR1B1	rs5887682:134157287:C:CA	7	134157287	C	CA	7:134157287:C:CA	rs5887682	-5.11541	3.35515e-06	0.00586472	-0.651347	7_134157287_CA_C_b37	-1	ENSG00000085662
AKR1B1	rs73162888:134090531:G:T	7	134090531	T	G	7:134090531:T:G	rs73162888	-4.43977	3.84922e-05	0.0401401	-0.648066	7_134090531_G_T_b37	1	ENSG00000085662
AKR1B1	rs17167854:134130828:T:G	7	134130828	G	T	7:134130828:G:T	rs17167854	-4.57316	2.40374e-05	0.0280791	-0.60512	7_134130828_T_G_b37	1	ENSG00000085662
AKR1B1	rs73162883:134089169:G:A	7	134089169	A	G	7:134089169:A:G	rs73162883	-4.43995	3.84677e-05	0.0401184	-0.647999	7_134089169_G_A_b37	1	ENSG00000085662
AKR1B1	rs10275355:134175325:T:C	7	134175325	T	C	7:134175325:T:C	rs10275355	-6.11914	7.36381e-08	0.000247844	-0.743855	7_134175325_C_T_b37	-1	ENSG00000085662
AKR1B1	rs7455336:134176759:G:A	7	134176759	G	A	7:134176759:G:A	rs7455336	-6.11916	7.36331e-08	0.000247844	-0.743856	7_134176759_A_G_b37	-1	ENSG00000085662
AKR1B1	rs57708564:134165307:CTCTT:C	7	134165307	CTCTT	C	7:134165307:CTCTT:C	rs57708564	-6.13275	6.98447e-08	0.00023741	-0.743663	7_134165307_C_CTCTT_b37	-1	ENSG00000085662
AKR1B1	rs17660462	7	134133620	G	T	7:134133620:G:T	rs17660462	-4.72669	1.38828e-05	0.018163	-0.658634	7_134133620_T_G_b37	1	ENSG00000085662
AKR1B1	rs34516140:134169622:T:G	7	134169622	T	G	7:134169622:T:G	rs34516140	-6.13598	6.89737e-08	0.000235519	-0.743548	7_134169622_G_T_b37	-1	ENSG00000085662
AKR1B1	rs6951755:134083516:G:T	7	134083516	T	G	7:134083516:T:G	rs6951755	-4.66601	1.72613e-05	0.0216858	-0.663685	7_134083516_G_T_b37	1	ENSG00000085662
AKR1B1	rs759852:134109303:C:T	7	134109303	T	C	7:134109303:T:C	rs759852	-4.58079	2.3395e-05	0.0274906	-0.652061	7_134109303_C_T_b37	1	ENSG00000085662
AKR1B1	rs10276155:134179172:C:T	7	134179172	T	C	7:134179172:T:C	rs10276155	-5.60661	5.29523e-07	0.00137959	-0.718337	7_134179172_C_T_b37	1	ENSG00000085662
AKR1B1	rs10242769:134178494:A:G	7	134178494	A	G	7:134178494:A:G	rs10242769	-6.11916	7.36331e-08	0.000247844	-0.743856	7_134178494_G_A_b37	-1	ENSG00000085662
AKR1B1	rs782544:134188002:T:C	7	134188002	T	C	7:134188002:T:C	rs782544	-4.85709	8.66103e-06	0.0123921	-0.649154	7_134188002_C_T_b37	-1	ENSG00000085662
AKR1B15	rs10488462:134509798:A:G	7	134509798	G	A	7:134509798:G:A	rs10488462	4.50385	3.07226e-05	0.033589	1.08079	7_134509798_A_G_b37	1	ENSG00000227471
AKR1B15	rs9642002:134503166:G:A	7	134503166	A	G	7:134503166:A:G	rs9642002	4.62238	2.01746e-05	0.0245029	1.06688	7_134503166_G_A_b37	1	ENSG00000227471
AKR1B15	rs2347898:134483434:A:C	7	134483434	C	A	7:134483434:C:A	rs2347898	4.38573	4.6502e-05	0.0465394	1.02739	7_134483434_A_C_b37	1	ENSG00000227471
AKR1B15	rs17800656:134510972:G:A	7	134510972	A	G	7:134510972:A:G	rs17800656	4.38866	4.60293e-05	0.0461599	1.05621	7_134510972_G_A_b37	1	ENSG00000227471
AKR1C1	rs10795160:4422801:T:C	10	4422801	C	T	10:4422801:C:T	rs10795160	-4.52908	2.81023e-05	0.0313631	-0.57821	10_4422801_T_C_b37	1	ENSG00000187134
AKR1C1	rs10904246:4424796:G:C	10	4424796	C	G	10:4424796:C:G	rs10904246	-4.55719	2.54395e-05	0.0292	-0.578553	10_4424796_G_C_b37	1	ENSG00000187134
AKR1C1	rs12267660:4429530:G:A	10	4429530	A	G	10:4429530:A:G	rs12267660	-4.65569	1.79112e-05	0.022369	-1.06472	10_4429530_G_A_b37	1	ENSG00000187134
AKR1C1	rs61831491:4428895:C:T	10	4428895	T	C	10:4428895:T:C	rs61831491	-4.66336	1.74261e-05	0.0218663	-1.06905	10_4428895_C_T_b37	1	ENSG00000187134
AKR1C1	rs61829659:4420314:A:G	10	4420314	G	A	10:4420314:G:A	rs61829659	-5.47549	8.71062e-07	0.00208733	-1.16903	10_4420314_A_G_b37	1	ENSG00000187134
AKR1C1	rs11814820:4424952:A:G	10	4424952	G	A	10:4424952:G:A	rs11814820	-4.5573	2.54295e-05	0.0291903	-0.578589	10_4424952_A_G_b37	1	ENSG00000187134
AKR1C1	rs57580573:4431292:C:A	10	4431292	A	C	10:4431292:A:C	rs57580573	-4.655	1.79555e-05	0.0224143	-1.06465	10_4431292_C_A_b37	1	ENSG00000187134
AKR1C1	rs77319258:4420871:A:AT	10	4420871	AT	A	10:4420871:AT:A	rs77319258	-4.69703	1.54447e-05	0.0197459	-1.05953	10_4420871_A_AT_b37	1	ENSG00000187134
AKR1C1	rs56081656:4423480:G:A	10	4423480	A	G	10:4423480:A:G	rs56081656	-4.69401	1.56133e-05	0.0199315	-1.05931	10_4423480_G_A_b37	1	ENSG00000187134
ALDH7A1	rs13164487:125964383:G:A	5	125964383	A	G	5:125964383:A:G	rs13164487	4.93985	6.40412e-06	0.00980128	1.16749	5_125964383_G_A_b37	1	ENSG00000164904
ALDH7A1	rs144971085:125915685:TTTAATTG:T	5	125915685	T	TTTAATTG	5:125915685:T:TTTAATTG	rs144971085	6.19485	5.4853e-08	0.000192591	1.24234	5_125915685_TTTAATTG_T_b37	1	ENSG00000164904
ALDH7A1	rs35626152:125943676:T:G	5	125943676	G	T	5:125943676:G:T	rs35626152	5.80689	2.46128e-07	0.000707217	1.21032	5_125943676_T_G_b37	1	ENSG00000164904
ALDH7A1	rs36077292:125909451:T:C	5	125909451	C	T	5:125909451:C:T	rs36077292	6.19093	5.56967e-08	0.000195108	1.24314	5_125909451_T_C_b37	1	ENSG00000164904
ALDH7A1	rs62391527:125904970:T:C	5	125904970	C	T	5:125904970:C:T	rs62391527	6.17915	5.83093e-08	0.000203381	1.24362	5_125904970_T_C_b37	1	ENSG00000164904
ALDH7A1	rs7709981:125917657:G:A	5	125917657	A	G	5:125917657:A:G	rs7709981	6.19487	5.4849e-08	0.000192591	1.24227	5_125917657_G_A_b37	1	ENSG00000164904
ALDH7A1	rs17154676	5	125912120	G	A	5:125912120:G:A	rs17154676	6.19489	5.48447e-08	0.000192591	1.2431	5_125912120_A_G_b37	1	ENSG00000164904
ALDH7A1	rs13182402	5	125918148	G	A	5:125918148:G:A	rs13182402	6.19489	5.48447e-08	0.000192591	1.2431	5_125918148_A_G_b37	1	ENSG00000164904
ALDH7A1	rs7730933:125921381:G:A	5	125921381	A	G	5:125921381:A:G	rs7730933	6.19568	5.46758e-08	0.000192228	1.24219	5_125921381_G_A_b37	1	ENSG00000164904
ALDH7A1	rs67308532:125908599:C:G	5	125908599	G	C	5:125908599:G:C	rs67308532	5.44835	9.65182e-07	0.00214132	1.15093	5_125908599_C_G_b37	1	ENSG00000164904
ALDH7A1	rs56397023:125915779:G:A	5	125915779	A	G	5:125915779:A:G	rs56397023	6.19485	5.4853e-08	0.000192591	1.24234	5_125915779_G_A_b37	1	ENSG00000164904
ALDH7A1	rs6861395:125928737:C:T	5	125928737	T	C	5:125928737:T:C	rs6861395	6.17817	5.85336e-08	0.000204066	1.24157	5_125928737_C_T_b37	1	ENSG00000164904
ALDH7A1	rs202235158:125914671:AGCCTCTTCCTGGCAGGGCCT:A	5	125914671	A	AGCCTCTTCCTGGCAGGGCCT	5:125914671:A:AGCCTCTTCCTGGCAGGGCCT	rs202235158	6.19488	5.48455e-08	0.000192591	1.24269	5_125914671_AGCCTCTTCCTGGCAGGGCCT_A_b37	1	ENSG00000164904
ALDH7A1	rs35617751:125913012:GT:G	5	125913012	G	GT	5:125913012:G:GT	rs35617751	6.19489	5.48447e-08	0.000192591	1.2431	5_125913012_GT_G_b37	1	ENSG00000164904
ALDH7A1	rs7719675:125910115:T:C	5	125910115	C	T	5:125910115:C:T	rs7719675	6.1919	5.54863e-08	0.000194541	1.24305	5_125910115_T_C_b37	1	ENSG00000164904
ALDH7A1	rs35290920:125904304:G:C	5	125904304	C	G	5:125904304:C:G	rs35290920	5.78882	2.63815e-07	0.000748574	1.21153	5_125904304_G_C_b37	1	ENSG00000164904
ALDH7A1	rs56738803:125919066:G:A	5	125919066	A	G	5:125919066:A:G	rs56738803	6.19538	5.47402e-08	0.00019243	1.24221	5_125919066_G_A_b37	1	ENSG00000164904
ALDH7A1	rs62391533:125915922:C:G	5	125915922	G	C	5:125915922:G:C	rs62391533	6.19488	5.48464e-08	0.000192591	1.24255	5_125915922_C_G_b37	1	ENSG00000164904
ALDH7A1	rs35109136:125916297:A:AT	5	125916297	AT	A	5:125916297:AT:A	rs35109136	6.19484	5.48546e-08	0.000192591	1.2422	5_125916297_A_AT_b37	1	ENSG00000164904
ALDH7A1	rs35797169:125924043:T:A	5	125924043	A	T	5:125924043:A:T	rs35797169	5.8145	2.39035e-07	0.000692614	1.21119	5_125924043_T_A_b37	1	ENSG00000164904
ALDH7A1	rs13177576:125917249:G:T	5	125917249	T	G	5:125917249:T:G	rs13177576	6.19489	5.48436e-08	0.000192591	1.24235	5_125917249_G_T_b37	1	ENSG00000164904
ALDH7A1	rs13188450:125919360:G:C	5	125919360	C	G	5:125919360:C:G	rs13188450	6.19433	5.49646e-08	0.000192951	1.24183	5_125919360_G_C_b37	1	ENSG00000164904
ALDH7A1	rs62391531:125914726:A:T	5	125914726	T	A	5:125914726:T:A	rs62391531	6.17805	5.85596e-08	0.000204144	1.24149	5_125914726_A_T_b37	1	ENSG00000164904
ALDH7A1	rs7737256:125910078:A:G	5	125910078	G	A	5:125910078:G:A	rs7737256	6.19194	5.5477e-08	0.000194521	1.24293	5_125910078_A_G_b37	1	ENSG00000164904
ALDH7A1	rs35115612:125926839:T:C	5	125926839	C	T	5:125926839:C:T	rs35115612	6.19342	5.51586e-08	0.000193489	1.24216	5_125926839_T_C_b37	1	ENSG00000164904
ALDH7A1	rs17154671:125908203:C:T	5	125908203	T	C	5:125908203:T:C	rs17154671	6.18945	5.60176e-08	0.000196159	1.24309	5_125908203_C_T_b37	1	ENSG00000164904
ALDH7A1	rs34496788:125912471:G:T	5	125912471	T	G	5:125912471:T:G	rs34496788	6.19487	5.48495e-08	0.000192591	1.24289	5_125912471_G_T_b37	1	ENSG00000164904
ALDH7A1	rs13171814:125916032:G:A	5	125916032	A	G	5:125916032:A:G	rs13171814	6.19487	5.4849e-08	0.000192591	1.24227	5_125916032_G_A_b37	1	ENSG00000164904
ALDH7A1	rs73343333:125913560:A:C	5	125913560	C	A	5:125913560:C:A	rs73343333	6.19488	5.48464e-08	0.000192591	1.24255	5_125913560_A_C_b37	1	ENSG00000164904
ALDH7A1	rs80297252:125914326:G:A	5	125914326	A	G	5:125914326:A:G	rs80297252	6.19489	5.4845e-08	0.000192591	1.24282	NA	NA	ENSG00000164904
ALDH7A1	rs73343315:125904762:G:A	5	125904762	A	G	5:125904762:A:G	rs73343315	6.17757	5.86707e-08	0.000204467	1.24372	5_125904762_G_A_b37	1	ENSG00000164904
ALDH7A1	rs34373067:125940176:C:T	5	125940176	T	C	5:125940176:T:C	rs34373067	5.80671	2.46299e-07	0.000707563	1.21041	5_125940176_C_T_b37	1	ENSG00000164904
ALDH7A1	rs35530877:125957072:A:G	5	125957072	G	A	5:125957072:G:A	rs35530877	5.80262	2.502e-07	0.000717852	1.21054	5_125957072_A_G_b37	1	ENSG00000164904
ALDH7A1	rs61701536:125909367:T:C	5	125909367	C	T	5:125909367:C:T	rs61701536	6.19095	5.56923e-08	0.000195105	1.24294	5_125909367_T_C_b37	1	ENSG00000164904
ALDH7A1	rs60985970:125921498:G:A	5	125921498	A	G	5:125921498:A:G	rs60985970	6.19568	5.46758e-08	0.000192228	1.24219	5_125921498_G_A_b37	1	ENSG00000164904
ALDH7A1	rs113394196:125913691:T:C	5	125913691	C	T	5:125913691:C:T	rs113394196	6.1949	5.48423e-08	0.000192591	1.24249	5_125913691_T_C_b37	1	ENSG00000164904
ALDH7A1	rs34537297:125909560:A:T	5	125909560	T	A	5:125909560:T:A	rs34537297	6.19108	5.56637e-08	0.000195083	1.243	NA	NA	ENSG00000164904
ALDH7A1	rs10519915:125929807:T:C	5	125929807	C	T	5:125929807:C:T	rs10519915	5.80878	2.44347e-07	0.000703596	1.21071	5_125929807_T_C_b37	1	ENSG00000164904
ALDH7A1	rs13159782	5	125947532	G	T	5:125947532:G:T	rs13159782	5.80671	2.46299e-07	0.000707563	1.21032	5_125947532_T_G_b37	1	ENSG00000164904
ALDH7A1	rs71587903:125940521:T:G	5	125940521	G	T	5:125940521:G:T	rs71587903	5.80671	2.46299e-07	0.000707563	1.21032	5_125940521_T_G_b37	1	ENSG00000164904
ALDH7A1	rs35109241:125941230:C:T	5	125941230	T	C	5:125941230:T:C	rs35109241	5.80671	2.46299e-07	0.000707563	1.21032	5_125941230_C_T_b37	1	ENSG00000164904
ALDH7A1	rs34180949:125957081:T:C	5	125957081	C	T	5:125957081:C:T	rs34180949	5.79383	2.58784e-07	0.00073627	1.21323	5_125957081_T_C_b37	1	ENSG00000164904
ALDH7A1	rs7719712:125910169:T:C	5	125910169	C	T	5:125910169:C:T	rs7719712	6.1924	5.53792e-08	0.000194202	1.24305	5_125910169_T_C_b37	1	ENSG00000164904
ALDH7A1	rs11399681:125954317:A:AT	5	125954317	AT	A	5:125954317:AT:A	rs11399681	5.79921	2.53501e-07	0.000725763	1.21548	NA	NA	ENSG00000164904
ALDH7A1	rs56227108:125915374:G:T	5	125915374	T	G	5:125915374:T:G	rs56227108	6.19488	5.48455e-08	0.000192591	1.24269	5_125915374_G_T_b37	1	ENSG00000164904
ALDH7A1	rs17165056:125927917:C:T	5	125927917	T	C	5:125927917:T:C	rs17165056	6.19294	5.52634e-08	0.000193844	1.24215	5_125927917_C_T_b37	1	ENSG00000164904
ALDH7A1	rs34972014:125904729:C:G	5	125904729	G	C	5:125904729:G:C	rs34972014	5.79346	2.59161e-07	0.000737193	1.21136	5_125904729_C_G_b37	1	ENSG00000164904
ALDH7A1	rs34896011:125957802:C:T	5	125957802	T	C	5:125957802:T:C	rs34896011	5.80241	2.50403e-07	0.000718397	1.2106	5_125957802_C_T_b37	1	ENSG00000164904
ALDH7A1	rs34275373:125915744:T:C	5	125915744	C	T	5:125915744:C:T	rs34275373	6.19488	5.48464e-08	0.000192591	1.24255	5_125915744_T_C_b37	1	ENSG00000164904
ALDH7A1	rs13173662:125962391:T:G	5	125962391	G	T	5:125962391:G:T	rs13173662	5.32226	1.5516e-06	0.00309695	1.20652	5_125962391_T_G_b37	1	ENSG00000164904
ALDH7A1	rs71586101:125908586:A:G	5	125908586	G	A	5:125908586:G:A	rs71586101	5.44835	9.65182e-07	0.00214132	1.15093	5_125908586_A_G_b37	1	ENSG00000164904
ALDH7A1	rs34674137:125915346:TA:TAAA	5	125915346	TAAA	TA	5:125915346:TAAA:TA	rs34674137	6.19488	5.48455e-08	0.000192591	1.24269	NA	NA	ENSG00000164904
ALDH9A1	rs35925004:165686450:TAGG:T	1	165686450	TAGG	T	1:165686450:TAGG:T	rs35925004	4.43288	3.94331e-05	0.0408656	0.859627	1_165686450_T_TAGG_b37	-1	ENSG00000143149
ALG8	rs10899439:77819618:A:G	11	77819618	G	A	11:77819618:G:A	rs10899439	4.46478	3.52557e-05	0.0374276	0.596729	11_77819618_A_G_b37	1	ENSG00000159063
ALG8	rs1263724:77866798:C:T	11	77866798	T	C	11:77866798:T:C	rs1263724	-4.44578	3.76889e-05	0.0394339	-0.601318	11_77866798_C_T_b37	1	ENSG00000159063
ALG8	rs56337715:77805157:G:GAA	11	77805157	GAA	G	11:77805157:GAA:G	rs56337715	4.46478	3.52557e-05	0.0374276	0.596729	11_77805157_G_GAA_b37	1	ENSG00000159063
ALG8	rs1075202:77813207:C:T	11	77813207	T	C	11:77813207:T:C	rs1075202	4.46478	3.52557e-05	0.0374276	0.596729	11_77813207_C_T_b37	1	ENSG00000159063
ALG8	rs11237380:77802257:A:C	11	77802257	C	A	11:77802257:C:A	rs11237380	4.46513	3.52125e-05	0.0374262	0.596774	11_77802257_A_C_b37	1	ENSG00000159063
ALG8	rs11237379:77785957:T:C	11	77785957	C	T	11:77785957:C:T	rs11237379	4.46817	3.48379e-05	0.037227	0.597187	11_77785957_T_C_b37	1	ENSG00000159063
ALG8	rs230667	11	77877369	C	G	11:77877369:C:G	rs230667	-4.44578	3.76889e-05	0.0394339	-0.601318	11_77877369_G_C_b37	1	ENSG00000159063
ALG8	rs10751280:77784380:A:G	11	77784380	G	A	11:77784380:G:A	rs10751280	4.46513	3.52125e-05	0.0374262	0.596774	11_77784380_A_G_b37	1	ENSG00000159063
ALG8	rs7951150:77835499:C:G	11	77835499	G	C	11:77835499:G:C	rs7951150	4.61657	2.05967e-05	0.0249363	0.615581	11_77835499_C_G_b37	1	ENSG00000159063
ALG8	rs2856249	11	77864179	A	T	11:77864179:A:T	rs2856249	-4.44578	3.76889e-05	0.0394339	-0.601318	11_77864179_T_A_b37	1	ENSG00000159063
ALG8	rs11237401:77839038:A:G	11	77839038	G	A	11:77839038:G:A	rs11237401	4.61663	2.05927e-05	0.024932	0.615588	11_77839038_A_G_b37	1	ENSG00000159063
ALG8	rs12273235:77842614:A:G	11	77842614	G	A	11:77842614:G:A	rs12273235	4.62697	1.98467e-05	0.0241889	0.616396	11_77842614_A_G_b37	1	ENSG00000159063
ALG8	rs10899438:77803997:C:T	11	77803997	T	C	11:77803997:T:C	rs10899438	4.46513	3.52125e-05	0.0374262	0.596774	11_77803997_C_T_b37	1	ENSG00000159063
ALG8	rs1812166:77833506:G:T	11	77833506	T	G	11:77833506:T:G	rs1812166	4.61642	2.06077e-05	0.0249459	0.615573	11_77833506_G_T_b37	1	ENSG00000159063
ALG8	rs12798172:77800090:C:T	11	77800090	T	C	11:77800090:T:C	rs12798172	4.46502	3.52265e-05	0.0374276	0.596787	11_77800090_C_T_b37	1	ENSG00000159063
ALG8	rs977978	11	77865936	G	A	11:77865936:G:A	rs977978	-4.44578	3.76889e-05	0.0394339	-0.601318	11_77865936_A_G_b37	1	ENSG00000159063
ALG8	rs10899437:77802453:C:A	11	77802453	A	C	11:77802453:A:C	rs10899437	4.46513	3.52125e-05	0.0374262	0.596774	11_77802453_C_A_b37	1	ENSG00000159063
ALG8	rs4015965:77866882:C:CTCTACTAA	11	77866882	CTCTACTAA	C	11:77866882:CTCTACTAA:C	rs4015965	-4.44509	3.778e-05	0.0395216	-0.601551	NA	NA	ENSG00000159063
ALG8	rs10899440	11	77825275	G	A	11:77825275:G:A	rs10899440	4.46478	3.52557e-05	0.0374276	0.596729	11_77825275_A_G_b37	1	ENSG00000159063
ALG8	rs1263727:77862719:G:A	11	77862719	A	G	11:77862719:A:G	rs1263727	-4.44663	3.75773e-05	0.0393417	-0.601418	11_77862719_G_A_b37	1	ENSG00000159063
ALG8	rs7101694:77853896:C:T	11	77853896	C	T	11:77853896:C:T	rs7101694	4.91734	6.95334e-06	0.010419	0.640587	11_77853896_T_C_b37	-1	ENSG00000159063
ALG8	rs1263732:77858421:A:G	11	77858421	G	A	11:77858421:G:A	rs1263732	-4.45328	3.67097e-05	0.0385889	-0.602263	11_77858421_A_G_b37	1	ENSG00000159063
ALG8	rs1263738:77857694:A:G	11	77857694	G	A	11:77857694:G:A	rs1263738	-4.45654	3.62918e-05	0.038288	-0.602637	11_77857694_A_G_b37	1	ENSG00000159063
ALG8	rs11267416:77864677:CCCAGCTAATTTTTGTATATT:C	11	77864677	C	CCCAGCTAATTTTTGTATATT	11:77864677:C:CCCAGCTAATTTTTGTATATT	rs11267416	-4.44616	3.76393e-05	0.0393986	-0.601343	11_77864677_CCCAGCTAATTTTTGTATATT_C_b37	1	ENSG00000159063
ALG8	rs10899441:77837209:A:T	11	77837209	T	A	11:77837209:T:A	rs10899441	4.61663	2.05927e-05	0.024932	0.615588	11_77837209_A_T_b37	1	ENSG00000159063
ALG8	rs11237378:77785453:G:A	11	77785453	A	G	11:77785453:A:G	rs11237378	4.46513	3.52125e-05	0.0374262	0.596774	11_77785453_G_A_b37	1	ENSG00000159063
ALG8	rs1263577:77869742:A:C	11	77869742	C	A	11:77869742:C:A	rs1263577	-4.45391	3.66283e-05	0.038517	-0.602235	11_77869742_A_C_b37	1	ENSG00000159063
ALG8	rs1263726:77864023:T:C	11	77864023	C	T	11:77864023:C:T	rs1263726	-4.44578	3.76889e-05	0.0394339	-0.601318	11_77864023_T_C_b37	1	ENSG00000159063
ALG8	rs7131182:77847971:G:C	11	77847971	C	G	11:77847971:C:G	rs7131182	5.01491	4.86238e-06	0.00796259	0.640133	11_77847971_G_C_b37	1	ENSG00000159063
ALG8	rs12276891:77785645:T:C	11	77785645	C	T	11:77785645:C:T	rs12276891	4.46513	3.52125e-05	0.0374262	0.596774	11_77785645_T_C_b37	1	ENSG00000159063
ALG8	rs10675071:77852147:A:AAGC	11	77852147	A	AAGC	11:77852147:A:AAGC	rs10675071	4.98573	5.41273e-06	0.00855972	0.641103	11_77852147_AAGC_A_b37	-1	ENSG00000159063
ALG8	rs2154963:77796139:C:A	11	77796139	A	C	11:77796139:A:C	rs2154963	4.46513	3.52125e-05	0.0374262	0.596774	11_77796139_C_A_b37	1	ENSG00000159063
ALG8	rs10793288:77846757:G:A	11	77846757	A	G	11:77846757:A:G	rs10793288	4.63342	1.93951e-05	0.023781	0.617092	11_77846757_G_A_b37	1	ENSG00000159063
ALG8	rs12276887:77785626:T:C	11	77785626	C	T	11:77785626:C:T	rs12276887	4.46513	3.52125e-05	0.0374262	0.596774	11_77785626_T_C_b37	1	ENSG00000159063
ALG8	rs72946531:77826985:C:T	11	77826985	T	C	11:77826985:T:C	rs72946531	4.50965	3.01003e-05	0.0330761	0.60302	11_77826985_C_T_b37	1	ENSG00000159063
ALG8	rs10793289:77850517:C:A	11	77850517	C	A	11:77850517:C:A	rs10793289	5.00336	5.07327e-06	0.00813216	0.641038	11_77850517_A_C_b37	-1	ENSG00000159063
ALG8	rs1263578:77867049:G:C	11	77867049	C	G	11:77867049:C:G	rs1263578	-4.44578	3.76889e-05	0.0394339	-0.601318	11_77867049_G_C_b37	1	ENSG00000159063
ALG8	rs61141394:77785536:G:A	11	77785536	A	G	11:77785536:A:G	rs61141394	4.46513	3.52125e-05	0.0374262	0.596774	11_77785536_G_A_b37	1	ENSG00000159063
ALG8	rs11413815:77783235:A:AT	11	77783235	AT	A	11:77783235:AT:A	rs11413815	4.46513	3.52125e-05	0.0374262	0.596774	NA	NA	ENSG00000159063
ALG8	rs28547:77872876:G:A	11	77872876	A	G	11:77872876:A:G	rs28547	-4.44578	3.76889e-05	0.0394339	-0.601318	11_77872876_G_A_b37	1	ENSG00000159063
ALG8	rs71046955:77816764:CT:C	11	77816764	C	CT	11:77816764:C:CT	rs71046955	4.46478	3.52557e-05	0.0374276	0.596729	NA	NA	ENSG00000159063
ALG8	rs7115572:77829427:T:A	11	77829427	A	T	11:77829427:A:T	rs7115572	4.61596	2.06416e-05	0.0249804	0.615517	11_77829427_T_A_b37	1	ENSG00000159063
ALG8	rs1151154:77861398:C:A	11	77861398	A	C	11:77861398:A:C	rs1151154	-4.44747	3.74663e-05	0.0392373	-0.601518	11_77861398_C_A_b37	1	ENSG00000159063
ALG8	rs11290652:77785100:CT:C	11	77785100	C	CT	11:77785100:C:CT	rs11290652	4.47601	3.38897e-05	0.0364273	0.598649	NA	NA	ENSG00000159063
ALG8	rs56025608:77805163:G:GA	11	77805163	GA	G	11:77805163:GA:G	rs56025608	4.51104	2.99527e-05	0.0329818	0.606122	11_77805163_G_GA_b37	1	ENSG00000159063
ALG8	rs10793283:77806466:C:T	11	77806466	T	C	11:77806466:T:C	rs10793283	4.46478	3.52557e-05	0.0374276	0.596729	11_77806466_C_T_b37	1	ENSG00000159063
ALG8	rs10751281:77820168:T:C	11	77820168	C	T	11:77820168:C:T	rs10751281	4.46478	3.52557e-05	0.0374276	0.596729	11_77820168_T_C_b37	1	ENSG00000159063
ALG8	rs10899436:77795571:A:G	11	77795571	G	A	11:77795571:G:A	rs10899436	4.46513	3.52125e-05	0.0374262	0.596774	11_77795571_A_G_b37	1	ENSG00000159063
ALG8	rs10793284:77810806:G:C	11	77810806	C	G	11:77810806:C:G	rs10793284	4.46478	3.52557e-05	0.0374276	0.596729	11_77810806_G_C_b37	1	ENSG00000159063
ALG8	rs10793285	11	77811196	T	G	11:77811196:T:G	rs10793285	4.46478	3.52557e-05	0.0374276	0.596729	11_77811196_G_T_b37	1	ENSG00000159063
ALG8	rs61454279:77838011:G:C	11	77838011	C	G	11:77838011:C:G	rs61454279	4.61663	2.05927e-05	0.024932	0.615588	11_77838011_G_C_b37	1	ENSG00000159063
ALG8	rs1144764:77870486:C:T	11	77870486	T	C	11:77870486:T:C	rs1144764	-4.44623	3.76295e-05	0.0393893	-0.601354	11_77870486_C_T_b37	1	ENSG00000159063
ALG8	rs11237383:77809456:C:T	11	77809456	T	C	11:77809456:T:C	rs11237383	4.46478	3.52557e-05	0.0374276	0.596729	11_77809456_C_T_b37	1	ENSG00000159063
ALG8	rs11237410:77851606:G:T	11	77851606	G	T	11:77851606:G:T	rs11237410	4.98869	5.35432e-06	0.00847595	0.640961	11_77851606_T_G_b37	-1	ENSG00000159063
ALG8	rs1151183:77870638:A:T	11	77870638	T	A	11:77870638:T:A	rs1151183	-4.44623	3.76295e-05	0.0393893	-0.601354	11_77870638_A_T_b37	1	ENSG00000159063
ALG8	rs10793287:77846706:C:G	11	77846706	G	C	11:77846706:G:C	rs10793287	4.62799	1.97747e-05	0.0241143	0.616005	11_77846706_C_G_b37	1	ENSG00000159063
ALG8	rs1263730:77860033:T:C	11	77860033	C	T	11:77860033:C:T	rs1263730	-4.44873	3.73011e-05	0.0390832	-0.601666	11_77860033_T_C_b37	1	ENSG00000159063
ALG8	rs12146488:77830048:G:A	11	77830048	A	G	11:77830048:A:G	rs12146488	4.61596	2.06416e-05	0.0249804	0.615517	11_77830048_G_A_b37	1	ENSG00000159063
ALG8	rs2156785:77850824:C:T	11	77850824	C	T	11:77850824:C:T	rs2156785	4.9956	5.22003e-06	0.00828718	0.64089	11_77850824_T_C_b37	-1	ENSG00000159063
ALG8	rs10793282	11	77805236	A	G	11:77805236:A:G	rs10793282	4.46478	3.52557e-05	0.0374276	0.596729	11_77805236_G_A_b37	1	ENSG00000159063
ALG8	rs140013289:77834078:G:GAA	11	77834078	GAA	G	11:77834078:GAA:G	rs140013289	4.61642	2.06077e-05	0.0249459	0.615573	11_77834078_G_GAA_b37	1	ENSG00000159063
ALOX5AP	rs202100:30896930:C:T	13	30896930	C	T	13:30896930:C:T	rs202100	-4.73231	1.36046e-05	0.0178778	-0.863349	13_30896930_T_C_b37	-1	ENSG00000132965
ALOX5AP	rs200524	13	30912380	C	A	13:30912380:C:A	rs200524	-4.37145	4.88762e-05	0.0483226	-0.770143	13_30912380_A_C_b37	-1	ENSG00000132965
ALOX5AP	rs202080:30879318:T:C	13	30879318	T	C	13:30879318:T:C	rs202080	-4.72867	1.37839e-05	0.01807	-0.865157	13_30879318_C_T_b37	-1	ENSG00000132965
ALOX5AP	rs200513:30907209:T:C	13	30907209	T	C	13:30907209:T:C	rs200513	-4.71645	1.4404e-05	0.0186703	-0.859763	13_30907209_C_T_b37	-1	ENSG00000132965
ALOX5AP	rs202081:30880547:G:A	13	30880547	G	A	13:30880547:G:A	rs202081	-4.40571	4.33685e-05	0.0439286	-0.696723	13_30880547_A_G_b37	-1	ENSG00000132965
ALS2CR11	rs74182346:202460062:C:G	2	202460062	G	C	2:202460062:G:C	rs74182346	4.91043	7.1312e-06	0.0106311	0.715863	NA	NA	ENSG00000155754
ALS2CR11	rs888014:202432169:C:G	2	202432169	G	C	2:202432169:G:C	rs888014	4.72384	1.4026e-05	0.0183193	0.682115	2_202432169_C_G_b37	1	ENSG00000155754
ALS2CR11	rs10804118:202410510:G:A	2	202410510	A	G	2:202410510:A:G	rs10804118	4.62071	2.0295e-05	0.0246225	0.578121	2_202410510_G_A_b37	1	ENSG00000155754
ALS2CR11	rs10931959:202434453:A:G	2	202434453	G	A	2:202434453:G:A	rs10931959	4.72688	1.38731e-05	0.018163	0.682766	2_202434453_A_G_b37	1	ENSG00000155754
ALS2CR11	rs10931958:202434393:C:T	2	202434393	T	C	2:202434393:T:C	rs10931958	4.72688	1.38731e-05	0.018163	0.682766	2_202434393_C_T_b37	1	ENSG00000155754
ALS2CR11	rs1113730:202425316:T:G	2	202425316	G	T	2:202425316:G:T	rs1113730	4.74236	1.31212e-05	0.0173445	0.683992	2_202425316_T_G_b37	1	ENSG00000155754
ALS2CR11	rs55887887:202423498:G:A	2	202423498	G	A	2:202423498:G:A	rs55887887	-4.50566	3.05267e-05	0.0334217	-0.573919	2_202423498_A_G_b37	-1	ENSG00000155754
ALS2CR11	rs3083418:202429744:CAAGA:C	2	202429744	C	CAAGA	2:202429744:C:CAAGA	rs3083418	4.74287	1.30971e-05	0.01732	0.684033	2_202429744_CAAGA_C_b37	1	ENSG00000155754
ALS2CR11	rs6761208:202411953:G:T	2	202411953	T	G	2:202411953:T:G	rs6761208	4.62052	2.0309e-05	0.0246374	0.57809	2_202411953_G_T_b37	1	ENSG00000155754
ALS2CR11	rs6718907:202411773:T:A	2	202411773	A	T	2:202411773:A:T	rs6718907	4.74044	1.3212e-05	0.0174403	0.683566	2_202411773_T_A_b37	1	ENSG00000155754
ALS2CR11	rs888013:202431881:T:C	2	202431881	C	T	2:202431881:C:T	rs888013	4.60368	2.1565e-05	0.0258103	0.576986	2_202431881_T_C_b37	1	ENSG00000155754
ALS2CR11	rs963555:202414555:C:T	2	202414555	C	T	2:202414555:C:T	rs963555	-4.50447	3.06557e-05	0.0335291	-0.573682	2_202414555_T_C_b37	-1	ENSG00000155754
ALS2CR11	rs4675201:202441796:C:T	2	202441796	T	C	2:202441796:T:C	rs4675201	4.59787	2.20156e-05	0.0262499	0.579371	2_202441796_C_T_b37	1	ENSG00000155754
ALS2CR11	rs12996634:202429071:T:A	2	202429071	A	T	2:202429071:A:T	rs12996634	4.74179	1.31481e-05	0.0173723	0.683961	2_202429071_T_A_b37	1	ENSG00000155754
ALS2CR11	rs1914261:202493504:C:A	2	202493504	C	A	2:202493504:C:A	rs1914261	-4.72767	1.3834e-05	0.0181293	-0.642546	2_202493504_A_C_b37	-1	ENSG00000155754
ALS2CR11	rs888015:202432316:G:A	2	202432316	A	G	2:202432316:A:G	rs888015	4.72737	1.38487e-05	0.0181442	0.682756	2_202432316_G_A_b37	1	ENSG00000155754
ALS2CR11	rs11692571:202452199:G:A	2	202452199	G	A	2:202452199:G:A	rs11692571	-4.96113	5.92396e-06	0.00919846	-0.638866	2_202452199_A_G_b37	-1	ENSG00000155754
ALS2CR11	rs7580673:202455475:T:A	2	202455475	T	A	2:202455475:T:A	rs7580673	-4.81467	1.01033e-05	0.0140587	-0.64152	2_202455475_A_T_b37	-1	ENSG00000155754
ALS2CR11	rs55734730:202419600:A:T	2	202419600	A	T	2:202419600:A:T	rs55734730	-4.50597	3.04937e-05	0.0333908	-0.57397	2_202419600_T_A_b37	-1	ENSG00000155754
ALS2CR11	rs6747200:202418976:T:A	2	202418976	A	T	2:202418976:A:T	rs6747200	4.53472	2.7547e-05	0.0308982	0.560284	2_202418976_T_A_b37	1	ENSG00000155754
ALS2CR11	rs10931955:202410147:C:A	2	202410147	A	C	2:202410147:A:C	rs10931955	4.74114	1.31786e-05	0.0174032	0.683693	2_202410147_C_A_b37	1	ENSG00000155754
ALS2CR11	rs73989516:202468941:C:T	2	202468941	T	C	2:202468941:T:C	rs73989516	-4.92674	6.71853e-06	0.0101528	-0.639502	2_202468941_C_T_b37	1	ENSG00000155754
ALS2CR11	rs6713730:202409465:C:T	2	202409465	T	C	2:202409465:T:C	rs6713730	4.6211	2.0267e-05	0.0245934	0.578182	2_202409465_C_T_b37	1	ENSG00000155754
ALS2CR11	rs200588974:202446316:T:C	2	202446316	C	T	2:202446316:C:T	rs200588974	5.51935	7.37714e-07	0.00182245	0.747955	NA	NA	ENSG00000155754
ALS2CR11	rs7602598	2	202500195	G	A	2:202500195:G:A	rs7602598	-4.55718	2.54405e-05	0.0292004	-0.601371	2_202500195_A_G_b37	-1	ENSG00000155754
ALS2CR11	rs2349424:202424762:A:G	2	202424762	G	A	2:202424762:G:A	rs2349424	4.74161	1.31566e-05	0.0173794	0.683958	2_202424762_A_G_b37	1	ENSG00000155754
ALS2CR11	rs145164220:202415318:C:CCAAA	2	202415318	CCAAA	C	2:202415318:CCAAA:C	rs145164220	4.61993	2.03515e-05	0.0246788	0.577997	2_202415318_C_CCAAA_b37	1	ENSG00000155754
ALS2CR11	rs77531959:202456127:G:A	2	202456127	G	A	2:202456127:G:A	rs77531959	-4.81465	1.01041e-05	0.0140594	-0.641549	2_202456127_A_G_b37	-1	ENSG00000155754
ALS2CR11	rs4673187:202408399:A:C	2	202408399	C	A	2:202408399:C:A	rs4673187	4.74195	1.31402e-05	0.0173651	0.68384	2_202408399_A_C_b37	1	ENSG00000155754
ALS2CR11	rs4675192:202428320:A:C	2	202428320	C	A	2:202428320:C:A	rs4675192	4.62008	2.03407e-05	0.0246684	0.578479	2_202428320_A_C_b37	1	ENSG00000155754
ALS2CR11	rs62195680:202460049:C:A	2	202460049	C	A	2:202460049:C:A	rs62195680	-4.94443	6.29764e-06	0.00967645	-0.637783	NA	NA	ENSG00000155754
ALS2CR11	rs10804117:202410300:A:T	2	202410300	T	A	2:202410300:T:A	rs10804117	4.74103	1.31841e-05	0.0174093	0.683672	NA	NA	ENSG00000155754
ALS2CR11	rs200661263:202456188:C:T	2	202456188	T	C	2:202456188:T:C	rs200661263	5.07484	3.89844e-06	0.0066156	0.73328	NA	NA	ENSG00000155754
ALS2CR11	rs5837779:202429831:GA:G	2	202429831	G	GA	2:202429831:G:GA	rs5837779	4.6481	1.8404e-05	0.0228411	0.674979	NA	NA	ENSG00000155754
ALS2CR11	rs11684986:202449385:A:C	2	202449385	A	C	2:202449385:A:C	rs11684986	-5.14611	2.99417e-06	0.00534186	-0.633897	2_202449385_C_A_b37	-1	ENSG00000155754
ALS2CR11	rs12620895:202409923:G:A	2	202409923	A	G	2:202409923:A:G	rs12620895	4.74138	1.31676e-05	0.0173911	0.683735	2_202409923_G_A_b37	1	ENSG00000155754
ALS2CR11	rs6742558:202432375:G:A	2	202432375	G	A	2:202432375:G:A	rs6742558	-4.4895	3.23177e-05	0.0350239	-0.572413	2_202432375_A_G_b37	-1	ENSG00000155754
ALS2CR11	rs6713212:202408957:G:A	2	202408957	A	G	2:202408957:A:G	rs6713212	4.73969	1.32477e-05	0.0174795	0.683572	2_202408957_G_A_b37	1	ENSG00000155754
ALS2CR11	rs1541571:202413324:C:A	2	202413324	A	C	2:202413324:A:C	rs1541571	4.74056	1.32064e-05	0.0174362	0.683587	2_202413324_C_A_b37	1	ENSG00000155754
ALS2CR11	rs199638525:202446314:T:C	2	202446314	C	T	2:202446314:C:T	rs199638525	5.51935	7.37714e-07	0.00182245	0.747955	NA	NA	ENSG00000155754
ALS2CR11	rs2349426:202431003:C:T	2	202431003	T	C	2:202431003:T:C	rs2349426	4.72309	1.40636e-05	0.0183545	0.682081	2_202431003_C_T_b37	1	ENSG00000155754
ALS2CR11	rs66955267:202451471:GACTT:G	2	202451471	G	GACTT	2:202451471:G:GACTT	rs66955267	5.45991	9.23902e-07	0.00214132	0.753576	2_202451471_GACTT_G_b37	1	ENSG00000155754
ALS2CR11	rs6728298:202408890:T:G	2	202408890	G	T	2:202408890:G:T	rs6728298	4.74172	1.31511e-05	0.0173751	0.683798	2_202408890_T_G_b37	1	ENSG00000155754
ALS2CR11	rs7567196:202415228:C:A	2	202415228	A	C	2:202415228:A:C	rs7567196	4.74009	1.32288e-05	0.0174609	0.683502	2_202415228_C_A_b37	1	ENSG00000155754
ALS2CR11	rs7604474:202481377:G:T	2	202481377	T	G	2:202481377:T:G	rs7604474	4.86409	8.44327e-06	0.0121774	0.735578	2_202481377_G_T_b37	1	ENSG00000155754
ALS2CR11	rs6723579:202478363:T:G	2	202478363	T	G	2:202478363:T:G	rs6723579	-4.57758	2.36631e-05	0.0277423	-0.606418	2_202478363_G_T_b37	-1	ENSG00000155754
ALS2CR11	rs4675170:202415569:C:T	2	202415569	T	C	2:202415569:T:C	rs4675170	4.74009	1.32288e-05	0.0174609	0.683502	2_202415569_C_T_b37	1	ENSG00000155754
ALS2CR11	rs2597901:202479618:G:A	2	202479618	A	G	2:202479618:A:G	rs2597901	4.76283	1.21873e-05	0.0163587	0.742602	2_202479618_G_A_b37	1	ENSG00000155754
ALS2CR11	rs6435091:202489856:C:T	2	202489856	T	C	2:202489856:T:C	rs6435091	-4.845	9.05031e-06	0.012885	-0.635685	2_202489856_C_T_b37	1	ENSG00000155754
ALS2CR11	rs7340351:202471416:G:A	2	202471416	A	G	2:202471416:A:G	rs7340351	4.75353	1.26029e-05	0.0167839	0.741671	2_202471416_G_A_b37	1	ENSG00000155754
ALS2CR11	rs12693941:202423436:G:A	2	202423436	A	G	2:202423436:A:G	rs12693941	4.62008	2.03407e-05	0.0246684	0.578479	2_202423436_G_A_b37	1	ENSG00000155754
ALS2CR11	rs12464714:202420289:C:T	2	202420289	T	C	2:202420289:T:C	rs12464714	4.62043	2.03155e-05	0.0246442	0.578518	2_202420289_C_T_b37	1	ENSG00000155754
ALS2CR11	rs2058663:202436991:T:C	2	202436991	C	T	2:202436991:C:T	rs2058663	4.72036	1.42026e-05	0.0184854	0.683037	2_202436991_T_C_b37	1	ENSG00000155754
ALS2CR11	rs13006154:202427151:C:G	2	202427151	G	C	2:202427151:G:C	rs13006154	4.74179	1.31481e-05	0.0173723	0.683961	2_202427151_C_G_b37	1	ENSG00000155754
ALS2CR11	rs2216011:202410619:G:A	2	202410619	A	G	2:202410619:A:G	rs2216011	4.66145	1.75455e-05	0.021991	0.676283	2_202410619_G_A_b37	1	ENSG00000155754
ALS2CR11	rs7590107	2	202471911	G	C	2:202471911:G:C	rs7590107	-4.75146	1.26975e-05	0.0168841	-0.643524	2_202471911_C_G_b37	-1	ENSG00000155754
ALS2CR11	rs12693940:202423395:T:C	2	202423395	C	T	2:202423395:C:T	rs12693940	4.74254	1.31127e-05	0.0173354	0.683995	2_202423395_T_C_b37	1	ENSG00000155754
ALS2CR11	rs13425990:202447009:C:T	2	202447009	T	C	2:202447009:T:C	rs13425990	5.51343	7.54482e-07	0.00185896	0.757167	2_202447009_C_T_b37	1	ENSG00000155754
ALS2CR11	rs2882163:202432516:C:T	2	202432516	T	C	2:202432516:T:C	rs2882163	4.72309	1.40636e-05	0.0183545	0.682081	2_202432516_C_T_b37	1	ENSG00000155754
ALS2CR11	rs148140115:202457593:C:T	2	202457593	T	C	2:202457593:T:C	rs148140115	5.07298	3.92527e-06	0.0066156	0.733139	2_202457593_C_T_b37	1	ENSG00000155754
ALS2CR11	rs1914265	2	202417023	T	C	2:202417023:T:C	rs1914265	4.61983	2.03586e-05	0.0246853	0.577981	2_202417023_C_T_b37	1	ENSG00000155754
ALS2CR11	rs60510793:202429156:G:GA	2	202429156	GA	G	2:202429156:GA:G	rs60510793	4.62003	2.03445e-05	0.0246714	0.578487	2_202429156_G_GA_b37	1	ENSG00000155754
ALS2CR11	rs7557301:202437363:C:T	2	202437363	T	C	2:202437363:T:C	rs7557301	4.60244	2.16606e-05	0.0259064	0.578734	2_202437363_C_T_b37	1	ENSG00000155754
ALS2CR11	rs112820172:202409563:T:A	2	202409563	T	A	2:202409563:T:A	rs112820172	-4.54046	2.69933e-05	0.030373	-0.580099	NA	NA	ENSG00000155754
ALS2CR11	rs12468891:202422250:A:G	2	202422250	G	A	2:202422250:G:A	rs12468891	4.62013	2.03369e-05	0.024667	0.578471	2_202422250_A_G_b37	1	ENSG00000155754
ALS2CR11	rs12611502:202410055:T:C	2	202410055	C	T	2:202410055:C:T	rs12611502	4.74114	1.31786e-05	0.0174032	0.683693	2_202410055_T_C_b37	1	ENSG00000155754
ALS2CR11	rs4675176:202420545:C:T	2	202420545	T	C	2:202420545:T:C	rs4675176	4.62013	2.03369e-05	0.024667	0.578471	2_202420545_C_T_b37	1	ENSG00000155754
ALS2CR11	rs71025248:202474617:CA:C	2	202474617	C	CA	2:202474617:C:CA	rs71025248	4.86476	8.4228e-06	0.012151	0.735723	2_202474617_CA_C_b37	1	ENSG00000155754
ALS2CR11	rs1914269:202429609:T:C	2	202429609	C	T	2:202429609:C:T	rs1914269	4.74179	1.31481e-05	0.0173723	0.683961	2_202429609_T_C_b37	1	ENSG00000155754
ALS2CR11	rs7580866:202479783:T:C	2	202479783	T	C	2:202479783:T:C	rs7580866	-4.57728	2.36885e-05	0.0277659	-0.606346	2_202479783_C_T_b37	-1	ENSG00000155754
ALS2CR11	rs6760687:202418988:A:G	2	202418988	G	A	2:202418988:G:A	rs6760687	4.61646	2.06054e-05	0.0249446	0.654296	2_202418988_A_G_b37	1	ENSG00000155754
ALS2CR11	rs10931956:202410395:G:C	2	202410395	C	G	2:202410395:C:G	rs10931956	4.74103	1.31841e-05	0.0174093	0.683672	NA	NA	ENSG00000155754
ALS2CR11	rs6414159:202471210:A:T	2	202471210	T	A	2:202471210:T:A	rs6414159	4.858	8.63253e-06	0.012366	0.702407	2_202471210_A_T_b37	1	ENSG00000155754
ALS2CR11	rs10931954:202410079:G:T	2	202410079	T	G	2:202410079:T:G	rs10931954	4.62081	2.0288e-05	0.0246156	0.578136	2_202410079_G_T_b37	1	ENSG00000155754
ALS2CR11	rs66485531:202419574:GT:G	2	202419574	G	GT	2:202419574:G:GT	rs66485531	4.74214	1.31313e-05	0.0173554	0.684025	2_202419574_GT_G_b37	1	ENSG00000155754
ALS2CR11	2:202446318:C:CAT	2	202446318	CAT	C	2:202446318:CAT:C	NA	5.51935	7.37714e-07	0.00182245	0.747955	NA	NA	ENSG00000155754
ALS2CR11	rs62195672:202426748:A:G	2	202426748	G	A	2:202426748:G:A	rs62195672	4.62008	2.03407e-05	0.0246684	0.578479	2_202426748_A_G_b37	1	ENSG00000155754
ALS2CR11	rs10205247:202468136:T:A	2	202468136	A	T	2:202468136:A:T	rs10205247	4.98455	5.43618e-06	0.00859341	0.714552	2_202468136_T_A_b37	1	ENSG00000155754
ALS2CR11	rs1986994:202425206:C:T	2	202425206	T	C	2:202425206:T:C	rs1986994	4.54112	2.69299e-05	0.0303145	0.573264	NA	NA	ENSG00000155754
ALS2CR11	rs1986993:202425039:C:T	2	202425039	T	C	2:202425039:T:C	rs1986993	4.74161	1.31566e-05	0.0173794	0.683958	2_202425039_C_T_b37	1	ENSG00000155754
ALS2CR11	rs6728333:202408958:T:C	2	202408958	C	T	2:202408958:C:T	rs6728333	4.73969	1.32477e-05	0.0174795	0.683572	2_202408958_T_C_b37	1	ENSG00000155754
ALS2CR11	rs55971100:202501205:T:C	2	202501205	T	C	2:202501205:T:C	rs55971100	-4.55815	2.53524e-05	0.0291478	-0.603648	2_202501205_C_T_b37	-1	ENSG00000155754
ALS2CR11	rs4234068:202408558:G:A	2	202408558	A	G	2:202408558:A:G	rs4234068	4.74195	1.31402e-05	0.0173651	0.68384	2_202408558_G_A_b37	1	ENSG00000155754
ALS2CR11	rs10177488:202481482:A:T	2	202481482	T	A	2:202481482:T:A	rs10177488	4.80842	1.03348e-05	0.0142841	0.714437	2_202481482_A_T_b37	1	ENSG00000155754
ALS2CR11	rs200003245:202425194:C:T	2	202425194	T	C	2:202425194:T:C	rs200003245	4.61775	2.05102e-05	0.024846	0.578831	NA	NA	ENSG00000155754
ALS2CR11	rs146052429:202477942:G:A	2	202477942	G	A	2:202477942:G:A	rs146052429	-4.74322	1.30804e-05	0.0173029	-0.631916	2_202477942_A_G_b37	-1	ENSG00000155754
ALS2CR11	rs12465286:202416648:T:G	2	202416648	G	T	2:202416648:G:T	rs12465286	4.77172	1.18023e-05	0.0159258	0.682107	2_202416648_T_G_b37	1	ENSG00000155754
ALS2CR11	rs6712136:202435145:T:C	2	202435145	C	T	2:202435145:C:T	rs6712136	4.60381	2.15548e-05	0.0258014	0.577277	2_202435145_T_C_b37	1	ENSG00000155754
ALS2CR11	rs4234069:202408599:T:C	2	202408599	C	T	2:202408599:C:T	rs4234069	4.74184	1.31456e-05	0.0173707	0.683819	2_202408599_T_C_b37	1	ENSG00000155754
ALS2CR11	rs34162989:202421236:G:GAA	2	202421236	GAA	G	2:202421236:GAA:G	rs34162989	4.6143	2.0764e-05	0.0250642	0.581505	NA	NA	ENSG00000155754
ALS2CR11	rs4675195:202428465:A:G	2	202428465	G	A	2:202428465:G:A	rs4675195	4.62008	2.03407e-05	0.0246684	0.578479	2_202428465_A_G_b37	1	ENSG00000155754
ALS2CR11	rs6713327:202409044:G:A	2	202409044	A	G	2:202409044:A:G	rs6713327	4.74161	1.31566e-05	0.0173794	0.683777	2_202409044_G_A_b37	1	ENSG00000155754
ALS2CR11	rs4673200:202430011:G:T	2	202430011	T	G	2:202430011:T:G	rs4673200	4.62003	2.03445e-05	0.0246714	0.578487	2_202430011_G_T_b37	1	ENSG00000155754
ALS2CR11	rs10172753:202439302:A:T	2	202439302	T	A	2:202439302:T:A	rs10172753	4.72179	1.41297e-05	0.0184277	0.684055	2_202439302_A_T_b37	1	ENSG00000155754
ALS2CR11	rs2349427:202432374:C:T	2	202432374	T	C	2:202432374:T:C	rs2349427	4.72384	1.4026e-05	0.0183193	0.682115	2_202432374_C_T_b37	1	ENSG00000155754
ALS2CR12	rs13031753:202340747:G:A	2	202340747	G	A	2:202340747:G:A	rs13031753	-5.01752	4.81578e-06	0.00789295	-0.460221	2_202340747_A_G_b37	-1	ENSG00000155749
ALS2CR12	rs3731709:202246034:G:C	2	202246034	G	C	2:202246034:G:C	rs3731709	-4.38981	4.58451e-05	0.0460146	-0.432681	2_202246034_C_G_b37	-1	ENSG00000155749
ALS2CR12	rs6729982:202281136:A:G	2	202281136	A	G	2:202281136:A:G	rs6729982	-4.58912	2.27118e-05	0.0269125	-0.448504	2_202281136_G_A_b37	-1	ENSG00000155749
ALS2CR12	rs2080325:202378363:T:C	2	202378363	C	T	2:202378363:C:T	rs2080325	4.75988	1.23177e-05	0.0164915	0.46954	2_202378363_T_C_b37	1	ENSG00000155749
ALS2CR12	rs2080326:202348303:C:A	2	202348303	A	C	2:202348303:A:C	rs2080326	5.08118	3.80816e-06	0.00652036	0.46743	2_202348303_C_A_b37	1	ENSG00000155749
ALS2CR12	rs965675:202352733:A:T	2	202352733	T	A	2:202352733:T:A	rs965675	4.9964	5.20479e-06	0.00827821	0.457642	2_202352733_A_T_b37	1	ENSG00000155749
ALS2CR12	rs10427215:202302849:G:A	2	202302849	G	A	2:202302849:G:A	rs10427215	-4.99217	5.2862e-06	0.00838204	-0.458748	2_202302849_A_G_b37	-1	ENSG00000155749
ALS2CR12	rs2540435:202354665:T:C	2	202354665	C	T	2:202354665:C:T	rs2540435	4.76238	1.22072e-05	0.0163781	0.469832	2_202354665_T_C_b37	1	ENSG00000155749
ALS2CR12	rs62189254:202314833:C:T	2	202314833	C	T	2:202314833:C:T	rs62189254	-4.99467	5.23789e-06	0.00831179	-0.458897	2_202314833_T_C_b37	-1	ENSG00000155749
ALS2CR12	rs2540436	2	202352867	A	C	2:202352867:A:C	rs2540436	4.99599	5.2125e-06	0.00828438	0.457618	2_202352867_C_A_b37	1	ENSG00000155749
ALS2CR12	rs2714481:202352649:A:G	2	202352649	G	A	2:202352649:G:A	rs2714481	4.99884	5.15829e-06	0.00824372	0.457784	2_202352649_A_G_b37	1	ENSG00000155749
ALS2CR12	rs2714483:202362955:A:G	2	202362955	G	A	2:202362955:G:A	rs2714483	5.03395	4.53308e-06	0.00751452	0.461525	2_202362955_A_G_b37	1	ENSG00000155749
ALS2CR12	rs12621695:202290995:G:A	2	202290995	G	A	2:202290995:G:A	rs12621695	-4.99067	5.31543e-06	0.00842268	-0.458658	2_202290995_A_G_b37	-1	ENSG00000155749
ALS2CR12	rs11434550:202368483:A:AT	2	202368483	AT	A	2:202368483:AT:A	rs11434550	4.65504	1.79526e-05	0.0224117	0.463141	2_202368483_A_AT_b37	1	ENSG00000155749
ALS2CR12	rs2714493:202346327:T:C	2	202346327	C	T	2:202346327:C:T	rs2714493	5.08156	3.80289e-06	0.00651313	0.467449	2_202346327_T_C_b37	1	ENSG00000155749
ALS2CR12	rs2714491:202373160:T:C	2	202373160	C	T	2:202373160:C:T	rs2714491	4.8196	9.92438e-06	0.0138554	0.44798	2_202373160_T_C_b37	1	ENSG00000155749
ALS2CR12	rs12990557:202342402:G:T	2	202342402	G	T	2:202342402:G:T	rs12990557	-5.08096	3.81126e-06	0.00652473	-0.467336	2_202342402_T_G_b37	-1	ENSG00000155749
ALS2CR12	rs10497867:202284867:T:C	2	202284867	T	C	2:202284867:T:C	rs10497867	-4.5896	2.26732e-05	0.0268888	-0.448535	2_202284867_C_T_b37	-1	ENSG00000155749
ALS2CR12	rs10931946:202290117:G:T	2	202290117	G	T	2:202290117:G:T	rs10931946	-4.99067	5.31543e-06	0.00842268	-0.458658	2_202290117_T_G_b37	-1	ENSG00000155749
ALS2CR12	rs13029007:202264877:G:T	2	202264877	G	T	2:202264877:G:T	rs13029007	-4.46104	3.57222e-05	0.0378111	-0.438485	2_202264877_T_G_b37	-1	ENSG00000155749
ALS2CR12	rs2110746:202362150:G:A	2	202362150	A	G	2:202362150:A:G	rs2110746	4.99599	5.2125e-06	0.00828438	0.457618	2_202362150_G_A_b37	1	ENSG00000155749
ALS2CR12	rs148561629:202370343:AAAC:A	2	202370343	A	AAAC	2:202370343:A:AAAC	rs148561629	5.08078	3.81379e-06	0.00652841	0.46746	NA	NA	ENSG00000155749
[truncated: 55,404 more rows]

## Sheet: Fig1a_pQTLs_atrial_appendage
Gene	SNP	Chr	Position	Allele 1	Allele 2	Variant ID	rs ID	T statistic	P value	FDR	Beta	GTEx variant ID	GTEx match alleles	Ensembl gene ID
AAMDC	rs61203943:77359553:ATT:A	11	77359553	A	ATT	11:77359553:A:ATT	rs61203943	-6.53689	1.27286e-08	4.90741e-05	-1.15922	NA	NA	ENSG00000087884
AAMDC	rs75264226:77441973:A:G	11	77441973	G	A	11:77441973:G:A	rs75264226	-6.53689	1.27286e-08	4.90741e-05	-1.15922	11_77441973_A_G_b37	1	ENSG00000087884
AAMDC	rs10584867:77675610:ACT:A	11	77675610	A	ACT	11:77675610:A:ACT	rs10584867	-7.94132	4.51911e-11	3.94103e-07	-1.2432	11_77675610_ACT_A_b37	1	ENSG00000087884
AAMDC	rs137940385:77364571:T:A	11	77364571	A	T	11:77364571:A:T	rs137940385	-6.53689	1.27286e-08	4.90741e-05	-1.15922	11_77364571_T_A_b37	1	ENSG00000087884
AAMDC	rs4531493:77430652:C:T	11	77430652	T	C	11:77430652:T:C	rs4531493	-6.53689	1.27286e-08	4.90741e-05	-1.15922	11_77430652_C_T_b37	1	ENSG00000087884
AAMDC	rs12575763:77292707:A:T	11	77292707	T	A	11:77292707:T:A	rs12575763	-6.53689	1.27286e-08	4.90741e-05	-1.15922	11_77292707_A_T_b37	1	ENSG00000087884
AAMDC	rs60186049:77499534:A:C	11	77499534	C	A	11:77499534:C:A	rs60186049	-6.53689	1.27286e-08	4.90741e-05	-1.15922	NA	NA	ENSG00000087884
AAMDC	rs139050426:77691419:ATTTTT:A	11	77691419	A	ATTTTT	11:77691419:A:ATTTTT	rs139050426	-7.94333	4.48272e-11	3.94103e-07	-1.2431	NA	NA	ENSG00000087884
AAMDC	rs73495923:77531526:C:G	11	77531526	G	C	11:77531526:G:C	rs73495923	-6.53689	1.27286e-08	4.90741e-05	-1.15922	11_77531526_C_G_b37	1	ENSG00000087884
AAMDC	rs68052959:77281589:T:G	11	77281589	G	T	11:77281589:G:T	rs68052959	-6.53689	1.27286e-08	4.90741e-05	-1.15922	NA	NA	ENSG00000087884
AAMDC	rs140317668:77587791:CA:C	11	77587791	C	CA	11:77587791:C:CA	rs140317668	-7.94333	4.48272e-11	3.94103e-07	-1.2431	11_77587791_CA_C_b37	1	ENSG00000087884
AAMDC	rs2186573	11	77405814	C	A	11:77405814:C:A	rs2186573	-6.53689	1.27286e-08	4.90741e-05	-1.15922	11_77405814_A_C_b37	1	ENSG00000087884
AAMDC	rs59191974:77522677:C:T	11	77522677	T	C	11:77522677:T:C	rs59191974	-6.53689	1.27286e-08	4.90741e-05	-1.15922	11_77522677_C_T_b37	1	ENSG00000087884
AAMDC	rs7939623:77370758:T:C	11	77370758	C	T	11:77370758:C:T	rs7939623	-6.53689	1.27286e-08	4.90741e-05	-1.15922	11_77370758_T_C_b37	1	ENSG00000087884
AAMDC	rs201807321:77396033:G:GAAATAAAT	11	77396033	GAAATAAAT	G	11:77396033:GAAATAAAT:G	rs201807321	-6.53895	1.26245e-08	4.90741e-05	-1.21455	11_77396033_G_GAAATAAAT_b37	1	ENSG00000087884
AAMDC	rs58367448:77486370:A:T	11	77486370	T	A	11:77486370:T:A	rs58367448	-6.53689	1.27286e-08	4.90741e-05	-1.15922	11_77486370_A_T_b37	1	ENSG00000087884
AAMDC	rs34515223:77450448:T:TA	11	77450448	TA	T	11:77450448:TA:T	rs34515223	-6.53689	1.27286e-08	4.90741e-05	-1.15922	11_77450448_T_TA_b37	1	ENSG00000087884
AAMDC	rs12575014:77434125:C:T	11	77434125	T	C	11:77434125:T:C	rs12575014	-6.53689	1.27286e-08	4.90741e-05	-1.15922	11_77434125_C_T_b37	1	ENSG00000087884
AAMDC	rs5792786:77705021:AG:A	11	77705021	A	AG	11:77705021:A:AG	rs5792786	-6.62061	9.1186e-09	4.76944e-05	-1.02328	11_77705021_AG_A_b37	1	ENSG00000087884
AAMDC	rs142648312:77335868:AAAT:A	11	77335868	A	AAAT	11:77335868:A:AAAT	rs142648312	-6.53689	1.27286e-08	4.90741e-05	-1.15922	11_77335868_AAAT_A_b37	1	ENSG00000087884
AAMDC	rs11237352:77712823:G:C	11	77712823	C	G	11:77712823:C:G	rs11237352	-6.23236	4.25687e-08	0.000154035	-0.992313	11_77712823_G_C_b37	1	ENSG00000087884
AAMDC	rs67775318:77415542:G:A	11	77415542	A	G	11:77415542:A:G	rs67775318	-6.53633	1.27571e-08	4.90741e-05	-1.1592	11_77415542_G_A_b37	1	ENSG00000087884
AAMDC	rs116764878:77604496:A:G	11	77604496	G	A	11:77604496:G:A	rs116764878	-7.85206	6.47466e-11	5.52879e-07	-1.23484	11_77604496_A_G_b37	1	ENSG00000087884
AAMDC	rs12417488:77518680:A:G	11	77518680	G	A	11:77518680:G:A	rs12417488	-6.53689	1.27286e-08	4.90741e-05	-1.15922	11_77518680_A_G_b37	1	ENSG00000087884
AAMDC	rs113671826:77600361:A:G	11	77600361	G	A	11:77600361:G:A	rs113671826	-7.94371	4.47578e-11	3.94103e-07	-1.24315	11_77600361_A_G_b37	1	ENSG00000087884
AAMDC	rs12418476:77520211:T:C	11	77520211	C	T	11:77520211:C:T	rs12418476	-6.53689	1.27286e-08	4.90741e-05	-1.15922	11_77520211_T_C_b37	1	ENSG00000087884
AAMDC	rs2276415:77301341:G:A	11	77301341	A	G	11:77301341:A:G	rs2276415	-6.53689	1.27286e-08	4.90741e-05	-1.15922	11_77301341_G_A_b37	1	ENSG00000087884
AAMDC	rs68013767:77349181:T:C	11	77349181	C	T	11:77349181:C:T	rs68013767	-6.53689	1.27286e-08	4.90741e-05	-1.15922	11_77349181_T_C_b37	1	ENSG00000087884
AAMDC	rs12577552:77305955:G:A	11	77305955	A	G	11:77305955:A:G	rs12577552	-6.53689	1.27286e-08	4.90741e-05	-1.15922	11_77305955_G_A_b37	1	ENSG00000087884
AAMDC	rs34288319:77588795:A:AT	11	77588795	AT	A	11:77588795:AT:A	rs34288319	-7.73793	1.0255e-10	8.51495e-07	-1.23392	NA	NA	ENSG00000087884
AAMDC	rs56817084:77439495:A:G	11	77439495	G	A	11:77439495:G:A	rs56817084	-6.53689	1.27286e-08	4.90741e-05	-1.15922	11_77439495_A_G_b37	1	ENSG00000087884
AAMDC	rs56372481:77362076:A:C	11	77362076	C	A	11:77362076:C:A	rs56372481	-6.53689	1.27286e-08	4.90741e-05	-1.15922	11_77362076_A_C_b37	1	ENSG00000087884
AAMDC	rs57222975:77530871:C:A	11	77530871	A	C	11:77530871:A:C	rs57222975	-6.53689	1.27286e-08	4.90741e-05	-1.15922	11_77530871_C_A_b37	1	ENSG00000087884
AAMDC	rs57491077:77636650:T:C	11	77636650	C	T	11:77636650:C:T	rs57491077	-7.94333	4.48272e-11	3.94103e-07	-1.2431	11_77636650_T_C_b37	1	ENSG00000087884
AAMDC	rs4269952:77479264:G:A	11	77479264	A	G	11:77479264:A:G	rs4269952	-6.53689	1.27286e-08	4.90741e-05	-1.15922	11_77479264_G_A_b37	1	ENSG00000087884
AAMDC	11:77403327:T:C	11	77403327	C	T	11:77403327:C:T	NA	-6.53689	1.27286e-08	4.90741e-05	-1.15922	NA	NA	ENSG00000087884
AAMDC	rs59404463:77434465:A:C	11	77434465	C	A	11:77434465:C:A	rs59404463	-6.53689	1.27286e-08	4.90741e-05	-1.15922	11_77434465_A_C_b37	1	ENSG00000087884
AAMDC	rs58720932:77322422:G:A	11	77322422	A	G	11:77322422:A:G	rs58720932	-6.53689	1.27286e-08	4.90741e-05	-1.15922	11_77322422_G_A_b37	1	ENSG00000087884
AAMDC	rs2156842:77282510:A:G	11	77282510	G	A	11:77282510:G:A	rs2156842	-6.53689	1.27286e-08	4.90741e-05	-1.15922	11_77282510_A_G_b37	1	ENSG00000087884
AAMDC	11:77382253:T:TATATAC	11	77382253	TATATAC	T	11:77382253:TATATAC:T	NA	-6.53689	1.27286e-08	4.90741e-05	-1.15922	NA	NA	ENSG00000087884
AAMDC	rs57588070:77299451:G:A	11	77299451	A	G	11:77299451:A:G	rs57588070	-6.53689	1.27286e-08	4.90741e-05	-1.15922	11_77299451_G_A_b37	1	ENSG00000087884
AAMDC	rs117980989:77634537:T:A	11	77634537	A	T	11:77634537:A:T	rs117980989	-7.94333	4.48272e-11	3.94103e-07	-1.2431	11_77634537_T_A_b37	1	ENSG00000087884
AAMDC	rs7110844:77515729:A:T	11	77515729	T	A	11:77515729:T:A	rs7110844	-6.53689	1.27286e-08	4.90741e-05	-1.15922	11_77515729_A_T_b37	1	ENSG00000087884
AAMDC	rs73491984:77446051:T:C	11	77446051	C	T	11:77446051:C:T	rs73491984	-6.53689	1.27286e-08	4.90741e-05	-1.15922	11_77446051_T_C_b37	1	ENSG00000087884
AAMDC	rs58395847:77498927:G:C	11	77498927	C	G	11:77498927:C:G	rs58395847	-6.53689	1.27286e-08	4.90741e-05	-1.15922	11_77498927_G_C_b37	1	ENSG00000087884
AAMDC	rs12419685:77473383:C:T	11	77473383	T	C	11:77473383:T:C	rs12419685	-6.53689	1.27286e-08	4.90741e-05	-1.15922	11_77473383_C_T_b37	1	ENSG00000087884
AAMDC	rs12574999:77354007:T:C	11	77354007	C	T	11:77354007:C:T	rs12574999	-6.53689	1.27286e-08	4.90741e-05	-1.15922	11_77354007_T_C_b37	1	ENSG00000087884
AAMDC	rs79346535:77445355:G:A	11	77445355	A	G	11:77445355:A:G	rs79346535	-6.53689	1.27286e-08	4.90741e-05	-1.15922	NA	NA	ENSG00000087884
AAMDC	rs67194469:77702861:T:C	11	77702861	C	T	11:77702861:C:T	rs67194469	-7.94333	4.48272e-11	3.94103e-07	-1.2431	11_77702861_T_C_b37	1	ENSG00000087884
AAMDC	rs67724005:77447068:C:T	11	77447068	T	C	11:77447068:T:C	rs67724005	-6.53689	1.27286e-08	4.90741e-05	-1.15922	11_77447068_C_T_b37	1	ENSG00000087884
AAMDC	rs7107903:77657922:A:G	11	77657922	G	A	11:77657922:G:A	rs7107903	-7.94333	4.48272e-11	3.94103e-07	-1.2431	11_77657922_A_G_b37	1	ENSG00000087884
AAMDC	11:77357241:G:T	11	77357241	T	G	11:77357241:T:G	NA	-6.53689	1.27286e-08	4.90741e-05	-1.15922	NA	NA	ENSG00000087884
AAMDC	rs11348337:77324074:GT:G	11	77324074	G	GT	11:77324074:G:GT	rs11348337	-6.53689	1.27286e-08	4.90741e-05	-1.15922	11_77324074_GT_G_b37	1	ENSG00000087884
AAMDC	rs7109199:77441382:C:T	11	77441382	T	C	11:77441382:T:C	rs7109199	-6.53689	1.27286e-08	4.90741e-05	-1.15922	11_77441382_C_T_b37	1	ENSG00000087884
AAMDC	rs7947430:77290835:A:C	11	77290835	C	A	11:77290835:C:A	rs7947430	-6.53689	1.27286e-08	4.90741e-05	-1.15922	11_77290835_A_C_b37	1	ENSG00000087884
AAMDC	rs61487443:77646516:G:A	11	77646516	A	G	11:77646516:A:G	rs61487443	-7.94333	4.48272e-11	3.94103e-07	-1.2431	11_77646516_G_A_b37	1	ENSG00000087884
AAMDC	rs60236346:77420739:CT:C	11	77420739	C	CT	11:77420739:C:CT	rs60236346	-6.53689	1.27286e-08	4.90741e-05	-1.15922	NA	NA	ENSG00000087884
AAMDC	rs7109704:77426824:T:G	11	77426824	G	T	11:77426824:G:T	rs7109704	-6.48195	1.5837e-08	5.96023e-05	-1.15587	NA	NA	ENSG00000087884
AAMDC	rs66675536:77418702:C:T	11	77418702	T	C	11:77418702:T:C	rs66675536	-6.53689	1.27286e-08	4.90741e-05	-1.15922	11_77418702_C_T_b37	1	ENSG00000087884
AAMDC	rs72931818:77496172:C:T	11	77496172	T	C	11:77496172:T:C	rs72931818	-6.53689	1.27286e-08	4.90741e-05	-1.15922	11_77496172_C_T_b37	1	ENSG00000087884
AAMDC	rs72931829:77498615:T:C	11	77498615	C	T	11:77498615:C:T	rs72931829	-6.53689	1.27286e-08	4.90741e-05	-1.15922	11_77498615_T_C_b37	1	ENSG00000087884
AAMDC	rs12420290:77566054:A:G	11	77566054	G	A	11:77566054:G:A	rs12420290	-7.94333	4.48272e-11	3.94103e-07	-1.2431	11_77566054_A_G_b37	1	ENSG00000087884
AAMDC	rs57687790:77362010:C:T	11	77362010	T	C	11:77362010:T:C	rs57687790	-6.53689	1.27286e-08	4.90741e-05	-1.15922	11_77362010_C_T_b37	1	ENSG00000087884
AAMDC	rs60842160:77257804:C:T	11	77257804	T	C	11:77257804:T:C	rs60842160	-6.53689	1.27286e-08	4.90741e-05	-1.15922	11_77257804_C_T_b37	1	ENSG00000087884
AAMDC	rs34842951:77333425:GC:G	11	77333425	G	GC	11:77333425:G:GC	rs34842951	-6.53689	1.27286e-08	4.90741e-05	-1.15922	11_77333425_GC_G_b37	1	ENSG00000087884
AAMDC	rs199886134:77510010:TAA:T	11	77510010	T	TAA	11:77510010:T:TAA	rs199886134	-6.53689	1.27286e-08	4.90741e-05	-1.15922	NA	NA	ENSG00000087884
AAMDC	rs4945204:77443904:T:C	11	77443904	C	T	11:77443904:C:T	rs4945204	-6.53689	1.27286e-08	4.90741e-05	-1.15922	11_77443904_T_C_b37	1	ENSG00000087884
AAMDC	rs11237353:77714746:C:A	11	77714746	A	C	11:77714746:A:C	rs11237353	-6.23035	4.29081e-08	0.000155138	-0.991978	11_77714746_C_A_b37	1	ENSG00000087884
AAMDC	rs7126909:77540949:C:T	11	77540949	T	C	11:77540949:T:C	rs7126909	-5.96884	1.19916e-07	0.000418793	-1.05134	11_77540949_C_T_b37	1	ENSG00000087884
AAMDC	rs56097222:77362181:G:A	11	77362181	A	G	11:77362181:A:G	rs56097222	-6.53689	1.27286e-08	4.90741e-05	-1.15922	11_77362181_G_A_b37	1	ENSG00000087884
AAMDC	rs59986178:77359909:G:C	11	77359909	C	G	11:77359909:C:G	rs59986178	-6.53689	1.27286e-08	4.90741e-05	-1.15922	11_77359909_G_C_b37	1	ENSG00000087884
AAMDC	rs1968666:77660163:A:G	11	77660163	G	A	11:77660163:G:A	rs1968666	-7.94333	4.48272e-11	3.94103e-07	-1.2431	11_77660163_A_G_b37	1	ENSG00000087884
AAMDC	rs113158303:77350759:C:T	11	77350759	T	C	11:77350759:T:C	rs113158303	-6.53689	1.27286e-08	4.90741e-05	-1.15922	11_77350759_C_T_b37	1	ENSG00000087884
AAMDC	rs7935050:77655681:G:A	11	77655681	A	G	11:77655681:A:G	rs7935050	-7.6538	1.43939e-10	1.0367e-06	-1.27624	11_77655681_G_A_b37	1	ENSG00000087884
AAMDC	rs7925252	11	77346885	T	C	11:77346885:T:C	rs7925252	-6.53689	1.27286e-08	4.90741e-05	-1.15922	11_77346885_C_T_b37	1	ENSG00000087884
AAMDC	rs7932057:77371494:G:C	11	77371494	C	G	11:77371494:C:G	rs7932057	-6.53689	1.27286e-08	4.90741e-05	-1.15922	11_77371494_G_C_b37	1	ENSG00000087884
AAMDC	rs12417760:77551096:G:A	11	77551096	A	G	11:77551096:A:G	rs12417760	-7.94333	4.48272e-11	3.94103e-07	-1.2431	11_77551096_G_A_b37	1	ENSG00000087884
AAMDC	rs11601778:77719708:T:C	11	77719708	C	T	11:77719708:C:T	rs11601778	-5.90448	1.54196e-07	0.000533771	-0.923811	11_77719708_T_C_b37	1	ENSG00000087884
AAMDC	rs66681087:77390658:A:C	11	77390658	C	A	11:77390658:C:A	rs66681087	-6.53501	1.2824e-08	4.92076e-05	-1.15899	11_77390658_A_C_b37	1	ENSG00000087884
AAMDC	rs113217620:77514434:T:G	11	77514434	G	T	11:77514434:G:T	rs113217620	-6.53689	1.27286e-08	4.90741e-05	-1.15922	11_77514434_T_G_b37	1	ENSG00000087884
AAMDC	rs61201377:77657776:C:A	11	77657776	A	C	11:77657776:A:C	rs61201377	-7.94333	4.48272e-11	3.94103e-07	-1.2431	11_77657776_C_A_b37	1	ENSG00000087884
AAMDC	rs12806790:77403701:C:G	11	77403701	G	C	11:77403701:G:C	rs12806790	-6.53689	1.27286e-08	4.90741e-05	-1.15922	11_77403701_C_G_b37	1	ENSG00000087884
AAMDC	rs35546645:77465994:C:A	11	77465994	A	C	11:77465994:A:C	rs35546645	-6.53689	1.27286e-08	4.90741e-05	-1.15922	11_77465994_C_A_b37	1	ENSG00000087884
AAMDC	rs200571989:77449359:A:AG	11	77449359	AG	A	11:77449359:AG:A	rs200571989	-6.53689	1.27286e-08	4.90741e-05	-1.15922	11_77449359_A_AG_b37	1	ENSG00000087884
AAMDC	rs12418261	11	77276462	A	G	11:77276462:A:G	rs12418261	-6.2709	3.65582e-08	0.000132926	-1.06857	11_77276462_G_A_b37	1	ENSG00000087884
AAMDC	rs2276416:77301689:C:T	11	77301689	T	C	11:77301689:T:C	rs2276416	-6.53689	1.27286e-08	4.90741e-05	-1.15922	11_77301689_C_T_b37	1	ENSG00000087884
AAMDC	rs720383:77440106:A:G	11	77440106	G	A	11:77440106:G:A	rs720383	-6.53689	1.27286e-08	4.90741e-05	-1.15922	11_77440106_A_G_b37	1	ENSG00000087884
AAMDC	rs12421391:77473209:T:C	11	77473209	C	T	11:77473209:C:T	rs12421391	-6.53689	1.27286e-08	4.90741e-05	-1.15922	11_77473209_T_C_b37	1	ENSG00000087884
AAMDC	rs1544274:77402419:T:C	11	77402419	C	T	11:77402419:C:T	rs1544274	-6.53689	1.27286e-08	4.90741e-05	-1.15922	11_77402419_T_C_b37	1	ENSG00000087884
AAMDC	rs66658383:77425085:C:T	11	77425085	T	C	11:77425085:T:C	rs66658383	-6.48195	1.5837e-08	5.96023e-05	-1.15587	11_77425085_C_T_b37	1	ENSG00000087884
AAMDC	rs72943497:77254266:C:T	11	77254266	T	C	11:77254266:T:C	rs72943497	-6.53689	1.27286e-08	4.90741e-05	-1.15922	11_77254266_C_T_b37	1	ENSG00000087884
AAMDC	rs4945203	11	77409568	C	T	11:77409568:C:T	rs4945203	-6.53689	1.27286e-08	4.90741e-05	-1.15922	11_77409568_T_C_b37	1	ENSG00000087884
AAMDC	rs7128881:77340336:C:G	11	77340336	G	C	11:77340336:G:C	rs7128881	-6.53689	1.27286e-08	4.90741e-05	-1.15922	11_77340336_C_G_b37	1	ENSG00000087884
AAMDC	rs2154973:77488809:C:T	11	77488809	T	C	11:77488809:T:C	rs2154973	-6.53689	1.27286e-08	4.90741e-05	-1.15922	11_77488809_C_T_b37	1	ENSG00000087884
AAMDC	rs58608947:77316377:A:G	11	77316377	G	A	11:77316377:G:A	rs58608947	-6.53689	1.27286e-08	4.90741e-05	-1.15922	11_77316377_A_G_b37	1	ENSG00000087884
AAMDC	rs67680371:77414382:T:C	11	77414382	C	T	11:77414382:C:T	rs67680371	-6.53689	1.27286e-08	4.90741e-05	-1.15922	11_77414382_T_C_b37	1	ENSG00000087884
AAMDC	rs7947859:77510547:C:T	11	77510547	T	C	11:77510547:T:C	rs7947859	-6.53689	1.27286e-08	4.90741e-05	-1.15922	NA	NA	ENSG00000087884
AAMDC	rs7113415:77521390:A:G	11	77521390	G	A	11:77521390:G:A	rs7113415	-6.53689	1.27286e-08	4.90741e-05	-1.15922	11_77521390_A_G_b37	1	ENSG00000087884
AAMDC	rs4945205:77444469:C:T	11	77444469	T	C	11:77444469:T:C	rs4945205	-6.53922	1.26108e-08	4.90741e-05	-1.15963	11_77444469_C_T_b37	1	ENSG00000087884
AAMDC	rs7120465:77456373:C:T	11	77456373	T	C	11:77456373:T:C	rs7120465	-6.53689	1.27286e-08	4.90741e-05	-1.15922	11_77456373_C_T_b37	1	ENSG00000087884
AAMDC	rs34956708	11	78137051	C	T	11:78137051:C:T	rs34956708	-4.45896	3.46018e-05	0.0429064	-0.85964	11_78137051_T_C_b37	1	ENSG00000087884
AAMDC	rs1893901:77477828:T:C	11	77477828	C	T	11:77477828:C:T	rs1893901	-6.51702	1.37758e-08	5.25022e-05	-1.15715	11_77477828_T_C_b37	1	ENSG00000087884
AAMDC	rs60296832:77422716:A:AAAAC	11	77422716	AAAAC	A	11:77422716:AAAAC:A	rs60296832	-6.53046	1.30584e-08	4.99373e-05	-1.15851	11_77422716_A_AAAAC_b37	1	ENSG00000087884
AAMDC	rs61226220:77680458:G:A	11	77680458	A	G	11:77680458:A:G	rs61226220	-7.94132	4.51911e-11	3.94103e-07	-1.2432	11_77680458_G_A_b37	1	ENSG00000087884
AAMDC	rs112830393:77470586:A:T	11	77470586	T	A	11:77470586:T:A	rs112830393	-6.53689	1.27286e-08	4.90741e-05	-1.15922	11_77470586_A_T_b37	1	ENSG00000087884
AAMDC	rs7947226:77283394:A:T	11	77283394	T	A	11:77283394:T:A	rs7947226	-6.53689	1.27286e-08	4.90741e-05	-1.15922	11_77283394_A_T_b37	1	ENSG00000087884
AAMDC	rs72943494:77253788:G:A	11	77253788	A	G	11:77253788:A:G	rs72943494	-6.53689	1.27286e-08	4.90741e-05	-1.15922	11_77253788_G_A_b37	1	ENSG00000087884
AAMDC	rs113525529:77485819:C:CT	11	77485819	CT	C	11:77485819:CT:C	rs113525529	-6.53612	1.27674e-08	4.90741e-05	-1.15896	NA	NA	ENSG00000087884
AAMDC	rs111290291:77330441:TA:T	11	77330441	T	TA	11:77330441:T:TA	rs111290291	-6.53689	1.27286e-08	4.90741e-05	-1.15922	11_77330441_TA_T_b37	1	ENSG00000087884
AAMDC	rs61485148:77376821:GCACA:G	11	77376821	G	GCACA	11:77376821:G:GCACA	rs61485148	-6.53689	1.27286e-08	4.90741e-05	-1.15922	NA	NA	ENSG00000087884
AAMDC	rs4486654:77300643:C:A	11	77300643	A	C	11:77300643:A:C	rs4486654	-6.53689	1.27286e-08	4.90741e-05	-1.15922	11_77300643_C_A_b37	1	ENSG00000087884
AAMDC	rs72941336:77688244:C:T	11	77688244	T	C	11:77688244:T:C	rs72941336	-7.94132	4.51911e-11	3.94103e-07	-1.2432	11_77688244_C_T_b37	1	ENSG00000087884
AAMDC	rs113260310:77477036:G:A	11	77477036	A	G	11:77477036:A:G	rs113260310	-6.22661	4.35471e-08	0.00015657	-1.20545	11_77477036_G_A_b37	1	ENSG00000087884
AAMDC	rs67875187:77530953:T:C	11	77530953	C	T	11:77530953:C:T	rs67875187	-6.53689	1.27286e-08	4.90741e-05	-1.15922	11_77530953_T_C_b37	1	ENSG00000087884
AAMDC	rs7942838:77346961:T:C	11	77346961	C	T	11:77346961:C:T	rs7942838	-6.53689	1.27286e-08	4.90741e-05	-1.15922	11_77346961_T_C_b37	1	ENSG00000087884
AAMDC	rs200973796:77661764:TTTTG:T	11	77661764	T	TTTTG	11:77661764:T:TTTTG	rs200973796	-7.95621	4.25607e-11	3.94103e-07	-1.24533	11_77661764_TTTTG_T_b37	1	ENSG00000087884
AAMDC	rs200004263:77449202:T:TAGTTAAAA	11	77449202	TAGTTAAAA	T	11:77449202:TAGTTAAAA:T	rs200004263	-6.53689	1.27286e-08	4.90741e-05	-1.15922	11_77449202_T_TAGTTAAAA_b37	1	ENSG00000087884
AAMDC	rs72949656:77479090:C:T	11	77479090	T	C	11:77479090:T:C	rs72949656	-6.53689	1.27286e-08	4.90741e-05	-1.15922	11_77479090_C_T_b37	1	ENSG00000087884
AAMDC	rs12418844:77431867:T:C	11	77431867	C	T	11:77431867:C:T	rs12418844	-6.53689	1.27286e-08	4.90741e-05	-1.15922	11_77431867_T_C_b37	1	ENSG00000087884
AAMDC	rs4301811:77300741:G:T	11	77300741	T	G	11:77300741:T:G	rs4301811	-6.53689	1.27286e-08	4.90741e-05	-1.15922	11_77300741_G_T_b37	1	ENSG00000087884
AAMDC	rs111889388:77298815:C:T	11	77298815	T	C	11:77298815:T:C	rs111889388	-6.53689	1.27286e-08	4.90741e-05	-1.15922	11_77298815_C_T_b37	1	ENSG00000087884
AAMDC	rs3819211:77457757:A:G	11	77457757	G	A	11:77457757:G:A	rs3819211	-6.53689	1.27286e-08	4.90741e-05	-1.15922	11_77457757_A_G_b37	1	ENSG00000087884
AAMDC	rs28610388:77525654:A:G	11	77525654	G	A	11:77525654:G:A	rs28610388	-6.53689	1.27286e-08	4.90741e-05	-1.15922	11_77525654_A_G_b37	1	ENSG00000087884
AAMDC	rs56175172:77245728:A:G	11	77245728	G	A	11:77245728:G:A	rs56175172	-6.53866	1.26392e-08	4.90741e-05	-1.15796	11_77245728_A_G_b37	1	ENSG00000087884
AAMDC	rs61397357:77414932:C:T	11	77414932	T	C	11:77414932:T:C	rs61397357	-6.53689	1.27286e-08	4.90741e-05	-1.15922	11_77414932_C_T_b37	1	ENSG00000087884
AAMDC	rs7131169:77337009:A:C	11	77337009	C	A	11:77337009:C:A	rs7131169	-6.53689	1.27286e-08	4.90741e-05	-1.15922	11_77337009_A_C_b37	1	ENSG00000087884
AAMDC	rs11827357:77422635:C:T	11	77422635	T	C	11:77422635:T:C	rs11827357	-6.53689	1.27286e-08	4.90741e-05	-1.15922	11_77422635_C_T_b37	1	ENSG00000087884
AAMDC	rs7930066:77478108:G:A	11	77478108	A	G	11:77478108:A:G	rs7930066	-6.53689	1.27286e-08	4.90741e-05	-1.15922	11_77478108_G_A_b37	1	ENSG00000087884
AAMDC	rs113890529:77702678:G:C	11	77702678	C	G	11:77702678:C:G	rs113890529	-7.94333	4.48272e-11	3.94103e-07	-1.2431	11_77702678_G_C_b37	1	ENSG00000087884
AAMDC	rs59983642:77296055:C:T	11	77296055	T	C	11:77296055:T:C	rs59983642	-6.53689	1.27286e-08	4.90741e-05	-1.15922	11_77296055_C_T_b37	1	ENSG00000087884
AAMDC	rs72097709:77387324:CTT:C	11	77387324	C	CTT	11:77387324:C:CTT	rs72097709	-6.54479	1.23345e-08	4.90741e-05	-1.16284	NA	NA	ENSG00000087884
AAMDC	rs4399350:77283055:C:T	11	77283055	T	C	11:77283055:T:C	rs4399350	-6.53689	1.27286e-08	4.90741e-05	-1.15922	11_77283055_C_T_b37	1	ENSG00000087884
AAMDC	rs72941354:77698301:A:T	11	77698301	T	A	11:77698301:T:A	rs72941354	-7.94333	4.48272e-11	3.94103e-07	-1.2431	11_77698301_A_T_b37	1	ENSG00000087884
AAMDC	rs61430224:77469903:AC:A	11	77469903	A	AC	11:77469903:A:AC	rs61430224	-6.53689	1.27286e-08	4.90741e-05	-1.15922	11_77469903_AC_A_b37	1	ENSG00000087884
AAMDC	rs113465386:77453367:C:T	11	77453367	T	C	11:77453367:T:C	rs113465386	-6.53689	1.27286e-08	4.90741e-05	-1.15922	11_77453367_C_T_b37	1	ENSG00000087884
AAMDC	rs4945182:77284886:G:A	11	77284886	A	G	11:77284886:A:G	rs4945182	-6.53689	1.27286e-08	4.90741e-05	-1.15922	11_77284886_G_A_b37	1	ENSG00000087884
AAMDC	rs72943487:77245947:C:T	11	77245947	T	C	11:77245947:T:C	rs72943487	-6.53852	1.26463e-08	4.90741e-05	-1.15807	11_77245947_C_T_b37	1	ENSG00000087884
AAMDC	rs4553396:77282025:G:A	11	77282025	A	G	11:77282025:A:G	rs4553396	-6.53689	1.27286e-08	4.90741e-05	-1.15922	11_77282025_G_A_b37	1	ENSG00000087884
AAMDC	rs7951172:77476073:C:T	11	77476073	T	C	11:77476073:T:C	rs7951172	-6.53689	1.27286e-08	4.90741e-05	-1.15922	11_77476073_C_T_b37	1	ENSG00000087884
AAMDC	rs6592742	11	77376247	T	C	11:77376247:T:C	rs6592742	-6.53689	1.27286e-08	4.90741e-05	-1.15922	11_77376247_C_T_b37	1	ENSG00000087884
AAMDC	rs72941334:77687198:T:C	11	77687198	C	T	11:77687198:C:T	rs72941334	-7.94132	4.51911e-11	3.94103e-07	-1.2432	11_77687198_T_C_b37	1	ENSG00000087884
AAMDC	rs72945524:77280090:G:C	11	77280090	C	G	11:77280090:C:G	rs72945524	-6.53689	1.27286e-08	4.90741e-05	-1.15922	11_77280090_G_C_b37	1	ENSG00000087884
AAMDC	rs4636694:77503798:C:A	11	77503798	A	C	11:77503798:A:C	rs4636694	-6.35248	2.64724e-08	9.68006e-05	-1.1356	NA	NA	ENSG00000087884
AAMDC	rs72941337:77688441:C:A	11	77688441	A	C	11:77688441:A:C	rs72941337	-7.94132	4.51911e-11	3.94103e-07	-1.2432	11_77688441_C_A_b37	1	ENSG00000087884
AAMDC	rs112661940:77423047:AGATT:A	11	77423047	A	AGATT	11:77423047:A:AGATT	rs112661940	-6.53689	1.27286e-08	4.90741e-05	-1.15922	11_77423047_AGATT_A_b37	1	ENSG00000087884
AAMDC	rs67241586:77502632:T:C	11	77502632	C	T	11:77502632:C:T	rs67241586	-6.53231	1.29625e-08	4.96125e-05	-1.15879	11_77502632_T_C_b37	1	ENSG00000087884
AAMDC	rs72945586:77346144:C:G	11	77346144	G	C	11:77346144:G:C	rs72945586	-6.53689	1.27286e-08	4.90741e-05	-1.15922	11_77346144_C_G_b37	1	ENSG00000087884
AAMDC	rs58992562:77683319:A:G	11	77683319	G	A	11:77683319:G:A	rs58992562	-7.94132	4.51911e-11	3.94103e-07	-1.2432	11_77683319_A_G_b37	1	ENSG00000087884
AAMDC	rs7482006:77364942:A:G	11	77364942	G	A	11:77364942:G:A	rs7482006	-6.53689	1.27286e-08	4.90741e-05	-1.15922	11_77364942_A_G_b37	1	ENSG00000087884
AAMDC	rs1124590:77703983:C:A	11	77703983	A	C	11:77703983:A:C	rs1124590	-7.94333	4.48272e-11	3.94103e-07	-1.2431	11_77703983_C_A_b37	1	ENSG00000087884
AAMDC	rs7106659:77317886:C:T	11	77317886	T	C	11:77317886:T:C	rs7106659	-6.1211	6.59938e-08	0.000231731	-1.11241	11_77317886_C_T_b37	1	ENSG00000087884
AAMDC	rs12575197:77665728:C:T	11	77665728	T	C	11:77665728:T:C	rs12575197	-7.44239	3.37355e-10	2.39153e-06	-1.18936	11_77665728_C_T_b37	1	ENSG00000087884
AAMDC	rs72949614:77463724:C:T	11	77463724	T	C	11:77463724:T:C	rs72949614	-6.53689	1.27286e-08	4.90741e-05	-1.15922	11_77463724_C_T_b37	1	ENSG00000087884
AAMDC	rs4945183:77285411:G:T	11	77285411	T	G	11:77285411:T:G	rs4945183	-6.53689	1.27286e-08	4.90741e-05	-1.15922	11_77285411_G_T_b37	1	ENSG00000087884
AAMDC	rs12419186:77292857:A:G	11	77292857	G	A	11:77292857:G:A	rs12419186	-6.53689	1.27286e-08	4.90741e-05	-1.15922	11_77292857_A_G_b37	1	ENSG00000087884
AAMDC	rs72945566:77311259:C:T	11	77311259	T	C	11:77311259:T:C	rs72945566	-6.53689	1.27286e-08	4.90741e-05	-1.15922	11_77311259_C_T_b37	1	ENSG00000087884
AAMDC	rs67807487:77340123:C:T	11	77340123	T	C	11:77340123:T:C	rs67807487	-6.53689	1.27286e-08	4.90741e-05	-1.15922	11_77340123_C_T_b37	1	ENSG00000087884
AAMDC	rs3949117:77441721:G:A	11	77441721	A	G	11:77441721:A:G	rs3949117	-6.53689	1.27286e-08	4.90741e-05	-1.15922	11_77441721_G_A_b37	1	ENSG00000087884
AAMDC	rs60355295:77657566:G:A	11	77657566	A	G	11:77657566:A:G	rs60355295	-7.94333	4.48272e-11	3.94103e-07	-1.2431	11_77657566_G_A_b37	1	ENSG00000087884
AAMDC	rs71865681:77534659:CCCTGT:C	11	77534659	C	CCCTGT	11:77534659:C:CCCTGT	rs71865681	-6.53689	1.27286e-08	4.90741e-05	-1.15922	NA	NA	ENSG00000087884
AAMDC	rs11828664:77507198:G:A	11	77507198	A	G	11:77507198:A:G	rs11828664	-6.53689	1.27286e-08	4.90741e-05	-1.15922	11_77507198_G_A_b37	1	ENSG00000087884
AAMDC	rs35774637:77519515:G:C	11	77519515	C	G	11:77519515:C:G	rs35774637	-6.53689	1.27286e-08	4.90741e-05	-1.15922	11_77519515_G_C_b37	1	ENSG00000087884
AAMDC	rs2154988:77441591:C:T	11	77441591	T	C	11:77441591:T:C	rs2154988	-6.53689	1.27286e-08	4.90741e-05	-1.15922	11_77441591_C_T_b37	1	ENSG00000087884
AAMDC	rs151245276:77508213:C:T	11	77508213	T	C	11:77508213:T:C	rs151245276	-6.53689	1.27286e-08	4.90741e-05	-1.15922	11_77508213_C_T_b37	1	ENSG00000087884
AAMDC	rs7946876:77651191:G:A	11	77651191	A	G	11:77651191:A:G	rs7946876	-7.6538	1.43939e-10	1.0367e-06	-1.27624	11_77651191_G_A_b37	1	ENSG00000087884
AAMDC	rs713083:77313583:G:A	11	77313583	A	G	11:77313583:A:G	rs713083	-6.53689	1.27286e-08	4.90741e-05	-1.15922	11_77313583_G_A_b37	1	ENSG00000087884
AAMDC	rs60401842:77296020:C:CCT	11	77296020	CCT	C	11:77296020:CCT:C	rs60401842	-6.53689	1.27286e-08	4.90741e-05	-1.15922	11_77296020_C_CCT_b37	1	ENSG00000087884
AAMDC	rs7118516	11	77380234	T	C	11:77380234:T:C	rs7118516	-6.53689	1.27286e-08	4.90741e-05	-1.15922	11_77380234_C_T_b37	1	ENSG00000087884
AAMDC	11:77302919:CAA:CA	11	77302919	CA	CAA	11:77302919:CA:CAA	NA	-6.53689	1.27286e-08	4.90741e-05	-1.15922	NA	NA	ENSG00000087884
AAMDC	rs67736392:77425159:A:T	11	77425159	T	A	11:77425159:T:A	rs67736392	-6.48195	1.5837e-08	5.96023e-05	-1.15587	11_77425159_A_T_b37	1	ENSG00000087884
AAMDC	rs72941350:77693579:C:T	11	77693579	T	C	11:77693579:T:C	rs72941350	-7.94333	4.48272e-11	3.94103e-07	-1.2431	11_77693579_C_T_b37	1	ENSG00000087884
AAMDC	rs112873821:77525310:G:A	11	77525310	A	G	11:77525310:A:G	rs112873821	-6.53689	1.27286e-08	4.90741e-05	-1.15922	11_77525310_G_A_b37	1	ENSG00000087884
AAMDC	rs4245455:77603520:T:C	11	77603520	C	T	11:77603520:C:T	rs4245455	-7.85206	6.47466e-11	5.52879e-07	-1.23484	11_77603520_T_C_b37	1	ENSG00000087884
AAMDC	rs12419883:77699092:C:A	11	77699092	A	C	11:77699092:A:C	rs12419883	-7.94333	4.48272e-11	3.94103e-07	-1.2431	11_77699092_C_A_b37	1	ENSG00000087884
AAMDC	rs67555375:77415232:G:A	11	77415232	A	G	11:77415232:A:G	rs67555375	-6.53689	1.27286e-08	4.90741e-05	-1.15922	11_77415232_G_A_b37	1	ENSG00000087884
AAMDC	rs112859661:77284991:C:G	11	77284991	G	C	11:77284991:G:C	rs112859661	-6.53689	1.27286e-08	4.90741e-05	-1.15922	11_77284991_C_G_b37	1	ENSG00000087884
AAMDC	rs142600090:77708624:TAATA:T	11	77708624	T	TAATA	11:77708624:T:TAATA	rs142600090	-6.02821	9.50413e-08	0.000332951	-0.933288	NA	NA	ENSG00000087884
AAMDC	rs59520338:77380865:A:G	11	77380865	G	A	11:77380865:G:A	rs59520338	-6.53689	1.27286e-08	4.90741e-05	-1.15922	11_77380865_A_G_b37	1	ENSG00000087884
AAMDC	rs17135969	11	77626963	T	A	11:77626963:T:A	rs17135969	-7.94333	4.48272e-11	3.94103e-07	-1.2431	11_77626963_A_T_b37	1	ENSG00000087884
AAMDC	rs113010922:77492150:C:CT	11	77492150	CT	C	11:77492150:CT:C	rs113010922	-6.54703	1.22252e-08	4.90741e-05	-1.16019	NA	NA	ENSG00000087884
AAMDC	rs60509203:77641359:A:G	11	77641359	G	A	11:77641359:G:A	rs60509203	-7.94333	4.48272e-11	3.94103e-07	-1.2431	11_77641359_A_G_b37	1	ENSG00000087884
AAMDC	rs148104352:77445281:A:ATTCT	11	77445281	ATTCT	A	11:77445281:ATTCT:A	rs148104352	-6.53689	1.27286e-08	4.90741e-05	-1.15922	11_77445281_A_ATTCT_b37	1	ENSG00000087884
AAMDC	rs12420092:77509417:C:T	11	77509417	T	C	11:77509417:T:C	rs12420092	-6.53503	1.2823e-08	4.92076e-05	-1.15895	11_77509417_C_T_b37	1	ENSG00000087884
AAMDC	rs12575150:77379588:T:G	11	77379588	G	T	11:77379588:G:T	rs12575150	-6.53689	1.27286e-08	4.90741e-05	-1.15922	11_77379588_T_G_b37	1	ENSG00000087884
AAMDC	rs12417823:77503960:C:G	11	77503960	G	C	11:77503960:G:C	rs12417823	-6.53689	1.27286e-08	4.90741e-05	-1.15922	11_77503960_C_G_b37	1	ENSG00000087884
AAMDC	rs68146267:77513388:T:C	11	77513388	C	T	11:77513388:C:T	rs68146267	-6.53689	1.27286e-08	4.90741e-05	-1.15922	11_77513388_T_C_b37	1	ENSG00000087884
AAMDC	11:77403320:C:T	11	77403320	T	C	11:77403320:T:C	NA	-6.53689	1.27286e-08	4.90741e-05	-1.15922	NA	NA	ENSG00000087884
AAMDC	rs61605540:77607589:T:C	11	77607589	C	T	11:77607589:C:T	rs61605540	-7.85291	6.45247e-11	5.52879e-07	-1.23479	11_77607589_T_C_b37	1	ENSG00000087884
AAMDC	rs12418152:77504709:C:T	11	77504709	T	C	11:77504709:T:C	rs12418152	-6.53689	1.27286e-08	4.90741e-05	-1.15922	11_77504709_C_T_b37	1	ENSG00000087884
AAMDC	rs60143695:77637570:T:C	11	77637570	C	T	11:77637570:C:T	rs60143695	-7.94333	4.48272e-11	3.94103e-07	-1.2431	11_77637570_T_C_b37	1	ENSG00000087884
AAMDC	rs61361232:77475167:G:C	11	77475167	C	G	11:77475167:C:G	rs61361232	-6.53689	1.27286e-08	4.90741e-05	-1.15922	11_77475167_G_C_b37	1	ENSG00000087884
AAMDC	rs4945191:77344346:G:C	11	77344346	C	G	11:77344346:C:G	rs4945191	-6.53689	1.27286e-08	4.90741e-05	-1.15922	11_77344346_G_C_b37	1	ENSG00000087884
AAMDC	rs77986587:77639120:T:C	11	77639120	C	T	11:77639120:C:T	rs77986587	-7.94333	4.48272e-11	3.94103e-07	-1.2431	11_77639120_T_C_b37	1	ENSG00000087884
AAMDC	rs67313689:77408279:G:A	11	77408279	A	G	11:77408279:A:G	rs67313689	-6.53689	1.27286e-08	4.90741e-05	-1.15922	11_77408279_G_A_b37	1	ENSG00000087884
AAMDC	rs72945540:77288495:A:G	11	77288495	G	A	11:77288495:G:A	rs72945540	-6.53689	1.27286e-08	4.90741e-05	-1.15922	11_77288495_A_G_b37	1	ENSG00000087884
AAMDC	rs12418734	11	77380493	C	T	11:77380493:C:T	rs12418734	-6.53689	1.27286e-08	4.90741e-05	-1.15922	11_77380493_T_C_b37	1	ENSG00000087884
AAMDC	rs4945189:77331665:A:G	11	77331665	G	A	11:77331665:G:A	rs4945189	-6.53689	1.27286e-08	4.90741e-05	-1.15922	11_77331665_A_G_b37	1	ENSG00000087884
AAMDC	rs67769372:77446360:C:T	11	77446360	T	C	11:77446360:T:C	rs67769372	-6.53689	1.27286e-08	4.90741e-05	-1.15922	11_77446360_C_T_b37	1	ENSG00000087884
AAMDC	rs111335574:77548535:CT:C	11	77548535	C	CT	11:77548535:C:CT	rs111335574	-7.94333	4.48272e-11	3.94103e-07	-1.2431	11_77548535_CT_C_b37	1	ENSG00000087884
AAMDC	11:77403324:C:A	11	77403324	A	C	11:77403324:A:C	NA	-6.53689	1.27286e-08	4.90741e-05	-1.15922	NA	NA	ENSG00000087884
AAMDC	rs4945187:77318766:C:G	11	77318766	G	C	11:77318766:G:C	rs4945187	-6.53689	1.27286e-08	4.90741e-05	-1.15922	11_77318766_C_G_b37	1	ENSG00000087884
AAMDC	rs66895426:77518810:G:C	11	77518810	C	G	11:77518810:C:G	rs66895426	-6.53689	1.27286e-08	4.90741e-05	-1.15922	11_77518810_G_C_b37	1	ENSG00000087884
AAMDC	rs11824150:77507211:C:T	11	77507211	T	C	11:77507211:T:C	rs11824150	-6.53689	1.27286e-08	4.90741e-05	-1.15922	11_77507211_C_T_b37	1	ENSG00000087884
AAMDC	rs58549095:77607698:CAA:C	11	77607698	C	CAA	11:77607698:C:CAA	rs58549095	-7.86067	6.25403e-11	5.433e-07	-1.22854	NA	NA	ENSG00000087884
AAMDC	rs10899425:77718712:G:A	11	77718712	A	G	11:77718712:A:G	rs10899425	-6.22834	4.32497e-08	0.000155795	-0.991632	11_77718712_G_A_b37	1	ENSG00000087884
AAMDC	rs7105526:77495156:C:A	11	77495156	A	C	11:77495156:A:C	rs7105526	-6.53689	1.27286e-08	4.90741e-05	-1.15922	11_77495156_C_A_b37	1	ENSG00000087884
AAMDC	rs12575305:77289090:C:T	11	77289090	T	C	11:77289090:T:C	rs12575305	-6.53689	1.27286e-08	4.90741e-05	-1.15922	NA	NA	ENSG00000087884
AAMDC	rs6592736:77306254:C:T	11	77306254	T	C	11:77306254:T:C	rs6592736	-6.53689	1.27286e-08	4.90741e-05	-1.15922	11_77306254_C_T_b37	1	ENSG00000087884
AAMDC	rs67291795:77408877:C:T	11	77408877	T	C	11:77408877:T:C	rs67291795	-6.53689	1.27286e-08	4.90741e-05	-1.15922	11_77408877_C_T_b37	1	ENSG00000087884
AAMDC	rs61201484:77505479:C:T	11	77505479	T	C	11:77505479:T:C	rs61201484	-6.53689	1.27286e-08	4.90741e-05	-1.15922	11_77505479_C_T_b37	1	ENSG00000087884
AAMDC	rs71679122:77303884:CTG:C	11	77303884	C	CTG	11:77303884:C:CTG	rs71679122	-6.53689	1.27286e-08	4.90741e-05	-1.15922	11_77303884_CTG_C_b37	1	ENSG00000087884
AAMDC	rs75713100:77517973:T:G	11	77517973	G	T	11:77517973:G:T	rs75713100	-6.28105	3.51212e-08	0.000127804	-1.19292	11_77517973_T_G_b37	1	ENSG00000087884
AAMDC	rs7931417	11	77727129	C	T	11:77727129:C:T	rs7931417	-6.22807	4.32969e-08	0.000155795	-0.9916	11_77727129_T_C_b37	1	ENSG00000087884
AAMDC	rs67035387:77381472:G:A	11	77381472	A	G	11:77381472:A:G	rs67035387	-6.53689	1.27286e-08	4.90741e-05	-1.15922	11_77381472_G_A_b37	1	ENSG00000087884
AAMDC	rs17135811:77397059:A:G	11	77397059	G	A	11:77397059:G:A	rs17135811	-6.53689	1.27286e-08	4.90741e-05	-1.15922	11_77397059_A_G_b37	1	ENSG00000087884
AAMDC	rs7104540:77495148:G:C	11	77495148	C	G	11:77495148:C:G	rs7104540	-6.53689	1.27286e-08	4.90741e-05	-1.15922	11_77495148_G_C_b37	1	ENSG00000087884
AAMDC	rs66488360:77334083:C:A	11	77334083	A	C	11:77334083:A:C	rs66488360	-6.53423	1.28641e-08	4.92777e-05	-1.15895	11_77334083_C_A_b37	1	ENSG00000087884
AAMDC	rs4945197	11	77378388	C	T	11:77378388:C:T	rs4945197	-6.53689	1.27286e-08	4.90741e-05	-1.15922	11_77378388_T_C_b37	1	ENSG00000087884
AAMDC	rs67230007:77480543:T:G	11	77480543	G	T	11:77480543:G:T	rs67230007	-6.53689	1.27286e-08	4.90741e-05	-1.15922	11_77480543_T_G_b37	1	ENSG00000087884
AAMDC	rs66472445:77408426:T:C	11	77408426	C	T	11:77408426:C:T	rs66472445	-6.53689	1.27286e-08	4.90741e-05	-1.15922	11_77408426_T_C_b37	1	ENSG00000087884
AAMDC	rs3886195:77567584:G:A	11	77567584	A	G	11:77567584:A:G	rs3886195	-7.94333	4.48272e-11	3.94103e-07	-1.2431	11_77567584_G_A_b37	1	ENSG00000087884
AAMDC	rs146028083:77360142:CT:C	11	77360142	C	CT	11:77360142:C:CT	rs146028083	-6.53689	1.27286e-08	4.90741e-05	-1.15922	11_77360142_CT_C_b37	1	ENSG00000087884
AAMDC	rs1986474	11	77466334	A	G	11:77466334:A:G	rs1986474	-6.53689	1.27286e-08	4.90741e-05	-1.15922	11_77466334_G_A_b37	1	ENSG00000087884
AAMDC	rs7119471:77429953:A:G	11	77429953	G	A	11:77429953:G:A	rs7119471	-6.53689	1.27286e-08	4.90741e-05	-1.15922	11_77429953_A_G_b37	1	ENSG00000087884
AAMDC	rs58042100:77313042:T:TTCTA	11	77313042	TTCTA	T	11:77313042:TTCTA:T	rs58042100	-6.53689	1.27286e-08	4.90741e-05	-1.15922	11_77313042_T_TTCTA_b37	1	ENSG00000087884
AAMDC	rs141335075:77599576:T:C	11	77599576	C	T	11:77599576:C:T	rs141335075	-7.94371	4.47578e-11	3.94103e-07	-1.24315	11_77599576_T_C_b37	1	ENSG00000087884
AAMDC	rs637605:77525936:G:GT	11	77525936	GT	G	11:77525936:GT:G	rs637605	-6.5391	1.26169e-08	4.90741e-05	-1.20656	NA	NA	ENSG00000087884
AAMDC	rs79042647:77414854:A:AAT	11	77414854	AAT	A	11:77414854:AAT:A	rs79042647	-6.53689	1.27286e-08	4.90741e-05	-1.15922	NA	NA	ENSG00000087884
AAMDC	rs113013355:77337913:A:AT	11	77337913	AT	A	11:77337913:AT:A	rs113013355	-6.53689	1.27286e-08	4.90741e-05	-1.15922	11_77337913_A_AT_b37	1	ENSG00000087884
AAMDC	rs4945192:77350959:G:A	11	77350959	A	G	11:77350959:A:G	rs4945192	-6.53689	1.27286e-08	4.90741e-05	-1.15922	11_77350959_G_A_b37	1	ENSG00000087884
AAMDC	rs1544273:77402689:T:A	11	77402689	A	T	11:77402689:A:T	rs1544273	-6.53689	1.27286e-08	4.90741e-05	-1.15922	11_77402689_T_A_b37	1	ENSG00000087884
AAMDC	rs58280327:77357233:G:T	11	77357233	T	G	11:77357233:T:G	rs58280327	-6.5534	1.1919e-08	4.90741e-05	-1.16224	NA	NA	ENSG00000087884
AAMDC	rs61358482:77325584:T:G	11	77325584	G	T	11:77325584:G:T	rs61358482	-6.53689	1.27286e-08	4.90741e-05	-1.15922	11_77325584_T_G_b37	1	ENSG00000087884
AAMDC	rs35609631:77472549:C:CT	11	77472549	CT	C	11:77472549:CT:C	rs35609631	-6.53689	1.27286e-08	4.90741e-05	-1.15922	11_77472549_C_CT_b37	1	ENSG00000087884
AAMDC	rs7127803	11	77500736	T	C	11:77500736:T:C	rs7127803	-6.53689	1.27286e-08	4.90741e-05	-1.15922	11_77500736_C_T_b37	1	ENSG00000087884
AAMDC	rs72939439:77589649:A:G	11	77589649	G	A	11:77589649:G:A	rs72939439	-7.94333	4.48272e-11	3.94103e-07	-1.2431	11_77589649_A_G_b37	1	ENSG00000087884
AAMDC	rs66738005:77405567:T:C	11	77405567	C	T	11:77405567:C:T	rs66738005	-6.53689	1.27286e-08	4.90741e-05	-1.15922	11_77405567_T_C_b37	1	ENSG00000087884
AAMDC	rs34203270:77939217:G:A	11	77939217	A	G	11:77939217:A:G	rs34203270	-4.86132	8.10214e-06	0.0147192	-0.946129	11_77939217_G_A_b37	1	ENSG00000087884
AAMDC	rs17135905:77545870:A:C	11	77545870	C	A	11:77545870:C:A	rs17135905	-7.94333	4.48272e-11	3.94103e-07	-1.2431	11_77545870_A_C_b37	1	ENSG00000087884
AAMDC	rs58393579:77458907:G:T	11	77458907	T	G	11:77458907:T:G	rs58393579	-6.53689	1.27286e-08	4.90741e-05	-1.15922	11_77458907_G_T_b37	1	ENSG00000087884
AAMDC	rs3740681:77690426:T:C	11	77690426	C	T	11:77690426:C:T	rs3740681	-7.94333	4.48272e-11	3.94103e-07	-1.2431	11_77690426_T_C_b37	1	ENSG00000087884
AAMDC	rs1544272:77402734:C:A	11	77402734	A	C	11:77402734:A:C	rs1544272	-6.53689	1.27286e-08	4.90741e-05	-1.15922	11_77402734_C_A_b37	1	ENSG00000087884
AAMDC	rs4945186	11	77318279	A	C	11:77318279:A:C	rs4945186	-6.53689	1.27286e-08	4.90741e-05	-1.15922	11_77318279_C_A_b37	1	ENSG00000087884
AAMDC	rs202057889:77538949:G:A	11	77538949	A	G	11:77538949:A:G	rs202057889	-6.53467	1.28413e-08	4.9232e-05	-1.159	11_77538949_G_A_b37	1	ENSG00000087884
AAMDC	rs4245454:77603261:G:C	11	77603261	C	G	11:77603261:C:G	rs4245454	-7.85244	6.46489e-11	5.52879e-07	-1.23488	11_77603261_G_C_b37	1	ENSG00000087884
AAMDC	rs2187547:77282081:G:A	11	77282081	A	G	11:77282081:A:G	rs2187547	-6.53689	1.27286e-08	4.90741e-05	-1.15922	11_77282081_G_A_b37	1	ENSG00000087884
AAMDC	rs2298820:77373414:T:G	11	77373414	G	T	11:77373414:G:T	rs2298820	-6.53689	1.27286e-08	4.90741e-05	-1.15922	11_77373414_T_G_b37	1	ENSG00000087884
AAMDC	rs58532863:77364322:A:AAGG	11	77364322	AAGG	A	11:77364322:AAGG:A	rs58532863	-6.53689	1.27286e-08	4.90741e-05	-1.15922	11_77364322_A_AAGG_b37	1	ENSG00000087884
AAMDC	rs72939448:77597099:A:T	11	77597099	T	A	11:77597099:T:A	rs72939448	-7.94333	4.48272e-11	3.94103e-07	-1.2431	11_77597099_A_T_b37	1	ENSG00000087884
AAMDC	rs58914857:77524722:T:G	11	77524722	G	T	11:77524722:G:T	rs58914857	-6.53689	1.27286e-08	4.90741e-05	-1.15922	11_77524722_T_G_b37	1	ENSG00000087884
AAMDC	rs7932111:77283687:G:A	11	77283687	A	G	11:77283687:A:G	rs7932111	-6.53689	1.27286e-08	4.90741e-05	-1.15922	11_77283687_G_A_b37	1	ENSG00000087884
AAMDC	rs1540179	11	77334939	A	G	11:77334939:A:G	rs1540179	-6.53689	1.27286e-08	4.90741e-05	-1.15922	11_77334939_G_A_b37	1	ENSG00000087884
AAMDC	rs7931215	11	77506044	T	C	11:77506044:T:C	rs7931215	-6.53689	1.27286e-08	4.90741e-05	-1.15922	11_77506044_C_T_b37	1	ENSG00000087884
AAMDC	rs4944178:77593221:C:T	11	77593221	T	C	11:77593221:T:C	rs4944178	-7.94333	4.48272e-11	3.94103e-07	-1.2431	11_77593221_C_T_b37	1	ENSG00000087884
AAMDC	rs112706914:77610220:G:C	11	77610220	C	G	11:77610220:C:G	rs112706914	-7.85291	6.45247e-11	5.52879e-07	-1.23479	11_77610220_G_C_b37	1	ENSG00000087884
AAMDC	rs57935035:77453112:C:G	11	77453112	G	C	11:77453112:G:C	rs57935035	-6.53689	1.27286e-08	4.90741e-05	-1.15922	11_77453112_C_G_b37	1	ENSG00000087884
AAMDC	rs60208812:77593347:A:G	11	77593347	G	A	11:77593347:G:A	rs60208812	-7.94333	4.48272e-11	3.94103e-07	-1.2431	11_77593347_A_G_b37	1	ENSG00000087884
AAMDC	rs28730304:77307662:G:A	11	77307662	A	G	11:77307662:A:G	rs28730304	-6.52956	1.31054e-08	5.0032e-05	-1.17252	11_77307662_G_A_b37	1	ENSG00000087884
AAMDC	rs112286182:77629861:C:T	11	77629861	T	C	11:77629861:T:C	rs112286182	-7.2174	8.34417e-10	5.38983e-06	-1.26705	11_77629861_C_T_b37	1	ENSG00000087884
AAMDC	rs4578411:77479293:T:C	11	77479293	C	T	11:77479293:C:T	rs4578411	-6.53689	1.27286e-08	4.90741e-05	-1.15922	11_77479293_T_C_b37	1	ENSG00000087884
AAMDC	rs6592740:77362914:C:G	11	77362914	G	C	11:77362914:G:C	rs6592740	-6.53689	1.27286e-08	4.90741e-05	-1.15922	11_77362914_C_G_b37	1	ENSG00000087884
AAMDC	rs57332020:77357162:T:G	11	77357162	G	T	11:77357162:G:T	rs57332020	-6.53689	1.27286e-08	4.90741e-05	-1.15922	11_77357162_T_G_b37	1	ENSG00000087884
AAMDC	rs72941399:77717804:C:T	11	77717804	T	C	11:77717804:T:C	rs72941399	-5.90549	1.53595e-07	0.000533106	-0.923985	11_77717804_C_T_b37	1	ENSG00000087884
AAMDC	rs60849458:77296096:T:C	11	77296096	C	T	11:77296096:C:T	rs60849458	-6.53689	1.27286e-08	4.90741e-05	-1.15922	11_77296096_T_C_b37	1	ENSG00000087884
AAMDC	rs1945751:77289678:G:A	11	77289678	A	G	11:77289678:A:G	rs1945751	-6.53689	1.27286e-08	4.90741e-05	-1.15922	11_77289678_G_A_b37	1	ENSG00000087884
AAMDC	rs12577359:77723797:C:T	11	77723797	T	C	11:77723797:T:C	rs12577359	-6.22807	4.32969e-08	0.000155795	-0.9916	11_77723797_C_T_b37	1	ENSG00000087884
AAMDC	rs58020660:77608554:A:T	11	77608554	T	A	11:77608554:T:A	rs58020660	-7.85291	6.45247e-11	5.52879e-07	-1.23479	NA	NA	ENSG00000087884
AAMDC	rs60952853:77327143:AT:A	11	77327143	A	AT	11:77327143:A:AT	rs60952853	-6.53689	1.27286e-08	4.90741e-05	-1.15922	11_77327143_AT_A_b37	1	ENSG00000087884
AAMDC	rs1892869:77475506:C:T	11	77475506	T	C	11:77475506:T:C	rs1892869	-6.53689	1.27286e-08	4.90741e-05	-1.15922	11_77475506_C_T_b37	1	ENSG00000087884
AAMDC	rs111692767:77522977:G:T	11	77522977	T	G	11:77522977:T:G	rs111692767	-6.53689	1.27286e-08	4.90741e-05	-1.15922	11_77522977_G_T_b37	1	ENSG00000087884
AAMDC	rs60567392:77359910:C:T	11	77359910	T	C	11:77359910:T:C	rs60567392	-6.53689	1.27286e-08	4.90741e-05	-1.15922	11_77359910_C_T_b37	1	ENSG00000087884
AAMDC	rs7131298:77337121:A:G	11	77337121	G	A	11:77337121:G:A	rs7131298	-6.53689	1.27286e-08	4.90741e-05	-1.15922	11_77337121_A_G_b37	1	ENSG00000087884
AAMDC	rs72947606:77383424:G:C	11	77383424	C	G	11:77383424:C:G	rs72947606	-6.28933	3.39895e-08	0.000123786	-0.988335	11_77383424_G_C_b37	1	ENSG00000087884
AAMDC	rs7124116:77492941:C:G	11	77492941	G	C	11:77492941:G:C	rs7124116	-6.53689	1.27286e-08	4.90741e-05	-1.15922	11_77492941_C_G_b37	1	ENSG00000087884
AAMDC	rs60948958:77454257:A:G	11	77454257	G	A	11:77454257:G:A	rs60948958	-6.53689	1.27286e-08	4.90741e-05	-1.15922	11_77454257_A_G_b37	1	ENSG00000087884
AAMDC	rs72941310:77674362:T:C	11	77674362	C	T	11:77674362:C:T	rs72941310	-7.94132	4.51911e-11	3.94103e-07	-1.2432	11_77674362_T_C_b37	1	ENSG00000087884
AAMDC	rs60929773:77339667:A:G	11	77339667	G	A	11:77339667:G:A	rs60929773	-6.53689	1.27286e-08	4.90741e-05	-1.15922	11_77339667_A_G_b37	1	ENSG00000087884
AAMDC	rs11823751:77496837:C:T	11	77496837	T	C	11:77496837:T:C	rs11823751	-6.53689	1.27286e-08	4.90741e-05	-1.15922	11_77496837_C_T_b37	1	ENSG00000087884
AAMDC	rs67200285:77498608:C:T	11	77498608	T	C	11:77498608:T:C	rs67200285	-6.53689	1.27286e-08	4.90741e-05	-1.15922	11_77498608_C_T_b37	1	ENSG00000087884
AAMDC	rs59363412:77637805:C:T	11	77637805	T	C	11:77637805:T:C	rs59363412	-7.94333	4.48272e-11	3.94103e-07	-1.2431	11_77637805_C_T_b37	1	ENSG00000087884
AAMDC	rs77942147:77446117:C:T	11	77446117	T	C	11:77446117:T:C	rs77942147	-6.53689	1.27286e-08	4.90741e-05	-1.15922	11_77446117_C_T_b37	1	ENSG00000087884
AAMDC	rs7119934	11	77250912	A	G	11:77250912:A:G	rs7119934	-6.53689	1.27286e-08	4.90741e-05	-1.15922	11_77250912_G_A_b37	1	ENSG00000087884
AAMDC	rs111550299:77666821:TGA:T	11	77666821	T	TGA	11:77666821:T:TGA	rs111550299	-7.94333	4.48272e-11	3.94103e-07	-1.2431	11_77666821_TGA_T_b37	1	ENSG00000087884
AAMDC	rs111749568:77670467:T:A	11	77670467	A	T	11:77670467:A:T	rs111749568	-7.94333	4.48272e-11	3.94103e-07	-1.2431	11_77670467_T_A_b37	1	ENSG00000087884
AAMDC	rs57362996:77454282:T:C	11	77454282	C	T	11:77454282:C:T	rs57362996	-6.53689	1.27286e-08	4.90741e-05	-1.15922	11_77454282_T_C_b37	1	ENSG00000087884
AAMDC	rs59581090:77304482:T:C	11	77304482	C	T	11:77304482:C:T	rs59581090	-6.53689	1.27286e-08	4.90741e-05	-1.15922	11_77304482_T_C_b37	1	ENSG00000087884
AAMDC	rs72941328:77684948:C:T	11	77684948	T	C	11:77684948:T:C	rs72941328	-7.94132	4.51911e-11	3.94103e-07	-1.2432	11_77684948_C_T_b37	1	ENSG00000087884
AAMDC	rs144920536:77606169:C:CT	11	77606169	CT	C	11:77606169:CT:C	rs144920536	-7.94333	4.48272e-11	3.94103e-07	-1.2431	11_77606169_C_CT_b37	1	ENSG00000087884
AAMDC	rs111960885:77701675:C:T	11	77701675	T	C	11:77701675:T:C	rs111960885	-7.94333	4.48272e-11	3.94103e-07	-1.2431	11_77701675_C_T_b37	1	ENSG00000087884
AAMDC	rs7123204	11	77460614	G	A	11:77460614:G:A	rs7123204	-6.53689	1.27286e-08	4.90741e-05	-1.15922	11_77460614_A_G_b37	1	ENSG00000087884
AAMDC	rs7933197:77283882:C:T	11	77283882	T	C	11:77283882:T:C	rs7933197	-6.53689	1.27286e-08	4.90741e-05	-1.15922	11_77283882_C_T_b37	1	ENSG00000087884
AAMDC	rs28421376:77307660:C:T	11	77307660	T	C	11:77307660:T:C	rs28421376	-6.52956	1.31054e-08	5.0032e-05	-1.17252	11_77307660_C_T_b37	1	ENSG00000087884
AAMDC	rs7941418:77514216:G:T	11	77514216	T	G	11:77514216:T:G	rs7941418	-6.53689	1.27286e-08	4.90741e-05	-1.15922	11_77514216_G_T_b37	1	ENSG00000087884
AAMDC	rs72941320:77680648:G:A	11	77680648	A	G	11:77680648:A:G	rs72941320	-7.94333	4.48272e-11	3.94103e-07	-1.2431	11_77680648_G_A_b37	1	ENSG00000087884
AAMDC	rs12577362:77289035:G:A	11	77289035	A	G	11:77289035:A:G	rs12577362	-6.53689	1.27286e-08	4.90741e-05	-1.15922	NA	NA	ENSG00000087884
AAMDC	rs4945214:77502470:C:G	11	77502470	G	C	11:77502470:G:C	rs4945214	-6.53689	1.27286e-08	4.90741e-05	-1.15922	11_77502470_C_G_b37	1	ENSG00000087884
AAMDC	rs72947636:77408739:A:T	11	77408739	T	A	11:77408739:T:A	rs72947636	-6.53689	1.27286e-08	4.90741e-05	-1.15922	11_77408739_A_T_b37	1	ENSG00000087884
AAMDC	rs4945218:77523465:T:A	11	77523465	A	T	11:77523465:A:T	rs4945218	-6.53674	1.27363e-08	4.90741e-05	-1.15927	11_77523465_T_A_b37	1	ENSG00000087884
AAMDC	rs17135809:77395697:G:A	11	77395697	A	G	11:77395697:A:G	rs17135809	-6.53689	1.27286e-08	4.90741e-05	-1.15922	11_77395697_G_A_b37	1	ENSG00000087884
AAMDC	rs66664368:77434261:T:C	11	77434261	C	T	11:77434261:C:T	rs66664368	-6.53689	1.27286e-08	4.90741e-05	-1.15922	11_77434261_T_C_b37	1	ENSG00000087884
AAMDC	rs151319913:77297159:CTGAG:C	11	77297159	C	CTGAG	11:77297159:C:CTGAG	rs151319913	-5.93006	1.39546e-07	0.000485468	-1.18478	11_77297159_CTGAG_C_b37	1	ENSG00000087884
AAMDC	rs12420401:77471901:A:G	11	77471901	G	A	11:77471901:G:A	rs12420401	-6.53689	1.27286e-08	4.90741e-05	-1.15922	11_77471901_A_G_b37	1	ENSG00000087884
AAMDC	rs72947653:77415574:T:C	11	77415574	C	T	11:77415574:C:T	rs72947653	-6.53633	1.27571e-08	4.90741e-05	-1.1592	11_77415574_T_C_b37	1	ENSG00000087884
AAMDC	rs12420021:77298406:C:G	11	77298406	G	C	11:77298406:G:C	rs12420021	-6.53689	1.27286e-08	4.90741e-05	-1.15922	11_77298406_C_G_b37	1	ENSG00000087884
AAMDC	rs67881763:77355099:T:C	11	77355099	C	T	11:77355099:C:T	rs67881763	-6.53723	1.27115e-08	4.90741e-05	-1.15928	11_77355099_T_C_b37	1	ENSG00000087884
AAMDC	rs2016147	11	77705536	A	C	11:77705536:A:C	rs2016147	-6.22807	4.32969e-08	0.000155795	-0.9916	11_77705536_C_A_b37	1	ENSG00000087884
AAMDC	rs144539886:77507420:G:T	11	77507420	T	G	11:77507420:T:G	rs144539886	-6.53689	1.27286e-08	4.90741e-05	-1.15922	11_77507420_G_T_b37	1	ENSG00000087884
AAMDC	rs143703206:77599663:T:C	11	77599663	C	T	11:77599663:C:T	rs143703206	-7.94371	4.47578e-11	3.94103e-07	-1.24315	11_77599663_T_C_b37	1	ENSG00000087884
AAMDC	rs4945212:77501983:A:G	11	77501983	G	A	11:77501983:G:A	rs4945212	-6.53689	1.27286e-08	4.90741e-05	-1.15922	11_77501983_A_G_b37	1	ENSG00000087884
AAMDC	rs113740785:77525738:G:A	11	77525738	A	G	11:77525738:A:G	rs113740785	-6.53689	1.27286e-08	4.90741e-05	-1.15922	11_77525738_G_A_b37	1	ENSG00000087884
AAMDC	rs12574507:77575641:G:A	11	77575641	A	G	11:77575641:A:G	rs12574507	-7.94333	4.48272e-11	3.94103e-07	-1.2431	11_77575641_G_A_b37	1	ENSG00000087884
AAMDC	rs12577951:77676127:A:C	11	77676127	C	A	11:77676127:C:A	rs12577951	-7.94132	4.51911e-11	3.94103e-07	-1.2432	11_77676127_A_C_b37	1	ENSG00000087884
AAMDC	rs7946078:77448538:A:AC	11	77448538	AC	A	11:77448538:AC:A	rs7946078	-6.53689	1.27286e-08	4.90741e-05	-1.15922	NA	NA	ENSG00000087884
AAMDC	rs60046917:77456101:A:AT	11	77456101	AT	A	11:77456101:AT:A	rs60046917	-6.53689	1.27286e-08	4.90741e-05	-1.15922	11_77456101_A_AT_b37	1	ENSG00000087884
AAMDC	11:77448536:A:AAC	11	77448536	AAC	A	11:77448536:AAC:A	NA	-6.53689	1.27286e-08	4.90741e-05	-1.15922	NA	NA	ENSG00000087884
AAMDC	rs67062156:77291457:T:C	11	77291457	C	T	11:77291457:C:T	rs67062156	-6.53689	1.27286e-08	4.90741e-05	-1.15922	11_77291457_T_C_b37	1	ENSG00000087884
AAMDC	rs59314468:77407599:CCCATTTTA:C	11	77407599	C	CCCATTTTA	11:77407599:C:CCCATTTTA	rs59314468	-6.53689	1.27286e-08	4.90741e-05	-1.15922	11_77407599_CCCATTTTA_C_b37	1	ENSG00000087884
AAMDC	rs149093520:77444479:T:TTC	11	77444479	TTC	T	11:77444479:TTC:T	rs149093520	-6.53689	1.27286e-08	4.90741e-05	-1.15922	11_77444479_T_TTC_b37	1	ENSG00000087884
AAMDC	rs72939452:77604071:G:A	11	77604071	A	G	11:77604071:A:G	rs72939452	-7.85206	6.47466e-11	5.52879e-07	-1.23484	11_77604071_G_A_b37	1	ENSG00000087884
AAMDC	rs34446294:77398568:T:C	11	77398568	C	T	11:77398568:C:T	rs34446294	-6.53689	1.27286e-08	4.90741e-05	-1.15922	11_77398568_T_C_b37	1	ENSG00000087884
AAMDC	rs4945202:77409407:C:T	11	77409407	T	C	11:77409407:T:C	rs4945202	-6.53689	1.27286e-08	4.90741e-05	-1.15922	11_77409407_C_T_b37	1	ENSG00000087884
AAMDC	rs12418559:77425988:A:C	11	77425988	C	A	11:77425988:C:A	rs12418559	-6.48195	1.5837e-08	5.96023e-05	-1.15587	11_77425988_A_C_b37	1	ENSG00000087884
AAMDC	rs67843465:77296319:C:T	11	77296319	T	C	11:77296319:T:C	rs67843465	-6.53689	1.27286e-08	4.90741e-05	-1.15922	11_77296319_C_T_b37	1	ENSG00000087884
AAMDC	rs57805854:77320209:T:C	11	77320209	C	T	11:77320209:C:T	rs57805854	-6.53689	1.27286e-08	4.90741e-05	-1.15922	11_77320209_T_C_b37	1	ENSG00000087884
AAMDC	rs12420528:77672865:A:G	11	77672865	G	A	11:77672865:G:A	rs12420528	-7.94132	4.51911e-11	3.94103e-07	-1.2432	11_77672865_A_G_b37	1	ENSG00000087884
AAMDC	rs4944186:77685935:C:T	11	77685935	T	C	11:77685935:T:C	rs4944186	-7.2174	8.34417e-10	5.38983e-06	-1.26705	11_77685935_C_T_b37	1	ENSG00000087884
AAMDC	rs112292880:77355371:TCTCC:T	11	77355371	T	TCTCC	11:77355371:T:TCTCC	rs112292880	-6.53689	1.27286e-08	4.90741e-05	-1.15922	NA	NA	ENSG00000087884
AAMDC	rs7109527:77341306:G:A	11	77341306	A	G	11:77341306:A:G	rs7109527	-6.53689	1.27286e-08	4.90741e-05	-1.15922	11_77341306_G_A_b37	1	ENSG00000087884
AAMDC	rs1986277:77282207:T:C	11	77282207	C	T	11:77282207:C:T	rs1986277	-6.53689	1.27286e-08	4.90741e-05	-1.15922	11_77282207_T_C_b37	1	ENSG00000087884
AAMDC	rs55881536:77478779:C:T	11	77478779	T	C	11:77478779:T:C	rs55881536	-6.53689	1.27286e-08	4.90741e-05	-1.15922	11_77478779_C_T_b37	1	ENSG00000087884
AAMDC	rs72939484:77659371:C:T	11	77659371	T	C	11:77659371:T:C	rs72939484	-7.94333	4.48272e-11	3.94103e-07	-1.2431	11_77659371_C_T_b37	1	ENSG00000087884
AAMDC	rs2051484:77595080:C:T	11	77595080	T	C	11:77595080:T:C	rs2051484	-7.94333	4.48272e-11	3.94103e-07	-1.2431	11_77595080_C_T_b37	1	ENSG00000087884
AAMDC	rs28930682	11	77378505	G	A	11:77378505:G:A	rs28930682	-6.53689	1.27286e-08	4.90741e-05	-1.15922	11_77378505_A_G_b37	1	ENSG00000087884
AAMDC	rs7942125:77727139:C:T	11	77727139	T	C	11:77727139:T:C	rs7942125	-5.90448	1.54196e-07	0.000533771	-0.923811	11_77727139_C_T_b37	1	ENSG00000087884
AAMDC	rs72939456:77608101:A:G	11	77608101	G	A	11:77608101:G:A	rs72939456	-7.85291	6.45247e-11	5.52879e-07	-1.23479	11_77608101_A_G_b37	1	ENSG00000087884
AAMDC	rs200848771:77445346:CT:C	11	77445346	C	CT	11:77445346:C:CT	rs200848771	-6.53653	1.27466e-08	4.90741e-05	-1.15926	11_77445346_CT_C_b37	1	ENSG00000087884
AAMDC	rs4945190:77331688:A:C	11	77331688	C	A	11:77331688:C:A	rs4945190	-6.53689	1.27286e-08	4.90741e-05	-1.15922	11_77331688_A_C_b37	1	ENSG00000087884
AAMDC	rs59765258:77350211:C:T	11	77350211	T	C	11:77350211:T:C	rs59765258	-6.53689	1.27286e-08	4.90741e-05	-1.15922	11_77350211_C_T_b37	1	ENSG00000087884
AAMDC	rs61576111:77516236:G:C	11	77516236	C	G	11:77516236:C:G	rs61576111	-6.53689	1.27286e-08	4.90741e-05	-1.15922	11_77516236_G_C_b37	1	ENSG00000087884
AAMDC	rs67606281:77532463:T:C	11	77532463	C	T	11:77532463:C:T	rs67606281	-6.53689	1.27286e-08	4.90741e-05	-1.15922	11_77532463_T_C_b37	1	ENSG00000087884
AAMDC	rs4945213:77502132:C:T	11	77502132	T	C	11:77502132:T:C	rs4945213	-6.53689	1.27286e-08	4.90741e-05	-1.15922	11_77502132_C_T_b37	1	ENSG00000087884
AAMDC	rs12418551:77565877:C:T	11	77565877	T	C	11:77565877:T:C	rs12418551	-7.94333	4.48272e-11	3.94103e-07	-1.2431	11_77565877_C_T_b37	1	ENSG00000087884
AAMDC	rs12421695:77290439:G:A	11	77290439	A	G	11:77290439:A:G	rs12421695	-6.53689	1.27286e-08	4.90741e-05	-1.15922	11_77290439_G_A_b37	1	ENSG00000087884
AAMDC	rs113978731:77668682:AGTTTATTATCTTCT:A	11	77668682	A	AGTTTATTATCTTCT	11:77668682:A:AGTTTATTATCTTCT	rs113978731	-7.94333	4.48272e-11	3.94103e-07	-1.2431	11_77668682_AGTTTATTATCTTCT_A_b37	1	ENSG00000087884
AAMDC	rs78040914:77401227:A:T	11	77401227	T	A	11:77401227:T:A	rs78040914	-6.53689	1.27286e-08	4.90741e-05	-1.15922	NA	NA	ENSG00000087884
AAMDC	rs59832115:77337062:G:C	11	77337062	C	G	11:77337062:C:G	rs59832115	-6.53689	1.27286e-08	4.90741e-05	-1.15922	11_77337062_G_C_b37	1	ENSG00000087884
AAMDC	rs4945217:77523084:T:C	11	77523084	C	T	11:77523084:C:T	rs4945217	-6.53689	1.27286e-08	4.90741e-05	-1.15922	11_77523084_T_C_b37	1	ENSG00000087884
AAMDC	rs11237234:77309242:G:T	11	77309242	T	G	11:77309242:T:G	rs11237234	-6.53689	1.27286e-08	4.90741e-05	-1.15922	11_77309242_G_T_b37	1	ENSG00000087884
AAMDC	rs61468764:77343507:C:A	11	77343507	A	C	11:77343507:A:C	rs61468764	-6.53689	1.27286e-08	4.90741e-05	-1.15922	11_77343507_C_A_b37	1	ENSG00000087884
AAMDC	rs4945219:77523484:C:T	11	77523484	T	C	11:77523484:T:C	rs4945219	-6.53689	1.27286e-08	4.90741e-05	-1.15922	11_77523484_C_T_b37	1	ENSG00000087884
AAMDC	rs7937983:77534355:A:G	11	77534355	G	A	11:77534355:G:A	rs7937983	-6.53689	1.27286e-08	4.90741e-05	-1.15922	11_77534355_A_G_b37	1	ENSG00000087884
AAMDC	rs4448713:77581444:G:A	11	77581444	A	G	11:77581444:A:G	rs4448713	-7.94333	4.48272e-11	3.94103e-07	-1.2431	11_77581444_G_A_b37	1	ENSG00000087884
AAMDC	rs2186564:77583266:G:A	11	77583266	A	G	11:77583266:A:G	rs2186564	-7.94333	4.48272e-11	3.94103e-07	-1.2431	11_77583266_G_A_b37	1	ENSG00000087884
AAMDC	rs199874336:77363739:C:CT	11	77363739	CT	C	11:77363739:CT:C	rs199874336	-6.55383	1.18985e-08	4.90741e-05	-1.16083	NA	NA	ENSG00000087884
AAMDC	rs7110322:77554945:G:T	11	77554945	T	G	11:77554945:T:G	rs7110322	-7.94333	4.48272e-11	3.94103e-07	-1.2431	11_77554945_G_T_b37	1	ENSG00000087884
AAMDC	rs112873509:77635184:T:C	11	77635184	C	T	11:77635184:C:T	rs112873509	-7.94333	4.48272e-11	3.94103e-07	-1.2431	11_77635184_T_C_b37	1	ENSG00000087884
AAMDC	rs200067240:77401218:A:C	11	77401218	C	A	11:77401218:C:A	rs200067240	-6.53689	1.27286e-08	4.90741e-05	-1.15922	NA	NA	ENSG00000087884
AAMDC	rs57819770:77450958:T:TA	11	77450958	TA	T	11:77450958:TA:T	rs57819770	-6.53689	1.27286e-08	4.90741e-05	-1.15922	11_77450958_T_TA_b37	1	ENSG00000087884
AAMDC	rs3781616:77333325:A:C	11	77333325	C	A	11:77333325:C:A	rs3781616	-6.53689	1.27286e-08	4.90741e-05	-1.15922	11_77333325_A_C_b37	1	ENSG00000087884
AAMDC	rs138361559:77638556:G:A	11	77638556	A	G	11:77638556:A:G	rs138361559	-7.94333	4.48272e-11	3.94103e-07	-1.2431	11_77638556_G_A_b37	1	ENSG00000087884
AAMDC	rs4944171:77321312:T:C	11	77321312	C	T	11:77321312:C:T	rs4944171	-6.53689	1.27286e-08	4.90741e-05	-1.15922	11_77321312_T_C_b37	1	ENSG00000087884
AAMDC	rs7930885:77314064:A:G	11	77314064	G	A	11:77314064:G:A	rs7930885	-6.53689	1.27286e-08	4.90741e-05	-1.15922	11_77314064_A_G_b37	1	ENSG00000087884
AAMDC	rs36112856:77343666:CT:C	11	77343666	C	CT	11:77343666:C:CT	rs36112856	-6.41608	2.05722e-08	7.55932e-05	-1.13989	NA	NA	ENSG00000087884
AAMDC	rs7950612:77283672:T:C	11	77283672	C	T	11:77283672:C:T	rs7950612	-6.53689	1.27286e-08	4.90741e-05	-1.15922	11_77283672_T_C_b37	1	ENSG00000087884
AAMDC	rs113853065:77581644:A:G	11	77581644	G	A	11:77581644:G:A	rs113853065	-7.94333	4.48272e-11	3.94103e-07	-1.2431	11_77581644_A_G_b37	1	ENSG00000087884
AAMDC	rs4945231:77710112:C:A	11	77710112	A	C	11:77710112:A:C	rs4945231	-6.22819	4.32752e-08	0.000155795	-0.991645	11_77710112_C_A_b37	1	ENSG00000087884
AAMDC	rs34808965:77439911:T:TAA	11	77439911	TAA	T	11:77439911:TAA:T	rs34808965	-6.56704	1.1289e-08	4.90741e-05	-1.15798	NA	NA	ENSG00000087884
AAMDC	rs7116671:77433527:T:C	11	77433527	C	T	11:77433527:C:T	rs7116671	-6.53689	1.27286e-08	4.90741e-05	-1.15922	11_77433527_T_C_b37	1	ENSG00000087884
AAMDC	rs60736573:77294685:T:C	11	77294685	C	T	11:77294685:C:T	rs60736573	-6.53689	1.27286e-08	4.90741e-05	-1.15922	11_77294685_T_C_b37	1	ENSG00000087884
AAMDC	rs3832727:77371845:AC:A	11	77371845	A	AC	11:77371845:A:AC	rs3832727	-6.53689	1.27286e-08	4.90741e-05	-1.15922	11_77371845_AC_A_b37	1	ENSG00000087884
AAMDC	rs4945211:77489851:C:A	11	77489851	A	C	11:77489851:A:C	rs4945211	-6.53689	1.27286e-08	4.90741e-05	-1.15922	11_77489851_C_A_b37	1	ENSG00000087884
AAMDC	rs11825573:77495896:A:G	11	77495896	G	A	11:77495896:G:A	rs11825573	-6.53689	1.27286e-08	4.90741e-05	-1.15922	11_77495896_A_G_b37	1	ENSG00000087884
AAMDC	rs4944169:77318078:T:A	11	77318078	A	T	11:77318078:A:T	rs4944169	-6.53689	1.27286e-08	4.90741e-05	-1.15922	11_77318078_T_A_b37	1	ENSG00000087884
AAMDC	rs7109398:77311154:G:A	11	77311154	A	G	11:77311154:A:G	rs7109398	-6.53689	1.27286e-08	4.90741e-05	-1.15922	11_77311154_G_A_b37	1	ENSG00000087884
AAMDC	rs4491258:77569110:G:T	11	77569110	T	G	11:77569110:T:G	rs4491258	-7.94333	4.48272e-11	3.94103e-07	-1.2431	11_77569110_G_T_b37	1	ENSG00000087884
AAMDC	rs4944175:77501103:A:G	11	77501103	G	A	11:77501103:G:A	rs4944175	-6.53689	1.27286e-08	4.90741e-05	-1.15922	11_77501103_A_G_b37	1	ENSG00000087884
AAMDC	rs4945229:77700197:G:A	11	77700197	A	G	11:77700197:A:G	rs4945229	-7.94333	4.48272e-11	3.94103e-07	-1.2431	11_77700197_G_A_b37	1	ENSG00000087884
AAMDC	rs146417102:77710565:CTAAGT:C	11	77710565	C	CTAAGT	11:77710565:C:CTAAGT	rs146417102	-6.22826	4.32639e-08	0.000155795	-0.991734	11_77710565_CTAAGT_C_b37	1	ENSG00000087884
AAMDC	rs60132034:77312872:C:T	11	77312872	T	C	11:77312872:T:C	rs60132034	-6.53689	1.27286e-08	4.90741e-05	-1.15922	11_77312872_C_T_b37	1	ENSG00000087884
AAMDC	rs4944173:77331294:G:A	11	77331294	A	G	11:77331294:A:G	rs4944173	-6.53689	1.27286e-08	4.90741e-05	-1.15922	11_77331294_G_A_b37	1	ENSG00000087884
AAMDC	rs4944170:77318206:A:T	11	77318206	T	A	11:77318206:T:A	rs4944170	-6.53689	1.27286e-08	4.90741e-05	-1.15922	11_77318206_A_T_b37	1	ENSG00000087884
AAMDC	rs66622455:77532708:G:C	11	77532708	C	G	11:77532708:C:G	rs66622455	-6.53689	1.27286e-08	4.90741e-05	-1.15922	11_77532708_G_C_b37	1	ENSG00000087884
AAMDC	rs4945230:77700260:G:A	11	77700260	A	G	11:77700260:A:G	rs4945230	-7.94333	4.48272e-11	3.94103e-07	-1.2431	11_77700260_G_A_b37	1	ENSG00000087884
AAMDC	rs11822592:77325222:A:G	11	77325222	G	A	11:77325222:G:A	rs11822592	-6.53689	1.27286e-08	4.90741e-05	-1.15922	11_77325222_A_G_b37	1	ENSG00000087884
AAMDC	rs4606503:77295579:G:C	11	77295579	C	G	11:77295579:C:G	rs4606503	-6.53689	1.27286e-08	4.90741e-05	-1.15922	11_77295579_G_C_b37	1	ENSG00000087884
AAMDC	rs4945223	11	77592945	G	T	11:77592945:G:T	rs4945223	-7.94333	4.48272e-11	3.94103e-07	-1.2431	11_77592945_T_G_b37	1	ENSG00000087884
AAMDC	rs4944176:77552987:T:C	11	77552987	C	T	11:77552987:C:T	rs4944176	-7.94333	4.48272e-11	3.94103e-07	-1.2431	11_77552987_T_C_b37	1	ENSG00000087884
AAMDC	rs59239088:77608106:G:A	11	77608106	A	G	11:77608106:A:G	rs59239088	-7.85291	6.45247e-11	5.52879e-07	-1.23479	11_77608106_G_A_b37	1	ENSG00000087884
AAMDC	rs4945209:77463991:T:C	11	77463991	C	T	11:77463991:C:T	rs4945209	-6.53689	1.27286e-08	4.90741e-05	-1.15922	11_77463991_T_C_b37	1	ENSG00000087884
AAMDC	rs12575337:77661851:T:C	11	77661851	C	T	11:77661851:C:T	rs12575337	-7.94333	4.48272e-11	3.94103e-07	-1.2431	11_77661851_T_C_b37	1	ENSG00000087884
AAMDC	rs7928656	11	77727283	G	A	11:77727283:G:A	rs7928656	-5.90448	1.54196e-07	0.000533771	-0.923811	11_77727283_A_G_b37	1	ENSG00000087884
AAMDC	rs3758664:77638181:A:G	11	77638181	G	A	11:77638181:G:A	rs3758664	-7.94333	4.48272e-11	3.94103e-07	-1.2431	11_77638181_A_G_b37	1	ENSG00000087884
AAMDC	rs12421699:77398676:T:C	11	77398676	C	T	11:77398676:C:T	rs12421699	-6.53689	1.27286e-08	4.90741e-05	-1.15922	11_77398676_T_C_b37	1	ENSG00000087884
AAMDC	rs17135800:77391684:C:A	11	77391684	A	C	11:77391684:A:C	rs17135800	-6.53689	1.27286e-08	4.90741e-05	-1.15922	11_77391684_C_A_b37	1	ENSG00000087884
AAMDC	rs59454706:77243110:A:G	11	77243110	G	A	11:77243110:G:A	rs59454706	-6.04806	8.7924e-08	0.000308257	-1.17381	NA	NA	ENSG00000087884
AAMDC	rs7950631:77370897:C:T	11	77370897	T	C	11:77370897:T:C	rs7950631	-6.53689	1.27286e-08	4.90741e-05	-1.15922	11_77370897_C_T_b37	1	ENSG00000087884
AAMDC	rs66684353:77349184:G:C	11	77349184	C	G	11:77349184:C:G	rs66684353	-6.53689	1.27286e-08	4.90741e-05	-1.15922	11_77349184_G_C_b37	1	ENSG00000087884
AAMDC	rs200999675:77372807:CTT:C	11	77372807	C	CTT	11:77372807:C:CTT	rs200999675	-6.56811	1.12406e-08	4.90741e-05	-1.15802	NA	NA	ENSG00000087884
AAMDC	rs66924979:77418880:C:T	11	77418880	T	C	11:77418880:T:C	rs66924979	-6.53689	1.27286e-08	4.90741e-05	-1.15922	11_77418880_C_T_b37	1	ENSG00000087884
AAMDC	11:77456554:AT:ATTT	11	77456554	ATTT	AT	11:77456554:ATTT:AT	NA	-6.53689	1.27286e-08	4.90741e-05	-1.15922	NA	NA	ENSG00000087884
AAMDC	rs4945215:77502519:A:C	11	77502519	C	A	11:77502519:C:A	rs4945215	-6.53689	1.27286e-08	4.90741e-05	-1.15922	11_77502519_A_C_b37	1	ENSG00000087884
AAMDC	rs12417232:77539085:G:A	11	77539085	A	G	11:77539085:A:G	rs12417232	-6.53689	1.27286e-08	4.90741e-05	-1.15922	11_77539085_G_A_b37	1	ENSG00000087884
AAMDC	rs7936904:77497747:C:T	11	77497747	T	C	11:77497747:T:C	rs7936904	-6.53689	1.27286e-08	4.90741e-05	-1.15922	11_77497747_C_T_b37	1	ENSG00000087884
AAMDC	rs7119665:77491864:C:A	11	77491864	A	C	11:77491864:A:C	rs7119665	-6.53689	1.27286e-08	4.90741e-05	-1.15922	NA	NA	ENSG00000087884
AAMDC	rs12574660:77292650:C:T	11	77292650	T	C	11:77292650:T:C	rs12574660	-6.53689	1.27286e-08	4.90741e-05	-1.15922	11_77292650_C_T_b37	1	ENSG00000087884
AAMDC	rs17135807	11	77395252	A	T	11:77395252:A:T	rs17135807	-6.53689	1.27286e-08	4.90741e-05	-1.15922	11_77395252_T_A_b37	1	ENSG00000087884
AAMDC	rs113377845:77298886:A:G	11	77298886	G	A	11:77298886:G:A	rs113377845	-6.53689	1.27286e-08	4.90741e-05	-1.15922	11_77298886_A_G_b37	1	ENSG00000087884
AAMDC	rs7932603:77283395:C:T	11	77283395	T	C	11:77283395:T:C	rs7932603	-6.53689	1.27286e-08	4.90741e-05	-1.15922	11_77283395_C_T_b37	1	ENSG00000087884
AAMDC	rs4945210:77489725:C:T	11	77489725	T	C	11:77489725:T:C	rs4945210	-6.53689	1.27286e-08	4.90741e-05	-1.15922	11_77489725_C_T_b37	1	ENSG00000087884
AAMDC	rs59969402:77309795:T:G	11	77309795	G	T	11:77309795:G:T	rs59969402	-6.53689	1.27286e-08	4.90741e-05	-1.15922	11_77309795_T_G_b37	1	ENSG00000087884
AAMDC	rs7930988:77314133:A:G	11	77314133	G	A	11:77314133:G:A	rs7930988	-6.53689	1.27286e-08	4.90741e-05	-1.15922	11_77314133_A_G_b37	1	ENSG00000087884
AAMDC	rs66991096:77405192:G:T	11	77405192	T	G	11:77405192:T:G	rs66991096	-6.53689	1.27286e-08	4.90741e-05	-1.15922	11_77405192_G_T_b37	1	ENSG00000087884
AAMDC	rs7124753:77411181:A:G	11	77411181	G	A	11:77411181:G:A	rs7124753	-6.53689	1.27286e-08	4.90741e-05	-1.15922	11_77411181_A_G_b37	1	ENSG00000087884
AAMDC	rs11237274:77433944:C:G	11	77433944	G	C	11:77433944:G:C	rs11237274	-6.53689	1.27286e-08	4.90741e-05	-1.15922	11_77433944_C_G_b37	1	ENSG00000087884
AAMDC	rs3781617:77385968:C:T	11	77385968	T	C	11:77385968:T:C	rs3781617	-6.53689	1.27286e-08	4.90741e-05	-1.15922	11_77385968_C_T_b37	1	ENSG00000087884
AAMDC	rs113123062:77281474:T:C	11	77281474	C	T	11:77281474:C:T	rs113123062	-6.53689	1.27286e-08	4.90741e-05	-1.15922	11_77281474_T_C_b37	1	ENSG00000087884
AAMDC	rs7106113:77495645:C:T	11	77495645	T	C	11:77495645:T:C	rs7106113	-6.53689	1.27286e-08	4.90741e-05	-1.15922	11_77495645_C_T_b37	1	ENSG00000087884
AAMDC	rs57055557:77258345:T:TCCTTC	11	77258345	TCCTTC	T	11:77258345:TCCTTC:T	rs57055557	-6.56487	1.13865e-08	4.90741e-05	-1.16243	NA	NA	ENSG00000087884
AAMDC	rs59459776:77341733:T:C	11	77341733	C	T	11:77341733:C:T	rs59459776	-6.53689	1.27286e-08	4.90741e-05	-1.15922	11_77341733_T_C_b37	1	ENSG00000087884
AAMDC	rs7124030:77417708:T:A	11	77417708	A	T	11:77417708:A:T	rs7124030	-6.53689	1.27286e-08	4.90741e-05	-1.15922	NA	NA	ENSG00000087884
AAMDC	rs112392589:77525404:C:G	11	77525404	G	C	11:77525404:G:C	rs112392589	-6.53689	1.27286e-08	4.90741e-05	-1.15922	11_77525404_C_G_b37	1	ENSG00000087884
AAMDC	rs4469913:77517812:C:A	11	77517812	A	C	11:77517812:A:C	rs4469913	-6.53687	1.27295e-08	4.90741e-05	-1.15918	11_77517812_C_A_b37	1	ENSG00000087884
AAMDC	rs150339585:77369051:T:C	11	77369051	C	T	11:77369051:C:T	rs150339585	-6.53689	1.27286e-08	4.90741e-05	-1.15922	NA	NA	ENSG00000087884
AAMDC	rs12417215:77298292:G:C	11	77298292	C	G	11:77298292:C:G	rs12417215	-6.53689	1.27286e-08	4.90741e-05	-1.15922	11_77298292_G_C_b37	1	ENSG00000087884
AAMDC	11:77449362:AG:A	11	77449362	A	AG	11:77449362:A:AG	NA	-6.53689	1.27286e-08	4.90741e-05	-1.15922	NA	NA	ENSG00000087884
AAMDC	rs60124679:77681193:A:G	11	77681193	G	A	11:77681193:G:A	rs60124679	-7.94132	4.51911e-11	3.94103e-07	-1.2432	11_77681193_A_G_b37	1	ENSG00000087884
AAMDC	rs11237271:77399474:T:C	11	77399474	C	T	11:77399474:C:T	rs11237271	-6.53689	1.27286e-08	4.90741e-05	-1.15922	11_77399474_T_C_b37	1	ENSG00000087884
AAMDC	rs2032415:77581416:T:A	11	77581416	A	T	11:77581416:A:T	rs2032415	-7.94333	4.48272e-11	3.94103e-07	-1.2431	11_77581416_T_A_b37	1	ENSG00000087884
AAMDC	rs72935512:77531043:G:C	11	77531043	C	G	11:77531043:C:G	rs72935512	-6.53689	1.27286e-08	4.90741e-05	-1.15922	11_77531043_G_C_b37	1	ENSG00000087884
AAMDC	rs66504136:77316721:C:A	11	77316721	A	C	11:77316721:A:C	rs66504136	-6.53689	1.27286e-08	4.90741e-05	-1.15922	11_77316721_C_A_b37	1	ENSG00000087884
AAMDC	rs60045757:77284948:G:A	11	77284948	A	G	11:77284948:A:G	rs60045757	-6.53689	1.27286e-08	4.90741e-05	-1.15922	11_77284948_G_A_b37	1	ENSG00000087884
ABHD11	rs4131376:73188318:T:C	7	73188318	T	C	7:73188318:T:C	rs4131376	8.27085	1.19976e-11	1.89137e-07	0.83868	7_73188318_C_T_b37	-1	ENSG00000106077
ABHD11	rs4341060:73267473:G:A	7	73267473	G	A	7:73267473:G:A	rs4341060	-4.90261	6.96122e-06	0.0134032	-0.810796	7_73267473_A_G_b37	-1	ENSG00000106077
ABHD11	rs12668451:73214999:A:G	7	73214999	A	G	7:73214999:A:G	rs12668451	-4.5054	2.93434e-05	0.039165	-0.767319	7_73214999_G_A_b37	-1	ENSG00000106077
ABHD11	rs7796554:73220040:G:T	7	73220040	G	T	7:73220040:G:T	rs7796554	-4.48176	3.19156e-05	0.0406372	-0.764018	7_73220040_T_G_b37	-1	ENSG00000106077
ABHD11	rs10709722:73183271:CG:C	7	73183271	C	CG	7:73183271:C:CG	rs10709722	4.51087	2.87781e-05	0.0387546	0.765193	7_73183271_CG_C_b37	1	ENSG00000106077
ABHD11	rs11764572:73178435:G:A	7	73178435	G	A	7:73178435:G:A	rs11764572	8.26114	1.24753e-11	1.9073e-07	0.838225	7_73178435_A_G_b37	-1	ENSG00000106077
ABHD11	rs10232827:73155017:G:A	7	73155017	A	G	7:73155017:A:G	rs10232827	4.58579	2.202e-05	0.03178	0.770499	7_73155017_G_A_b37	1	ENSG00000106077
ABHD11	rs4717110:73265100:T:C	7	73265100	T	C	7:73265100:T:C	rs4717110	-4.90261	6.96122e-06	0.0134032	-0.810796	7_73265100_C_T_b37	-1	ENSG00000106077
ABHD11	rs4717105:73160627:T:C	7	73160627	T	C	7:73160627:T:C	rs4717105	8.14649	1.97844e-11	2.57765e-07	0.819692	7_73160627_C_T_b37	-1	ENSG00000106077
ABHD11	7:73253155:C:CTGGCAAGGGG	7	73253155	C	CTGGCAAGGGG	7:73253155:C:CTGGCAAGGGG	NA	-4.40319	4.21355e-05	0.046942	-0.748211	NA	NA	ENSG00000106077
ABHD11	rs10234724:73261247:G:A	7	73261247	G	A	7:73261247:G:A	rs10234724	-4.90261	6.96122e-06	0.0134032	-0.810796	7_73261247_A_G_b37	-1	ENSG00000106077
ABHD11	rs4484568	7	73187651	A	G	7:73187651:A:G	rs4484568	8.26118	1.24735e-11	1.9073e-07	0.838192	7_73187651_G_A_b37	-1	ENSG00000106077
ABHD11	rs7793313:73244282:G:A	7	73244282	G	A	7:73244282:G:A	rs7793313	-4.41503	4.04144e-05	0.0455195	-0.751439	7_73244282_A_G_b37	-1	ENSG00000106077
ABHD11	rs4320426:73198237:A:T	7	73198237	A	T	7:73198237:A:T	rs4320426	8.84094	1.22117e-12	4.58818e-08	0.85862	7_73198237_T_A_b37	-1	ENSG00000106077
ABHD11	rs4717106:73172292:A:T	7	73172292	T	A	7:73172292:T:A	rs4717106	4.54652	2.53427e-05	0.0352768	0.772158	NA	NA	ENSG00000106077
ABHD11	rs12537291:73212929:C:T	7	73212929	T	C	7:73212929:T:C	rs12537291	4.50994	2.88731e-05	0.0388246	0.76765	7_73212929_C_T_b37	1	ENSG00000106077
ABHD11	rs13221434:73261817:T:C	7	73261817	T	C	7:73261817:T:C	rs13221434	-4.90261	6.96122e-06	0.0134032	-0.810796	7_73261817_C_T_b37	-1	ENSG00000106077
ABHD11	rs71082277:73272254:TG:T	7	73272254	TG	T	7:73272254:TG:T	rs71082277	-4.92862	6.3248e-06	0.0133627	-0.819119	7_73272254_T_TG_b37	-1	ENSG00000106077
ABHD11	rs7807097:73155569:T:C	7	73155569	C	T	7:73155569:C:T	rs7807097	4.68314	1.55086e-05	0.0246516	0.786157	7_73155569_T_C_b37	1	ENSG00000106077
ABHD11	rs7782126:73154074:A:T	7	73154074	T	A	7:73154074:T:A	rs7782126	4.5891	2.17605e-05	0.0314696	0.776097	NA	NA	ENSG00000106077
ABHD11	rs7804928:73264227:G:C	7	73264227	G	C	7:73264227:G:C	rs7804928	-4.90442	6.91485e-06	0.0134032	-0.811983	7_73264227_C_G_b37	-1	ENSG00000106077
ABHD11	rs12539962:73167259:C:T	7	73167259	T	C	7:73167259:T:C	rs12539962	4.58696	2.19276e-05	0.031677	0.776652	7_73167259_C_T_b37	1	ENSG00000106077
ABHD11	rs372933583:73195355:TG:T	7	73195355	T	TG	7:73195355:T:TG	rs372933583	4.51901	2.79552e-05	0.0379531	0.766118	7_73195355_TG_T_b37	1	ENSG00000106077
ABHD11	rs10250310:73201128:T:C	7	73201128	T	C	7:73201128:T:C	rs10250310	8.87743	1.05558e-12	4.03954e-08	0.859114	7_73201128_C_T_b37	-1	ENSG00000106077
ABHD11	rs375638188:73190260:C:T	7	73190260	C	T	7:73190260:C:T	rs375638188	8.31183	1.01758e-11	1.63059e-07	0.840684	NA	NA	ENSG00000106077
ABHD11	rs6965004:73190705:G:T	7	73190705	T	G	7:73190705:T:G	rs6965004	4.51294	2.8566e-05	0.0386653	0.765586	7_73190705_G_T_b37	1	ENSG00000106077
ABHD11	rs113832724:73220025:T:TTGTC	7	73220025	T	TTGTC	7:73220025:T:TTGTC	rs113832724	-4.42735	3.86944e-05	0.044773	-0.762012	7_73220025_TTGTC_T_b37	-1	ENSG00000106077
ABHD11	rs376288527:73190316:C:T	7	73190316	C	T	7:73190316:C:T	rs376288527	8.31604	1.00052e-11	1.62465e-07	0.84091	NA	NA	ENSG00000106077
ABHD11	rs9647786:73260670:C:T	7	73260670	C	T	7:73260670:C:T	rs9647786	-4.90261	6.96122e-06	0.0134032	-0.810796	7_73260670_T_C_b37	-1	ENSG00000106077
ABHD11	rs28408072:73186172:G:A	7	73186172	G	A	7:73186172:G:A	rs28408072	8.26118	1.24735e-11	1.9073e-07	0.838192	7_73186172_A_G_b37	-1	ENSG00000106077
ABHD11	rs11770024:73275501:T:C	7	73275501	T	C	7:73275501:T:C	rs11770024	-4.96308	5.56858e-06	0.0128031	-0.829561	7_73275501_C_T_b37	-1	ENSG00000106077
ABHD11	rs6460053:73158419:C:T	7	73158419	C	T	7:73158419:C:T	rs6460053	8.19738	1.61212e-11	2.21601e-07	0.826078	7_73158419_T_C_b37	-1	ENSG00000106077
ABHD11	rs372635222:73190285:C:T	7	73190285	C	T	7:73190285:C:T	rs372635222	8.31565	1.00205e-11	1.62465e-07	0.840884	NA	NA	ENSG00000106077
ABHD11	rs10271009:73266246:T:A	7	73266246	T	A	7:73266246:T:A	rs10271009	-4.90261	6.96122e-06	0.0134032	-0.810796	7_73266246_A_T_b37	-1	ENSG00000106077
ABHD11	rs10226706:73165754:A:C	7	73165754	A	C	7:73165754:A:C	rs10226706	8.21049	1.52931e-11	2.12158e-07	0.827825	7_73165754_C_A_b37	-1	ENSG00000106077
ABHD11	rs72466218:73149232:TGA:T	7	73149232	T	TGA	7:73149232:T:TGA	rs72466218	4.58061	2.24329e-05	0.0323344	0.77207	7_73149232_TGA_T_b37	1	ENSG00000106077
ABHD11	rs6979031	7	73198616	A	G	7:73198616:A:G	rs6979031	8.93719	8.31702e-13	3.44024e-08	0.858901	7_73198616_G_A_b37	-1	ENSG00000106077
ABHD11	rs10949828:73216733:T:C	7	73216733	T	C	7:73216733:T:C	rs10949828	-4.5013	2.97744e-05	0.0396697	-0.766941	7_73216733_C_T_b37	-1	ENSG00000106077
ABHD11	rs36097764:73154580:AT:A	7	73154580	AT	A	7:73154580:AT:A	rs36097764	7.92155	4.89375e-11	4.2595e-07	0.817611	NA	NA	ENSG00000106077
ABHD11	rs34946565:73266502:G:C	7	73266502	G	C	7:73266502:G:C	rs34946565	-4.90261	6.96122e-06	0.0134032	-0.810796	NA	NA	ENSG00000106077
ABHD11	rs1880953:73157882:C:A	7	73157882	A	C	7:73157882:A:C	rs1880953	4.58642	2.19707e-05	0.031719	0.772951	7_73157882_C_A_b37	1	ENSG00000106077
ABHD11	rs1136954:73150694:A:C	7	73150694	A	C	7:73150694:A:C	rs1136954	8.11729	2.22509e-11	2.80228e-07	0.816522	7_73150694_C_A_b37	-1	ENSG00000106077
ABHD11	rs374905635:73190288:G:A	7	73190288	G	A	7:73190288:G:A	rs374905635	8.31565	1.00205e-11	1.62465e-07	0.840884	NA	NA	ENSG00000106077
ABHD11	rs188580753:73190651:C:T	7	73190651	T	C	7:73190651:T:C	rs188580753	4.51093	2.87718e-05	0.0387546	0.765262	7_73190651_C_T_b37	1	ENSG00000106077
ABHD11	rs7777044:73210778:A:G	7	73210778	G	A	7:73210778:G:A	rs7777044	4.51335	2.85246e-05	0.0386324	0.767702	NA	NA	ENSG00000106077
ABHD11	rs200404880:73211981:G:A	7	73211981	A	G	7:73211981:A:G	rs200404880	4.5114	2.87239e-05	0.0387546	0.7677	NA	NA	ENSG00000106077
ABHD11	rs56050846:73211781:G:A	7	73211781	A	G	7:73211781:A:G	rs56050846	4.51271	2.85899e-05	0.0386861	0.767927	7_73211781_G_A_b37	1	ENSG00000106077
ABHD11	rs35298530:73223371:G:GC	7	73223371	G	GC	7:73223371:G:GC	rs35298530	-4.40901	4.12803e-05	0.0461261	-0.752296	7_73223371_GC_G_b37	-1	ENSG00000106077
ABHD11	rs10949827:73172186:G:C	7	73172186	C	G	7:73172186:C:G	rs10949827	4.54652	2.53427e-05	0.0352768	0.772158	7_73172186_G_C_b37	1	ENSG00000106077
ABHD11	rs10266412:73156211:A:G	7	73156211	A	G	7:73156211:A:G	rs10266412	8.13466	2.07487e-11	2.64262e-07	0.818249	7_73156211_G_A_b37	-1	ENSG00000106077
ABHD11	rs10236342:73189279:A:G	7	73189279	G	A	7:73189279:G:A	rs10236342	4.51088	2.87765e-05	0.0387546	0.76521	7_73189279_A_G_b37	1	ENSG00000106077
ABHD11	rs11764412:73272904:G:C	7	73272904	G	C	7:73272904:G:C	rs11764412	-4.93557	6.1645e-06	0.0133627	-0.821271	7_73272904_C_G_b37	-1	ENSG00000106077
ABHD11	rs6460060:73221042:T:C	7	73221042	T	C	7:73221042:T:C	rs6460060	-4.46509	3.38586e-05	0.0421966	-0.761386	7_73221042_C_T_b37	-1	ENSG00000106077
ABHD11	rs7781973:73224718:G:A	7	73224718	G	A	7:73224718:G:A	rs7781973	-4.39743	4.29986e-05	0.0478445	-0.748276	7_73224718_A_G_b37	-1	ENSG00000106077
ABHD11	rs7791308:73195989:G:C	7	73195989	G	C	7:73195989:G:C	rs7791308	8.58378	3.41646e-12	6.5767e-08	0.852226	7_73195989_C_G_b37	-1	ENSG00000106077
ABHD11	rs111281950:73273907:C:T	7	73273907	C	T	7:73273907:C:T	rs111281950	-4.94571	5.93791e-06	0.0133627	-0.824325	NA	NA	ENSG00000106077
ABHD11	rs6460056:73191226:C:T	7	73191226	T	C	7:73191226:T:C	rs6460056	4.51094	2.87703e-05	0.0387546	0.765279	7_73191226_C_T_b37	1	ENSG00000106077
ABHD11	rs6952976:73209016:T:C	7	73209016	C	T	7:73209016:C:T	rs6952976	4.51559	2.82978e-05	0.0383598	0.76758	7_73209016_T_C_b37	1	ENSG00000106077
ABHD11	rs6949053	7	73269937	C	T	7:73269937:C:T	rs6949053	-4.90261	6.96122e-06	0.0134032	-0.810796	7_73269937_T_C_b37	-1	ENSG00000106077
ABHD11	rs6460055:73187517:T:C	7	73187517	C	T	7:73187517:C:T	rs6460055	4.51087	2.87781e-05	0.0387546	0.765193	7_73187517_T_C_b37	1	ENSG00000106077
ABHD11	rs376487931:73190271:T:C	7	73190271	T	C	7:73190271:T:C	rs376487931	8.3306	9.43659e-12	1.54714e-07	0.842416	NA	NA	ENSG00000106077
ABHD11	rs28414777:73212647:G:T	7	73212647	T	G	7:73212647:T:G	rs28414777	4.51038	2.88277e-05	0.0387982	0.767669	7_73212647_G_T_b37	1	ENSG00000106077
ABHD11	rs6460052	7	73151644	A	G	7:73151644:A:G	rs6460052	8.10577	2.33065e-11	2.91892e-07	0.814764	7_73151644_G_A_b37	-1	ENSG00000106077
ABHD11	rs113087245:73189775:CATTT:C	7	73189775	C	CATTT	7:73189775:C:CATTT	rs113087245	4.5109	2.87749e-05	0.0387546	0.765228	NA	NA	ENSG00000106077
ABHD11	rs7778187:73211329:G:A	7	73211329	A	G	7:73211329:A:G	rs7778187	4.51223	2.86385e-05	0.0387286	0.767677	NA	NA	ENSG00000106077
ABHD11	rs1880954:73157886:A:G	7	73157886	A	G	7:73157886:A:G	rs1880954	8.13767	2.04991e-11	2.61822e-07	0.81877	7_73157886_G_A_b37	-1	ENSG00000106077
ABHD11	rs7777704:73210977:G:T	7	73210977	T	G	7:73210977:T:G	rs7777704	4.51227	2.86345e-05	0.0387286	0.767639	7_73210977_G_T_b37	1	ENSG00000106077
ABHD11	rs4632942:73213712:C:T	7	73213712	C	T	7:73213712:C:T	rs4632942	-4.50824	2.90478e-05	0.038995	-0.767544	7_73213712_T_C_b37	-1	ENSG00000106077
ABHD11	rs10558095:73186336:CTT:C	7	73186336	CTT	C	7:73186336:CTT:C	rs10558095	8.26118	1.24735e-11	1.9073e-07	0.838192	7_73186336_C_CTT_b37	-1	ENSG00000106077
ABHD11	rs4301345:73259935:T:C	7	73259935	T	C	7:73259935:T:C	rs4301345	-4.90261	6.96122e-06	0.0134032	-0.810796	7_73259935_C_T_b37	-1	ENSG00000106077
ABHD11	rs6460054:73184534:T:C	7	73184534	T	C	7:73184534:T:C	rs6460054	8.26118	1.24735e-11	1.9073e-07	0.838192	7_73184534_C_T_b37	-1	ENSG00000106077
ABHD11	rs7792129:73210413:T:G	7	73210413	G	T	7:73210413:G:T	rs7792129	4.51576	2.82805e-05	0.038348	0.767615	7_73210413_T_G_b37	1	ENSG00000106077
ABHD11	rs10278588:73157481:C:A	7	73157481	C	A	7:73157481:C:A	rs10278588	7.5528	2.16233e-10	1.54504e-06	0.793652	7_73157481_A_C_b37	-1	ENSG00000106077
ABHD11	rs4994790:73263375:C:T	7	73263375	C	T	7:73263375:C:T	rs4994790	-4.90261	6.96122e-06	0.0134032	-0.810796	7_73263375_T_C_b37	-1	ENSG00000106077
ABHD11	rs9691413:73247204:G:A	7	73247204	G	A	7:73247204:G:A	rs9691413	-4.4166	4.01907e-05	0.0453128	-0.751408	7_73247204_A_G_b37	-1	ENSG00000106077
ABHD11	rs11981405:73162437:A:G	7	73162437	G	A	7:73162437:G:A	rs11981405	4.58793	2.18517e-05	0.0315775	0.773714	7_73162437_A_G_b37	1	ENSG00000106077
ABHD11	rs7084:73184435:G:C	7	73184435	G	C	7:73184435:G:C	rs7084	8.26118	1.24735e-11	1.9073e-07	0.838192	7_73184435_C_G_b37	-1	ENSG00000106077
ABHD11	rs4327742:73267726:C:A	7	73267726	C	A	7:73267726:C:A	rs4327742	-4.90261	6.96122e-06	0.0134032	-0.810796	7_73267726_A_C_b37	-1	ENSG00000106077
ABHD11	rs2293484:73151220:G:C	7	73151220	C	G	7:73151220:C:G	rs2293484	4.58465	2.21098e-05	0.0318892	0.771734	7_73151220_G_C_b37	1	ENSG00000106077
ABHD11	rs6958663:73189302:A:T	7	73189302	T	A	7:73189302:T:A	rs6958663	4.51088	2.87765e-05	0.0387546	0.76521	7_73189302_A_T_b37	1	ENSG00000106077
ABHD11	rs4507641:73196890:C:T	7	73196890	T	C	7:73196890:T:C	rs4507641	4.51915	2.79412e-05	0.0379531	0.766369	7_73196890_C_T_b37	1	ENSG00000106077
ABHD11	rs10223902:73214382:T:C	7	73214382	T	C	7:73214382:T:C	rs10223902	-4.50701	2.91756e-05	0.038995	-0.767456	7_73214382_C_T_b37	-1	ENSG00000106077
ABHD11	rs4717826:73273361:A:C	7	73273361	A	C	7:73273361:A:C	rs4717826	-4.94021	6.05991e-06	0.0133627	-0.822666	7_73273361_C_A_b37	-1	ENSG00000106077
ABHD11	rs6944710:73269505:C:A	7	73269505	C	A	7:73269505:C:A	rs6944710	-4.90261	6.96122e-06	0.0134032	-0.810796	NA	NA	ENSG00000106077
ABHD11	rs370151440:73190264:T:C	7	73190264	T	C	7:73190264:T:C	rs370151440	8.31183	1.01758e-11	1.63059e-07	0.840684	NA	NA	ENSG00000106077
ABHD11	rs4717111:73265177:A:G	7	73265177	A	G	7:73265177:A:G	rs4717111	-4.90261	6.96122e-06	0.0134032	-0.810796	7_73265177_G_A_b37	-1	ENSG00000106077
ABHD11	rs4717815:73195661:T:G	7	73195661	G	T	7:73195661:G:T	rs4717815	4.51903	2.7953e-05	0.0379531	0.76615	NA	NA	ENSG00000106077
ABHD11	rs11763578:73272673:C:T	7	73272673	C	T	7:73272673:C:T	rs11763578	-4.93308	6.22155e-06	0.0133627	-0.820518	7_73272673_T_C_b37	-1	ENSG00000106077
ABHD11	rs35661131:73218021:CA:C	7	73218021	CA	C	7:73218021:CA:C	rs35661131	-4.49573	3.03695e-05	0.040131	-0.765932	7_73218021_C_CA_b37	-1	ENSG00000106077
ABHD11	rs35558014:73223077:C:T	7	73223077	C	T	7:73223077:C:T	rs35558014	-4.42875	3.85033e-05	0.044773	-0.754579	7_73223077_T_C_b37	-1	ENSG00000106077
ABHD11	rs374703923:73265521:CT:C	7	73265521	CT	C	7:73265521:CT:C	rs374703923	-4.90261	6.96122e-06	0.0134032	-0.810796	NA	NA	ENSG00000106077
ABHD11	rs11979680	7	73188574	T	C	7:73188574:T:C	rs11979680	4.51087	2.87781e-05	0.0387546	0.765193	7_73188574_C_T_b37	1	ENSG00000106077
ABHD11	rs11767129:73275769:C:T	7	73275769	C	T	7:73275769:C:T	rs11767129	-4.97498	5.32876e-06	0.0123145	-0.833364	7_73275769_T_C_b37	-1	ENSG00000106077
ABHD11	rs7783413:73212406:G:A	7	73212406	A	G	7:73212406:A:G	rs7783413	4.51075	2.879e-05	0.0387591	0.767683	NA	NA	ENSG00000106077
ABHD11	rs11979807:73182941:G:T	7	73182941	G	T	7:73182941:G:T	rs11979807	8.26106	1.24794e-11	1.9073e-07	0.838225	7_73182941_T_G_b37	-1	ENSG00000106077
ABHD11	rs6947264:73193995:G:A	7	73193995	A	G	7:73193995:A:G	rs6947264	4.51101	2.87634e-05	0.0387546	0.765364	7_73193995_G_A_b37	1	ENSG00000106077
ABHD11	rs7803827:73200287:T:C	7	73200287	T	C	7:73200287:T:C	rs7803827	8.87705	1.05722e-12	4.03954e-08	0.859023	7_73200287_C_T_b37	-1	ENSG00000106077
ABHD11	rs7812097:73223473:A:G	7	73223473	A	G	7:73223473:A:G	rs7812097	-4.42079	3.96007e-05	0.0449738	-0.752965	7_73223473_G_A_b37	-1	ENSG00000106077
ABHD11	rs13232536:73219508:A:G	7	73219508	A	G	7:73219508:A:G	rs13232536	-4.48525	3.15221e-05	0.0401816	-0.764782	7_73219508_G_A_b37	-1	ENSG00000106077
ABHD11	rs4440516:73224041:C:A	7	73224041	C	A	7:73224041:C:A	rs4440516	-4.41	4.11366e-05	0.0461261	-0.75082	7_73224041_A_C_b37	-1	ENSG00000106077
ABHD11	rs11770052:73275565:T:A	7	73275565	T	A	7:73275565:T:A	rs11770052	-4.9661	5.50665e-06	0.0126801	-0.830485	7_73275565_A_T_b37	-1	ENSG00000106077
ABHD11	rs59385293:73247478:GA:G	7	73247478	GA	G	7:73247478:GA:G	rs59385293	-4.38815	4.4427e-05	0.0492515	-0.746364	NA	NA	ENSG00000106077
ABHD11	rs4717112	7	73265417	A	G	7:73265417:A:G	rs4717112	-4.67963	1.57067e-05	0.0246516	-0.790846	7_73265417_G_A_b37	-1	ENSG00000106077
ACADM	rs1146588:76229787:C:G	1	76229787	G	C	1:76229787:G:C	rs1146588	5.86362	1.80827e-07	0.000591566	0.623823	1_76229787_C_G_b37	1	ENSG00000117054
ACADM	rs373237743:76147326:G:A	1	76147326	A	G	1:76147326:A:G	rs373237743	8.0538	2.87307e-11	3.24348e-07	0.722889	NA	NA	ENSG00000117054
ACADM	rs1313071:76195542:C:G	1	76195542	G	C	1:76195542:G:C	rs1313071	5.86482	1.79982e-07	0.000590339	0.623764	1_76195542_C_G_b37	1	ENSG00000117054
ACADM	rs10782602:76464261:T:C	1	76464261	C	T	1:76464261:C:T	rs10782602	6.48453	1.56757e-08	5.91929e-05	0.736013	1_76464261_T_C_b37	1	ENSG00000117054
ACADM	rs7523573:76372020:G:T	1	76372020	T	G	1:76372020:T:G	rs7523573	6.72671	5.97044e-09	3.26287e-05	0.752376	1_76372020_G_T_b37	1	ENSG00000117054
ACADM	rs7554984:76199809:T:C	1	76199809	C	T	1:76199809:C:T	rs7554984	5.86482	1.79982e-07	0.000590339	0.623764	1_76199809_T_C_b37	1	ENSG00000117054
ACADM	rs202074718:76169096:GA:G	1	76169096	G	GA	1:76169096:G:GA	rs202074718	5.74379	2.88036e-07	0.000888273	0.608031	1_76169096_GA_G_b37	1	ENSG00000117054
ACADM	rs150404394:76166982:C:G	1	76166982	G	C	1:76166982:G:C	rs150404394	5.74446	2.87296e-07	0.000887856	0.608051	1_76166982_C_G_b37	1	ENSG00000117054
ACADM	rs12021855:76335926:A:G	1	76335926	A	G	1:76335926:A:G	rs12021855	-6.77383	4.94552e-09	2.87712e-05	-0.725548	1_76335926_G_A_b37	-1	ENSG00000117054
ACADM	rs61799988:76238686:G:A	1	76238686	A	G	1:76238686:A:G	rs61799988	8.1459	1.98308e-11	2.57765e-07	0.76172	1_76238686_G_A_b37	1	ENSG00000117054
ACADM	rs10782558:76298719:A:C	1	76298719	A	C	1:76298719:A:C	rs10782558	-6.81649	4.16957e-09	2.55423e-05	-0.72844	1_76298719_C_A_b37	-1	ENSG00000117054
ACADM	rs7521344:76318325:C:T	1	76318325	C	T	1:76318325:C:T	rs7521344	-6.77383	4.94552e-09	2.87712e-05	-0.725548	1_76318325_T_C_b37	-1	ENSG00000117054
ACADM	rs6593585:76140273:G:A	1	76140273	A	G	1:76140273:A:G	rs6593585	8.05453	2.86455e-11	3.24348e-07	0.722897	1_76140273_G_A_b37	1	ENSG00000117054
ACADM	rs186714877:76351642:G:A	1	76351642	A	G	1:76351642:A:G	rs186714877	6.40013	2.19165e-08	8.03366e-05	0.741989	NA	NA	ENSG00000117054
ACADM	rs143191741:76212891:C:CT	1	76212891	CT	C	1:76212891:CT:C	rs143191741	8.2341	1.39081e-11	1.95691e-07	0.737957	1_76212891_C_CT_b37	1	ENSG00000117054
ACADM	rs10782582:76383297:A:G	1	76383297	A	G	1:76383297:A:G	rs10782582	4.53772	2.61512e-05	0.0361234	0.533975	1_76383297_G_A_b37	-1	ENSG00000117054
ACADM	rs1146581:76213024:T:G	1	76213024	G	T	1:76213024:G:T	rs1146581	5.75941	2.71119e-07	0.00085124	0.626459	1_76213024_T_G_b37	1	ENSG00000117054
ACADM	rs11163928:76132849:T:C	1	76132849	T	C	1:76132849:T:C	rs11163928	4.48587	3.14523e-05	0.040131	0.490561	1_76132849_C_T_b37	-1	ENSG00000117054
ACADM	rs12071623:76340726:C:T	1	76340726	T	C	1:76340726:T:C	rs12071623	6.72702	5.96305e-09	3.26287e-05	0.752522	1_76340726_C_T_b37	1	ENSG00000117054
ACADM	rs1146580:76209935:T:C	1	76209935	C	T	1:76209935:C:T	rs1146580	5.86482	1.79982e-07	0.000590339	0.623764	1_76209935_T_C_b37	1	ENSG00000117054
ACADM	rs138493988:76165988:T:C	1	76165988	C	T	1:76165988:C:T	rs138493988	8.05229	2.89048e-11	3.24348e-07	0.723073	1_76165988_T_C_b37	1	ENSG00000117054
ACADM	rs1303169:76195041:T:C	1	76195041	C	T	1:76195041:C:T	rs1303169	5.86839	1.77496e-07	0.000590339	0.623924	NA	NA	ENSG00000117054
ACADM	rs74339586:76222640:G:A	1	76222640	A	G	1:76222640:A:G	rs74339586	8.23388	1.39202e-11	1.95691e-07	0.737992	1_76222640_G_A_b37	1	ENSG00000117054
ACADM	rs10685501:76203908:G:GTTA	1	76203908	GTTA	G	1:76203908:GTTA:G	rs10685501	5.85181	1.89336e-07	0.000617245	0.624536	1_76203908_G_GTTA_b37	1	ENSG00000117054
ACADM	rs11161511	1	76210477	T	C	1:76210477:T:C	rs11161511	8.2341	1.39081e-11	1.95691e-07	0.737957	1_76210477_C_T_b37	1	ENSG00000117054
ACADM	rs74860751:76392584:T:TGTG	1	76392584	T	TGTG	1:76392584:T:TGTG	rs74860751	-6.72671	5.97044e-09	3.26287e-05	-0.752376	1_76392584_TGTG_T_b37	-1	ENSG00000117054
ACADM	rs61799967:76216649:G:A	1	76216649	A	G	1:76216649:A:G	rs61799967	8.14266	2.00914e-11	2.57765e-07	0.746588	1_76216649_G_A_b37	1	ENSG00000117054
ACADM	rs141490560:76259677:ACCTAAGAGTGAGACTTAACCCACTTTTAAATTGTTCT:A	1	76259677	A	ACCTAAGAGTGAGACTTAACCCACTTTTAAATTGTTCT	1:76259677:A:ACCTAAGAGTGAGACTTAACCCACTTTTAAATTGTTCT	rs141490560	6.81396	4.21208e-09	2.57217e-05	0.728051	1_76259677_ACCTAAGAGTGAGACTTAACCCACTTTTAAATTGTTCT_A_b37	1	ENSG00000117054
ACADM	rs10873787:76367797:G:A	1	76367797	A	G	1:76367797:A:G	rs10873787	6.72671	5.97044e-09	3.26287e-05	0.752376	1_76367797_G_A_b37	1	ENSG00000117054
ACADM	rs7552289	1	76238441	C	G	1:76238441:C:G	rs7552289	4.73814	1.27054e-05	0.0214227	0.506395	1_76238441_G_C_b37	-1	ENSG00000117054
ACADM	rs1493367:76344011:C:A	1	76344011	C	A	1:76344011:C:A	rs1493367	-6.72671	5.97044e-09	3.26287e-05	-0.752376	1_76344011_A_C_b37	-1	ENSG00000117054
ACADM	rs10518521:76461214:G:A	1	76461214	A	G	1:76461214:A:G	rs10518521	6.4948	1.50483e-08	5.70149e-05	0.736642	1_76461214_G_A_b37	1	ENSG00000117054
ACADM	rs11161521:76216330:T:C	1	76216330	C	T	1:76216330:C:T	rs11161521	8.14266	2.00914e-11	2.57765e-07	0.746588	1_76216330_T_C_b37	1	ENSG00000117054
ACADM	rs5745558:76379497:C:T	1	76379497	T	C	1:76379497:T:C	rs5745558	-4.41796	3.9998e-05	0.0451181	-0.566236	1_76379497_C_T_b37	1	ENSG00000117054
ACADM	rs11161515:76212559:C:T	1	76212559	T	C	1:76212559:T:C	rs11161515	8.14266	2.00914e-11	2.57765e-07	0.746588	1_76212559_C_T_b37	1	ENSG00000117054
ACADM	rs12136754:76230232:C:A	1	76230232	A	C	1:76230232:A:C	rs12136754	5.86347	1.80934e-07	0.000591566	0.623831	1_76230232_C_A_b37	1	ENSG00000117054
ACADM	rs10873795:76373684:T:C	1	76373684	C	T	1:76373684:C:T	rs10873795	-4.41796	3.9998e-05	0.0451181	-0.566236	1_76373684_T_C_b37	1	ENSG00000117054
ACADM	rs33982081:76214581:C:CAA	1	76214581	CAA	C	1:76214581:CAA:C	rs33982081	5.86482	1.79982e-07	0.000590339	0.623764	1_76214581_C_CAA_b37	1	ENSG00000117054
ACADM	rs5745557:76379337:G:A	1	76379337	A	G	1:76379337:A:G	rs5745557	-4.41796	3.9998e-05	0.0451181	-0.566236	1_76379337_G_A_b37	1	ENSG00000117054
ACADM	rs67487205:76373756:T:C	1	76373756	C	T	1:76373756:C:T	rs67487205	6.72671	5.97044e-09	3.26287e-05	0.752376	1_76373756_T_C_b37	1	ENSG00000117054
ACADM	rs11161510	1	76210289	T	C	1:76210289:T:C	rs11161510	8.14266	2.00914e-11	2.57765e-07	0.746588	1_76210289_C_T_b37	1	ENSG00000117054
ACADM	rs7547508:76327958:A:G	1	76327958	A	G	1:76327958:A:G	rs7547508	-6.77383	4.94552e-09	2.87712e-05	-0.725548	1_76327958_G_A_b37	-1	ENSG00000117054
ACADM	rs1146579	1	76209792	C	T	1:76209792:C:T	rs1146579	5.86482	1.79982e-07	0.000590339	0.623764	1_76209792_T_C_b37	1	ENSG00000117054
ACADM	rs964024:76365637:A:C	1	76365637	C	A	1:76365637:C:A	rs964024	-4.41796	3.9998e-05	0.0451181	-0.566236	1_76365637_A_C_b37	1	ENSG00000117054
ACADM	rs5745546:76378038:G:A	1	76378038	A	G	1:76378038:A:G	rs5745546	-4.41796	3.9998e-05	0.0451181	-0.566236	1_76378038_G_A_b37	1	ENSG00000117054
ACADM	rs1845276:76372604:T:C	1	76372604	C	T	1:76372604:C:T	rs1845276	-4.41796	3.9998e-05	0.0451181	-0.566236	1_76372604_T_C_b37	1	ENSG00000117054
ACADM	rs7527874:76149299:C:G	1	76149299	G	C	1:76149299:G:C	rs7527874	5.74665	2.84865e-07	0.000885763	0.608178	1_76149299_C_G_b37	1	ENSG00000117054
ACADM	rs1890451:76192765:C:T	1	76192765	T	C	1:76192765:T:C	rs1890451	8.2341	1.39081e-11	1.95691e-07	0.737957	1_76192765_C_T_b37	1	ENSG00000117054
ACADM	rs138476381:76459873:CACAT:C	1	76459873	C	CACAT	1:76459873:C:CACAT	rs138476381	6.49141	1.52526e-08	5.76434e-05	0.736026	1_76459873_CACAT_C_b37	1	ENSG00000117054
ACADM	rs12122939:76276353:T:C	1	76276353	C	T	1:76276353:C:T	rs12122939	6.81649	4.16957e-09	2.55423e-05	0.72844	1_76276353_T_C_b37	1	ENSG00000117054
ACADM	rs77773255:76217193:G:A	1	76217193	A	G	1:76217193:A:G	rs77773255	8.2341	1.39081e-11	1.95691e-07	0.737957	NA	NA	ENSG00000117054
ACADM	rs5745336:76273519:G:A	1	76273519	A	G	1:76273519:A:G	rs5745336	6.81649	4.16957e-09	2.55423e-05	0.72844	1_76273519_G_A_b37	1	ENSG00000117054
ACADM	rs11163917:76131068:C:T	1	76131068	C	T	1:76131068:C:T	rs11163917	4.48587	3.14523e-05	0.040131	0.490561	1_76131068_T_C_b37	-1	ENSG00000117054
ACADM	rs60378926:76133254:A:G	1	76133254	G	A	1:76133254:G:A	rs60378926	7.974	3.96184e-11	3.94103e-07	0.731971	NA	NA	ENSG00000117054
ACADM	rs12118399:76407036:T:C	1	76407036	C	T	1:76407036:C:T	rs12118399	6.72793	5.94148e-09	3.26287e-05	0.752526	1_76407036_T_C_b37	1	ENSG00000117054
ACADM	rs6678348:76332463:C:T	1	76332463	T	C	1:76332463:T:C	rs6678348	6.77383	4.94552e-09	2.87712e-05	0.725548	1_76332463_C_T_b37	1	ENSG00000117054
ACADM	rs10732724:76392504:C:T	1	76392504	C	T	1:76392504:C:T	rs10732724	-4.42874	3.8505e-05	0.044773	-0.497316	1_76392504_T_C_b37	-1	ENSG00000117054
ACADM	rs2275378:76198436:T:C	1	76198436	C	T	1:76198436:C:T	rs2275378	5.86482	1.79982e-07	0.000590339	0.623764	1_76198436_T_C_b37	1	ENSG00000117054
ACADM	rs61797340:76196912:C:T	1	76196912	T	C	1:76196912:T:C	rs61797340	8.14266	2.00914e-11	2.57765e-07	0.746588	1_76196912_C_T_b37	1	ENSG00000117054
ACADM	rs11161853:76369494:T:C	1	76369494	C	T	1:76369494:C:T	rs11161853	-4.53772	2.61512e-05	0.0361234	-0.533975	1_76369494_T_C_b37	1	ENSG00000117054
ACADM	rs5745523:76361041:C:T	1	76361041	T	C	1:76361041:T:C	rs5745523	-4.41664	4.01851e-05	0.0453128	-0.566117	1_76361041_C_T_b37	1	ENSG00000117054
ACADM	rs145024038:76195431:T:TG	1	76195431	TG	T	1:76195431:TG:T	rs145024038	8.2341	1.39081e-11	1.95691e-07	0.737957	1_76195431_T_TG_b37	1	ENSG00000117054
ACADM	rs11161854:76369617:C:T	1	76369617	T	C	1:76369617:T:C	rs11161854	-4.53772	2.61512e-05	0.0361234	-0.533975	1_76369617_C_T_b37	1	ENSG00000117054
ACADM	rs2185435:76203764:C:G	1	76203764	G	C	1:76203764:G:C	rs2185435	5.86482	1.79982e-07	0.000590339	0.623764	1_76203764_C_G_b37	1	ENSG00000117054
ACADM	rs11161437:76182512:T:C	1	76182512	C	T	1:76182512:C:T	rs11161437	8.14455	1.99392e-11	2.57765e-07	0.747143	1_76182512_T_C_b37	1	ENSG00000117054
ACADM	rs12568447:76326832:A:G	1	76326832	G	A	1:76326832:G:A	rs12568447	6.77383	4.94552e-09	2.87712e-05	0.725548	1_76326832_A_G_b37	1	ENSG00000117054
ACADM	rs11161857:76370228:G:C	1	76370228	C	G	1:76370228:C:G	rs11161857	6.72671	5.97044e-09	3.26287e-05	0.752376	1_76370228_G_C_b37	1	ENSG00000117054
ACADM	rs375721562:76146512:GT:G	1	76146512	G	GT	1:76146512:G:GT	rs375721562	7.97294	3.97876e-11	3.94103e-07	0.731963	1_76146512_GT_G_b37	1	ENSG00000117054
ACADM	rs7535991:76162624:C:T	1	76162624	T	C	1:76162624:T:C	rs7535991	5.74446	2.87296e-07	0.000887856	0.608051	1_76162624_C_T_b37	1	ENSG00000117054
ACADM	rs11161887:76386305:A:G	1	76386305	A	G	1:76386305:A:G	rs11161887	4.41796	3.9998e-05	0.0451181	0.566236	1_76386305_G_A_b37	-1	ENSG00000117054
ACADM	rs2066183:76153745:A:G	1	76153745	G	A	1:76153745:G:A	rs2066183	5.74629	2.85268e-07	0.000886407	0.608157	1_76153745_A_G_b37	1	ENSG00000117054
ACADM	rs1689275:76409655:T:C	1	76409655	T	C	1:76409655:T:C	rs1689275	-6.72671	5.97044e-09	3.26287e-05	-0.752376	1_76409655_C_T_b37	-1	ENSG00000117054
ACADM	rs11161845:76367559:T:C	1	76367559	C	T	1:76367559:C:T	rs11161845	6.72671	5.97044e-09	3.26287e-05	0.752376	1_76367559_T_C_b37	1	ENSG00000117054
ACADM	rs6699682	1	76340123	A	G	1:76340123:A:G	rs6699682	-6.72671	5.97044e-09	3.26287e-05	-0.752376	1_76340123_G_A_b37	-1	ENSG00000117054
ACADM	rs385897:76106962:T:C	1	76106962	T	C	1:76106962:T:C	rs385897	-8.05387	2.87217e-11	3.24348e-07	-0.72286	1_76106962_C_T_b37	-1	ENSG00000117054
ACADM	rs10732723:76392437:C:T	1	76392437	C	T	1:76392437:C:T	rs10732723	-6.72671	5.97044e-09	3.26287e-05	-0.752376	1_76392437_T_C_b37	-1	ENSG00000117054
ACADM	rs138272216:76144459:C:T	1	76144459	T	C	1:76144459:T:C	rs138272216	8.05416	2.8688e-11	3.24348e-07	0.722893	NA	NA	ENSG00000117054
ACADM	rs1146574:76202671:A:G	1	76202671	G	A	1:76202671:G:A	rs1146574	5.86482	1.79982e-07	0.000590339	0.623764	1_76202671_A_G_b37	1	ENSG00000117054
ACADM	rs11161493:76206254:T:A	1	76206254	A	T	1:76206254:A:T	rs11161493	5.86482	1.79982e-07	0.000590339	0.623764	1_76206254_T_A_b37	1	ENSG00000117054
ACADM	rs10873799:76386508:A:G	1	76386508	A	G	1:76386508:A:G	rs10873799	4.41796	3.9998e-05	0.0451181	0.566236	1_76386508_G_A_b37	-1	ENSG00000117054
ACADM	rs7534754:76185308:G:A	1	76185308	A	G	1:76185308:A:G	rs7534754	8.23437	1.38929e-11	1.95691e-07	0.73835	1_76185308_G_A_b37	1	ENSG00000117054
ACADM	rs139105883:76123768:T:TTTG	1	76123768	TTTG	T	1:76123768:TTTG:T	rs139105883	7.97702	3.91383e-11	3.94103e-07	0.732585	1_76123768_T_TTTG_b37	1	ENSG00000117054
ACADM	rs7541058:76199817:C:T	1	76199817	T	C	1:76199817:T:C	rs7541058	5.86482	1.79982e-07	0.000590339	0.623764	1_76199817_C_T_b37	1	ENSG00000117054
ACADM	rs11161468:76192582:C:T	1	76192582	T	C	1:76192582:T:C	rs11161468	8.2341	1.39081e-11	1.95691e-07	0.737957	1_76192582_C_T_b37	1	ENSG00000117054
ACADM	rs399160	1	76114664	G	A	1:76114664:G:A	rs399160	-4.48587	3.14523e-05	0.040131	-0.490561	1_76114664_A_G_b37	1	ENSG00000117054
ACADM	rs1498315:76159225:G:A	1	76159225	A	G	1:76159225:A:G	rs1498315	8.05158	2.89883e-11	3.24348e-07	0.722863	1_76159225_G_A_b37	1	ENSG00000117054
ACADM	rs10873808:76406767:T:C	1	76406767	C	T	1:76406767:C:T	rs10873808	6.72671	5.97044e-09	3.26287e-05	0.752376	1_76406767_T_C_b37	1	ENSG00000117054
ACADM	rs6672180:76123973:C:G	1	76123973	G	C	1:76123973:G:C	rs6672180	8.0549	2.8603e-11	3.24348e-07	0.722901	1_76123973_C_G_b37	1	ENSG00000117054
ACADM	rs72686191:76218319:G:T	1	76218319	T	G	1:76218319:T:G	rs72686191	8.15141	1.93964e-11	2.57765e-07	0.762943	1_76218319_G_T_b37	1	ENSG00000117054
ACADM	rs11163924	1	76132070	A	C	1:76132070:A:C	rs11163924	7.974	3.96184e-11	3.94103e-07	0.731971	1_76132070_C_A_b37	1	ENSG00000117054
ACADM	rs7518999:76144173:T:C	1	76144173	C	T	1:76144173:C:T	rs7518999	8.05416	2.8688e-11	3.24348e-07	0.722893	NA	NA	ENSG00000117054
ACADM	rs7516122:76143458:T:C	1	76143458	C	T	1:76143458:C:T	rs7516122	7.97329	3.97311e-11	3.94103e-07	0.731965	1_76143458_T_C_b37	1	ENSG00000117054
ACADM	rs10873788	1	76367857	C	A	1:76367857:C:A	rs10873788	6.72671	5.97044e-09	3.26287e-05	0.752376	1_76367857_A_C_b37	1	ENSG00000117054
ACADM	rs7513559:76173744:A:G	1	76173744	G	A	1:76173744:G:A	rs7513559	7.96975	4.03011e-11	3.94103e-07	0.731936	1_76173744_A_G_b37	1	ENSG00000117054
ACADM	rs1565717:76320441:T:C	1	76320441	T	C	1:76320441:T:C	rs1565717	-6.77383	4.94552e-09	2.87712e-05	-0.725548	1_76320441_C_T_b37	-1	ENSG00000117054
ACADM	rs2185436:76203783:A:G	1	76203783	G	A	1:76203783:G:A	rs2185436	5.86466	1.80097e-07	0.000590339	0.623804	1_76203783_A_G_b37	1	ENSG00000117054
ACADM	rs34825725:76129803:T:TA	1	76129803	T	TA	1:76129803:T:TA	rs34825725	4.48576	3.14646e-05	0.040131	0.490569	1_76129803_TA_T_b37	-1	ENSG00000117054
ACADM	rs449275:76117315:G:T	1	76117315	T	G	1:76117315:T:G	rs449275	-4.48587	3.14523e-05	0.040131	-0.490561	1_76117315_G_T_b37	1	ENSG00000117054
ACADM	rs1498317:76171984:A:C	1	76171984	C	A	1:76171984:C:A	rs1498317	5.74409	2.87704e-07	0.000887856	0.60803	1_76171984_A_C_b37	1	ENSG00000117054
ACADM	rs11163961:76151253:C:T	1	76151253	T	C	1:76151253:T:C	rs11163961	8.05343	2.87734e-11	3.24348e-07	0.722884	1_76151253_C_T_b37	1	ENSG00000117054
ACADM	rs7524467:76194054:C:G	1	76194054	G	C	1:76194054:G:C	rs7524467	8.2341	1.39081e-11	1.95691e-07	0.737957	1_76194054_C_G_b37	1	ENSG00000117054
ACADM	rs10873685:76218818:A:C	1	76218818	C	A	1:76218818:C:A	rs10873685	8.2341	1.39081e-11	1.95691e-07	0.737957	1_76218818_A_C_b37	1	ENSG00000117054
ACADM	rs199885381:76140311:CCA:C	1	76140311	C	CCA	1:76140311:C:CCA	rs199885381	8.05453	2.86455e-11	3.24348e-07	0.722897	NA	NA	ENSG00000117054
ACADM	rs1250874:76190978:A:G	1	76190978	G	A	1:76190978:G:A	rs1250874	5.86482	1.79982e-07	0.000590339	0.623764	1_76190978_A_G_b37	1	ENSG00000117054
ACADM	rs2153126:76199345:C:G	1	76199345	G	C	1:76199345:G:C	rs2153126	5.86482	1.79982e-07	0.000590339	0.623764	1_76199345_C_G_b37	1	ENSG00000117054
ACADM	rs7516226:76234257:G:A	1	76234257	A	G	1:76234257:A:G	rs7516226	8.15356	1.9229e-11	2.57765e-07	0.74751	1_76234257_G_A_b37	1	ENSG00000117054
ACADM	rs516069:76122502:T:C	1	76122502	C	T	1:76122502:C:T	rs516069	-4.48587	3.14523e-05	0.040131	-0.490561	1_76122502_T_C_b37	1	ENSG00000117054
ACADM	rs77306298:76221854:T:A	1	76221854	A	T	1:76221854:A:T	rs77306298	5.86452	1.80192e-07	0.000590339	0.623779	1_76221854_T_A_b37	1	ENSG00000117054
ACADM	rs6687882:76364825:C:A	1	76364825	A	C	1:76364825:A:C	rs6687882	-4.41796	3.9998e-05	0.0451181	-0.566236	1_76364825_C_A_b37	1	ENSG00000117054
ACADM	rs71774154:76382647:CAGATA:C	1	76382647	C	CAGATA	1:76382647:C:CAGATA	rs71774154	6.72671	5.97044e-09	3.26287e-05	0.752376	1_76382647_CAGATA_C_b37	1	ENSG00000117054
ACADM	rs6683437:76316619:G:A	1	76316619	A	G	1:76316619:A:G	rs6683437	6.77383	4.94552e-09	2.87712e-05	0.725548	1_76316619_G_A_b37	1	ENSG00000117054
ACADM	rs5745499:76354711:T:C	1	76354711	C	T	1:76354711:C:T	rs5745499	-4.54099	2.58482e-05	0.0358808	-0.53436	1_76354711_T_C_b37	1	ENSG00000117054
ACADM	rs12090849	1	76400261	C	T	1:76400261:C:T	rs12090849	6.72671	5.97044e-09	3.26287e-05	0.752376	1_76400261_T_C_b37	1	ENSG00000117054
ACADM	rs12127078:76270799:C:T	1	76270799	T	C	1:76270799:T:C	rs12127078	6.81661	4.16756e-09	2.55423e-05	0.728449	1_76270799_C_T_b37	1	ENSG00000117054
ACADM	rs12078299:76365764:T:A	1	76365764	A	T	1:76365764:A:T	rs12078299	6.72671	5.97044e-09	3.26287e-05	0.752376	1_76365764_T_A_b37	1	ENSG00000117054
ACADM	rs1417405:76457797:T:C	1	76457797	C	T	1:76457797:C:T	rs1417405	6.49258	1.51821e-08	5.74254e-05	0.735947	1_76457797_T_C_b37	1	ENSG00000117054
ACADM	rs1611823:76221706:T:G	1	76221706	G	T	1:76221706:G:T	rs1611823	5.86467	1.80087e-07	0.000590339	0.623771	1_76221706_T_G_b37	1	ENSG00000117054
[truncated: 3,430 more rows]

## Sheet: Fig1b_Shared_eQTL_pQTL_coloc
LD clump info			Shared eQTL and pQTL based on			QTL info (lead SNP)					Regression approach (lead SNP)			Colocalization (LD clump)			Coloc posterior probabilities (appr. Bayes factor)
[truncated: 20 more rows]

[truncated: 38 more sheets: Fig1c_Only_eQTL_coloc, Fig1d_Only_pQTL_coloc, Fig2_Func._cis-QTL_categories, Fig3a_Cis_QTL_GWAS_overlap, Fig3c_GWAS_enrichment, Fig3c_GWAS_Cis_eQTL_overlap, Fig3c_GWAS_Cis_pQTL_overlap, Fig5e_NKX2-5_targets_median_exp, Fig6a_AF_diff_expr_heatmap, Fig6b_NKX2-5_targets_coexpr, Table1_Cis_QTL_results, Table2_Trans-QTL_results, FigS1_PEER_cis-QTL_results, FigS2a_Correlation_mRNA_PEER, FigS2b_Correlation_protein_PEER, FigS3abi_AFHRI_GTEx_eQTL, FigS3abii_GTEx_AFHRI_eQTL, FigS3ci_GTEx_eQTL_AFHRI_pQTL, FigS3cii_AFHRI_pQTL_GTEx_eQTL, FigS4ab_AFHRI_mRNA_protein_corr …]
